# Supplementary material for: Regulation of A-to-I RNA editing and stop codon recoding to control selenoprotein expression during skeletal myogenesis
Source: Nat Commun. 2022 May 6;13:2503. doi: 10.1038/s41467-022-30181-2 (PMC9076623; doi:10.1038/s41467-022-30181-2)
Supplement: Supplementary file 4 — Supplementary Data 1–4 [file 41467_2022_30181_MOESM4_ESM.xlsx]

## Sheet: Supplementary Data 1
Supplementary Data 1. A-to-I RNA editing sites with their frequencies in the Alu elements of SELENON pre-mRNA
					ICE method						Hu5/KD3 differentiation																						Knock down in HeLa cells
chromosome	chr position (Human hg19)	Reported/Novel	Alu element	Editng site number	brain_CE-	brain_CE+	testis_CE-	testis_CE+	Hu5/KD3_CE-	Hu5/KD3_CE+	KD3_Day0_#1	KD3_Day0_#2	KD3_Day0_#3	KD3_Day0_#4	KD3_Day1_#1	KD3_Day1_#2	KD3_Day1_#3	KD3_Day1_#4	KD3_Day1_#5	KD3_Day2_#1	KD3_Day2_#2	KD3_Day2_#3	KD3_Day2_#4	KD3_Day3_#1	KD3_Day3_#2	KD3_Day3_#3	KD3_Day4_#1	KD3_Day4_#2	KD3_Day4_#3	KD3_Day5_#1	KD3_Day5_#2	KD3_Day5_#3	control_#1	control_#2	control_#3	hnRNP C KD_#1	hnRNP C KD_#2	hnRNP C KD_#3
1	26127885	Novel	S-Alu	1	30	11	51	21	ND	ND	27	24	25	ND	ND	ND	ND	ND	ND	ND	ND	ND	ND	24	33	24	ND	ND	ND	ND	ND	ND	30	28	30	45	34	36
1	26127889	Reported	S-Alu	2	82	30	89	32	ND	ND	0	60	88	ND	ND	ND	ND	ND	ND	ND	ND	ND	ND	50	41	36	ND	ND	ND	ND	ND	ND	52	60	63	44	36	52
1	26127894	Novel	S-Alu	3	40	6	46	5	ND	ND	16	37	14	ND	ND	ND	ND	ND	ND	ND	ND	ND	ND	6	9	8	ND	ND	ND	ND	ND	ND	27	65	45	25	16	31
1	26127902	Novel	S-Alu	4	7	9	8	1	ND	ND	2	6	1	ND	ND	ND	ND	ND	ND	ND	ND	ND	ND	1	1	0	ND	ND	ND	ND	ND	ND	6	6	8	1	5	3
1	26127929	Novel	S-Alu	5	11	2	7	6	ND	ND	1	6	1	ND	ND	ND	ND	ND	ND	ND	ND	ND	ND	8	8	9	ND	ND	ND	ND	ND	ND	2	2	0	11	4	2
1	26127937	Reported	S-Alu	6	8	2	10	8	ND	ND	3	1	0	ND	ND	ND	ND	ND	ND	ND	ND	ND	ND	11	7	9	ND	ND	ND	ND	ND	ND	7	3	7	10	7	12
1	26127942	Novel	S-Alu	7	17	7	14	7	ND	ND	10	6	4	ND	ND	ND	ND	ND	ND	ND	ND	ND	ND	5	4	5	ND	ND	ND	ND	ND	ND	5	8	6	2	6	4
1	26127950	Reported	S-Alu	8	95	18	63	22	ND	ND	45	45	46	ND	ND	ND	ND	ND	ND	ND	ND	ND	ND	17	17	13	ND	ND	ND	ND	ND	ND	43	46	47	19	20	46
1	26127951	Novel	S-Alu	9	45	8	37	16	ND	ND	20	25	18	ND	ND	ND	ND	ND	ND	ND	ND	ND	ND	25	16	14	ND	ND	ND	ND	ND	ND	15	20	27	22	19	18
1	26127953	Novel	S-Alu	10	9	2	2	8	ND	ND	4	1	0	ND	ND	ND	ND	ND	ND	ND	ND	ND	ND	1	0	5	ND	ND	ND	ND	ND	ND	3	1	1	0	0	2
1	26127956	Novel	S-Alu	11	31	3	20	2	ND	ND	21	15	19	ND	ND	ND	ND	ND	ND	ND	ND	ND	ND	18	20	11	ND	ND	ND	ND	ND	ND	6	8	8	4	10	12
1	26127966	Novel	S-Alu	12	14	2	12	15	ND	ND	11	11	7	ND	ND	ND	ND	ND	ND	ND	ND	ND	ND	3	5	2	ND	ND	ND	ND	ND	ND	14	10	6	1	19	12
1	26127968	Novel	S-Alu	13	22	3	35	5	ND	ND	19	14	10	ND	ND	ND	ND	ND	ND	ND	ND	ND	ND	3	8	3	ND	ND	ND	ND	ND	ND	20	15	14	10	4	23
1	26127973	Novel	S-Alu	14	15	4	19	1	ND	ND	7	6	3	ND	ND	ND	ND	ND	ND	ND	ND	ND	ND	1	4	1	ND	ND	ND	ND	ND	ND	1	6	6	2	4	10
1	26127974	Novel	S-Alu	15	18	1	11	6	ND	ND	11	10	10	ND	ND	ND	ND	ND	ND	ND	ND	ND	ND	9	9	2	ND	ND	ND	ND	ND	ND	13	5	7	0	7	4
1	26127975	Novel	S-Alu	16	9	1	7	1	ND	ND	5	5	1	ND	ND	ND	ND	ND	ND	ND	ND	ND	ND	1	1	0	ND	ND	ND	ND	ND	ND	6	3	2	0	0	3
1	26127976	Novel	S-Alu	17	13	0	7	1	ND	ND	9	6	10	ND	ND	ND	ND	ND	ND	ND	ND	ND	ND	2	8	11	ND	ND	ND	ND	ND	ND	2	1	2	0	6	4
1	26127981	Novel	S-Alu	18	13	4	8	1	ND	ND	11	11	11	ND	ND	ND	ND	ND	ND	ND	ND	ND	ND	12	17	11	ND	ND	ND	ND	ND	ND	11	8	2	2	6	9
1	26127987	Reported	S-Alu	19	19	2	24	10	ND	ND	27	16	22	ND	ND	ND	ND	ND	ND	ND	ND	ND	ND	5	19	15	ND	ND	ND	ND	ND	ND	24	25	25	25	25	26
1	26127990	Reported	S-Alu	20	10	0	7	4	ND	ND	12	7	11	ND	ND	ND	ND	ND	ND	ND	ND	ND	ND	8	11	11	ND	ND	ND	ND	ND	ND	12	6	11	0	7	8
1	26127991	Novel	S-Alu	21	10	0	3	3	ND	ND	7	5	5	ND	ND	ND	ND	ND	ND	ND	ND	ND	ND	6	3	0	ND	ND	ND	ND	ND	ND	11	5	7	11	9	4
1	26127992	Novel	S-Alu	22	12	0	11	5	ND	ND	13	11	12	ND	ND	ND	ND	ND	ND	ND	ND	ND	ND	0	4	8	ND	ND	ND	ND	ND	ND	13	12	16	2	8	17
1	26127993	Reported	S-Alu	23	5	1	14	4	ND	ND	19	16	19	ND	ND	ND	ND	ND	ND	ND	ND	ND	ND	1	17	10	ND	ND	ND	ND	ND	ND	14	14	18	3	16	20
1	26127995	Novel	S-Alu	24	25	3	30	24	ND	ND	77	49	46	ND	ND	ND	ND	ND	ND	ND	ND	ND	ND	31	43	26	ND	ND	ND	ND	ND	ND	34	31	30	23	30	36
1	26127998	Novel	S-Alu	25	8	0	8	12	ND	ND	12	14	12	ND	ND	ND	ND	ND	ND	ND	ND	ND	ND	15	22	13	ND	ND	ND	ND	ND	ND	13	13	8	8	15	12
1	26127999	Novel	S-Alu	26	2	0	6	3	ND	ND	9	12	8	ND	ND	ND	ND	ND	ND	ND	ND	ND	ND	0	7	1	ND	ND	ND	ND	ND	ND	7	1	4	0	3	6
1	26128000	Novel	S-Alu	27	19	2	15	18	ND	ND	17	19	13	ND	ND	ND	ND	ND	ND	ND	ND	ND	ND	4	12	3	ND	ND	ND	ND	ND	ND	18	21	21	1	18	24
1	26128001	Novel	S-Alu	28	21	1	23	17	ND	ND	22	20	20	ND	ND	ND	ND	ND	ND	ND	ND	ND	ND	15	10	5	ND	ND	ND	ND	ND	ND	19	20	23	0	20	19
1	26128004	Reported	S-Alu	29	16	4	24	23	ND	ND	66	43	37	ND	ND	ND	ND	ND	ND	ND	ND	ND	ND	27	37	26	ND	ND	ND	ND	ND	ND	77	29	28	21	29	33
1	26128024	Novel	S-Alu	30	11	0	12	7	ND	ND	1	6	6	ND	ND	ND	ND	ND	ND	ND	ND	ND	ND	7	8	3	ND	ND	ND	ND	ND	ND	2	4	5	16	1	2
1	26128030	Reported	S-Alu	31	51	18	61	31	ND	ND	61	66	64	ND	ND	ND	ND	ND	ND	ND	ND	ND	ND	56	49	48	ND	ND	ND	ND	ND	ND	48	51	51	42	44	50
1	26128036	Novel	S-Alu	32	4	2	6	5	ND	ND	2	4	3	ND	ND	ND	ND	ND	ND	ND	ND	ND	ND	5	5	3	ND	ND	ND	ND	ND	ND	9	5	4	4	8	5
1	26128040	Novel	S-Alu	33	24	3	24	9	ND	ND	26	26	26	ND	ND	ND	ND	ND	ND	ND	ND	ND	ND	21	24	20	ND	ND	ND	ND	ND	ND	28	24	28	25	19	26
1	26128066	Novel	S-Alu	34	25	4	25	17	ND	ND	37	46	34	ND	ND	ND	ND	ND	ND	ND	ND	ND	ND	30	35	24	ND	ND	ND	ND	ND	ND	32	29	26	26	30	34
1	26128069	Novel	S-Alu	35	41	9	50	28	ND	ND	49	53	49	ND	ND	ND	ND	ND	ND	ND	ND	ND	ND	37	45	33	ND	ND	ND	ND	ND	ND	44	47	43	40	32	45
1	26128083	Novel	S-Alu	36	6	1	5	2	ND	ND	3	6	6	ND	ND	ND	ND	ND	ND	ND	ND	ND	ND	7	10	5	ND	ND	ND	ND	ND	ND	10	5	5	6	7	7
1	26128501	Novel	AS-Alu1	37	6	3	14	1	ND	ND	5	2	7	3	4	8	8	4	4	2	1	5	1	1	1	11	1	1	12	41	4	1	2	2	2	3	1	3
1	26128503	Novel	AS-Alu1	38	6	1	14	0	ND	ND	4	3	1	7	1	1	3	3	1	1	0	4	1	2	2	4	2	1	8	3	0	1	1	0	2	1	0	1
1	26128521	Reported	AS-Alu1	39	22	10	21	4	ND	ND	17	6	33	14	25	22	12	23	12	3	12	24	23	34	56	18	9	35	17	47	7	0	17	13	9	29	11	19
1	26128532	Novel	AS-Alu1	40	3	1	8	2	ND	ND	5	2	3	3	1	2	4	3	2	2	1	4	2	3	3	6	2	2	7	3	4	2	1	1	1	1	1	1
1	26128537	Novel	AS-Alu1	41	3	2	5	2	ND	ND	3	3	4	2	3	3	4	3	3	4	2	4	2	4	3	5	3	2	5	3	7	4	3	2	2	9	6	2
1	26128567	Novel	AS-Alu1	42	18	3	3	0	ND	ND	6	0	1	2	1	4	2	3	0	0	0	0	0	0	15	0	0	0	5	0	5	0	5	3	3	5	5	4
1	26128568	Reported	AS-Alu1	43	19	2	14	1	ND	ND	10	0	3	6	7	3	1	2	24	0	5	5	0	0	13	0	0	0	11	2	1	0	6	8	6	10	5	7
1	26128599	Novel	AS-Alu1	44	9	3	3	2	ND	ND	1	1	3	2	8	13	4	2	2	2	1	20	1	3	23	2	1	1	2	1	3	2	3	3	2	2	33	3
1	26128611	Novel	AS-Alu1	45	12	5	3	1	ND	ND	0	0	6	1	14	5	5	2	0	17	0	6	0	0	22	1	1	0	8	1	2	0	6	0	4	7	1	5
1	26128612	Novel	AS-Alu1	46	38	11	28	8	ND	ND	4	2	14	14	20	19	12	22	11	35	10	30	15	35	44	34	2	11	29	3	10	2	16	16	15	29	44	17
1	26128621	Novel	AS-Alu1	47	25	7	19	1	ND	ND	26	8	9	9	28	15	12	20	5	18	11	35	25	41	64	28	0	23	27	40	13	1	21	17	19	29	59	24
1	26128623	Novel	AS-Alu1	48	5	4	8	3	ND	ND	3	4	8	3	15	3	8	4	3	2	8	13	2	4	2	3	2	2	9	3	7	3	7	6	3	20	39	10
1	26128627	Novel	AS-Alu1	49	15	3	10	3	ND	ND	0	3	5	6	1	2	2	13	5	0	2	19	2	11	0	22	4	22	11	4	3	3	6	1	3	5	1	5
1	26128637	Novel	AS-Alu1	50	10	0	9	7	ND	ND	4	1	0	1	0	4	3	1	6	18	2	21	0	4	32	4	0	0	10	26	1	0	10	7	1	7	9	9
1	26128643	Novel	AS-Alu1	51	55	24	62	27	ND	ND	24	23	36	40	43	76	19	32	48	16	25	27	15	33	45	21	17	36	40	20	15	3	47	49	50	59	60	45
1	26128664	Novel	AS-Alu1	52	9	4	10	3	ND	ND	3	4	3	4	3	5	5	4	4	4	3	9	4	10	3	8	4	3	8	2	5	4	4	2	2	3	2	6
1	26128666	Novel	AS-Alu1	53	5	3	10	3	ND	ND	2	2	4	2	1	13	3	2	3	2	1	4	2	7	2	4	1	2	8	2	2	2	3	2	7	5	1	3
1	26128672	Novel	AS-Alu1	54	7	4	4	3	ND	ND	3	3	2	3	2	3	3	3	3	2	2	3	3	4	2	4	2	3	3	4	65	3	3	3	3	3	2	4
1	26128678	Novel	AS-Alu1	55	24	1	18	3	ND	ND	5	0	1	3	0	3	2	5	0	0	0	0	11	32	30	5	0	1	2	2	2	0	7	3	3	7	1	6
1	26128690	Novel	AS-Alu1	56	4	5	11	4	ND	ND	3	4	4	8	5	4	4	3	4	3	2	3	3	5	19	3	3	3	4	26	2	5	4	5	4	5	2	4
1	26128701	Novel	AS-Alu1	57	62	22	63	21	ND	ND	38	35	76	39	43	69	68	53	60	65	56	46	30	33	76	59	1	51	35	54	19	3	49	58	49	58	75	52
1	26128702	Reported	AS-Alu1	58	29	2	19	3	ND	ND	14	11	26	30	20	67	13	26	23	37	13	26	54	27	25	33	44	8	37	3	10	3	10	8	4	22	33	14
1	26128716	Novel	AS-Alu1	59	9	1	6	1	ND	ND	3	3	2	3	2	2	0	4	1	2	1	3	0	5	1	2	0	1	0	1	3	0	2	0	0	2	4	5
1	26128717	Novel	AS-Alu1	60	18	6	23	1	ND	ND	7	0	3	13	13	5	4	33	10	19	33	0	0	37	34	13	0	0	11	4	10	2	8	9	9	16	2	9
1	26128951	Reported	AS-Alu2	61	13	3	11	4	ND	ND	11	12	12	ND	ND	ND	ND	ND	ND	ND	ND	ND	ND	17	14	10	ND	ND	ND	ND	ND	ND	ND	ND	ND	ND	ND	ND
1	26128952	Novel	AS-Alu2	62	5	1	7	3	ND	ND	7	5	7	ND	ND	ND	ND	ND	ND	ND	ND	ND	ND	11	11	6	ND	ND	ND	ND	ND	ND	ND	ND	ND	ND	ND	ND
1	26128987	Novel	AS-Alu2	63	6	4	7	2	ND	ND	4	3	4	ND	ND	ND	ND	ND	ND	ND	ND	ND	ND	5	6	5	ND	ND	ND	ND	ND	ND	ND	ND	ND	ND	ND	ND
1	26129030	Reported	AS-Alu2	64	5	2	3	2	ND	ND	8	11	10	ND	ND	ND	ND	ND	ND	ND	ND	ND	ND	12	11	10	ND	ND	ND	ND	ND	ND	ND	ND	ND	ND	ND	ND
1	26129052	Novel	AS-Alu2	65	28	15	21	13	ND	ND	33	37	31	ND	ND	ND	ND	ND	ND	ND	ND	ND	ND	32	29	29	ND	ND	ND	ND	ND	ND	ND	ND	ND	ND	ND	ND
1	26130292	Novel	AS-Alu3	66	ND	ND	ND	ND	21	6	9	10	6	ND	ND	ND	ND	ND	ND	ND	ND	ND	ND	10	7	6	ND	ND	ND	ND	ND	ND	ND	ND	ND	ND	ND	ND
1	26130293	Reported	AS-Alu3	67	ND	ND	ND	ND	17	1	11	8	9	ND	ND	ND	ND	ND	ND	ND	ND	ND	ND	8	7	8	ND	ND	ND	ND	ND	ND	ND	ND	ND	ND	ND	ND
1	26130333	Novel	AS-Alu3	68	ND	ND	ND	ND	6	0	4	4	3	ND	ND	ND	ND	ND	ND	ND	ND	ND	ND	5	3	3	ND	ND	ND	ND	ND	ND	ND	ND	ND	ND	ND	ND
1	26130355	Novel	AS-Alu3	69	ND	ND	ND	ND	13	2	11	11	9	ND	ND	ND	ND	ND	ND	ND	ND	ND	ND	14	8	12	ND	ND	ND	ND	ND	ND	ND	ND	ND	ND	ND	ND
1	26130377	Novel	AS-Alu3	70	ND	ND	ND	ND	8	4	6	8	7	ND	ND	ND	ND	ND	ND	ND	ND	ND	ND	9	5	6	ND	ND	ND	ND	ND	ND	ND	ND	ND	ND	ND	ND
1	26130379	Novel	AS-Alu3	71	ND	ND	ND	ND	18	3	8	8	6	ND	ND	ND	ND	ND	ND	ND	ND	ND	ND	8	4	5	ND	ND	ND	ND	ND	ND	ND	ND	ND	ND	ND	ND
1	26130404	Novel	AS-Alu3	72	ND	ND	ND	ND	27	2	16	14	13	ND	ND	ND	ND	ND	ND	ND	ND	ND	ND	16	15	12	ND	ND	ND	ND	ND	ND	ND	ND	ND	ND	ND	ND
1	26130414	Novel	AS-Alu3	73	ND	ND	ND	ND	31	12	13	11	9	ND	ND	ND	ND	ND	ND	ND	ND	ND	ND	13	13	10	ND	ND	ND	ND	ND	ND	ND	ND	ND	ND	ND	ND
1	26130415	Novel	AS-Alu3	74	ND	ND	ND	ND	11	2	4	3	4	ND	ND	ND	ND	ND	ND	ND	ND	ND	ND	7	9	6	ND	ND	ND	ND	ND	ND	ND	ND	ND	ND	ND	ND

## Sheet: Supplementary Data 2
Supplementary Data 2. List of RNase T1-digested fragments of human tRNASec
No.	Sequences of RNA fragments	Molecular mass	Calculated m/z	Observed m/z	Charge state	Misc.
1	UΨCAm1AUUCCAUUUCGp	5336.66	761.372	761.37	-7	m1A58 = 97.8%
2	CUmcm5UmCAi6AACCUGp	3642.56	727.503	727.5	-5	mcm5Um34 = 11.1%, mcm5U34 = 86.5%, i6A37 = 100%
2'	CUmcm5UCAi6AACCUGp	3628.54	724.7	724.7	-5
3	AUCCUCAGp	2548.34	636.077	636.08	-4
4	UCUAGp	1609.2	803.593	803.6	-2
5	ACAGp	1326.2	662.094	662.1	-2
6	UCUGp	1280.15	639.067	639.07	-2
7	CCCGp	1278.18	638.083	638.08	-2
8	UAGp	998.136	997.128	997.13	-1
9	CAGp	997.152	996.144	996.15	-1
10	CUGp	974.125	973.117	973.12	-1
11	CCA	877.179	876.172	876.17	-1	3' terminal
12	AGp	692.111	691.103	691.1	-1
13	UGp	669.083	668.075	668.08	-1
14	CGp	668.099	667.091	667.09	-1
	The representative m/z values we observed are listed.
	5'- or 3'-terninal fragments and the modification rate are indicated in the Misc. column.
	The modification rate was calculated from the signal intensities of observed m/z.

## Sheet: Supplementary Data 3
Supplementary Data 3. List of GTEx human tissues for transcriptome analysis
						uniqueMappedReads					TMM normalized FPM
tissue	Age	Gender	SRRID	MappedReads		Exon2-Alu	Alu-Exon3	Exon2-Exon3	Inclusion ratio		SELENON	ADAR1	hnRNPC
Testis	21	Male	SRR818850	52811872		3	5	11	0.266667		57.0372	266.695	211.222
Testis	22	Male	SRR1079455	54393542		4	3	7	0.333333		57.6636	226.471	224.617
Testis	47	Male	SRR813431	65744305		9	3	20	0.230769		59.1295	297.647	191.275
Testis	50	Male	SRR811447	54746521		7	3	15	0.25		53.0632	276.963	208.506
Testis	58	Male	SRR809667	52878953		3	3	26	0.103448		52.0598	238.017	165.421
Testis	60-	Male	SRR1381613	36891698		4	10	24	0.225806		79.4903	222.339	160.046
Brain-Cerebellum	30	Female	SRR655864	51995307		1	1	20	0.047619		92.3887	338.908	129.205
Brain-Cerebellum	50-	Female	SRR1360038	32422180		5	3	11	0.266667		76.4481	250.027	134.402
Brain-Cerebellum	60	Female	SRR658813	69406652		6	3	16	0.219512		56.1491	243.737	144.084
Brain-Cerebellum	22	Male	SRR614383	38364154		10	5	14	0.348837		111.208	250.267	133.824
Brain-Cerebellum	40	Male	SRR662871	61977000		3	1	24	0.0769231		81.9106	297.58	148.608
Brain-Cerebellum	59	Male	SRR657325	72064120		3	4	28	0.111111		91.1833	266.142	105.041
Kidney-Cortex	21	Female	SRR1085759	26382990		4	5	28	0.138462		228.25	305.421	221.256
Kidney-Cortex	41	Female	SRR1456711	35846078		5	5	28	0.151515		76.4731	126.144	160.307
Kidney-Cortex	60-	Female	SRR1377578	28843445		7	5	15	0.285714		131.554	255.396	162.671
Kidney-Cortex	27	Male	SRR1071807	33785486		2	1	8	0.157895		67.1138	117.936	152.762
Kidney-Cortex	40	Male	SRR821356	45712870		2	9	14	0.282051		60.4989	80.1708	145.826
Kidney-Cortex	68	Male	SRR810007	60294210		9	7	52	0.133333		113.94	202.07	126.757
Colon-Transverse	33	Female	SRR812697	54700742		8	10	23	0.28125		59.8366	188.772	123.567
Colon-Transverse	50	Female	SRR819486	52330614		7	1	15	0.210526		56.8934	166.213	121.625
Colon-Transverse	65	Female	SRR1081813	37725643		10	5	18	0.294118		91.0242	219.98	136.387
Colon-Transverse	36	Male	SRR810153	51345792		6	3	25	0.152542		51.6468	150.637	140.161
Colon-Transverse	54	Male	SRR813529	59865351		22	21	60	0.263804		88.4056	223.562	180.784
Colon-Transverse	58	Male	SRR812721	51844704		7	11	24	0.272727		59.2153	199.584	156.351
Ovary	23	Female	SRR821072	41668758		7	12	58	0.140741		183.988	399.144	267.284
Ovary	33	Female	SRR809209	56268402		19	14	74	0.18232		135.365	273.993	224.158
Ovary	48	Female	SRR814892	50486032		11	12	36	0.242105		114.36	366.154	348.512
Ovary	50	Female	SRR816629	53706606		10	6	36	0.181818		93.8886	303.633	276.577
Ovary	56	Female	SRR814293	46505079		14	9	26	0.306667		103.152	213.299	316.404
Ovary	65	Female	SRR1082471	40833290		9	19	62	0.184211		238.426	281.226	219.416
Lung	33	Female	SRR662257	92580791		12	18	93	0.138889		137.178	346.887	180.333
Lung	51	Female	SRR601925	41924385		7	7	29	0.194444		175.042	247.349	130.117
Lung	60-	Female	SRR1488410	35447662		12	7	27	0.260274		109.064	352.928	247.404
Lung	31	Male	SRR665217	57679290		1	8	32	0.123288		106.254	314.564	184.523
Lung	48	Male	SRR657659	90662110		10	11	66	0.137255		113.012	259.342	201.983
Lung	59	Male	SRR660824	67202791		17	0	48	0.150442		126.637	270.995	138.463
Heart-Left_Ventricle	33	Female	SRR657492	99623076		14	18	81	0.164948		107.736	142.196	101.757
Heart-Left_Ventricle	45	Female	SRR660366	53557543		6	17	24	0.323944		62.0848	90.1872	80.3742
Heart-Left_Ventricle	58	Female	SRR655423	54226080		15	8	33	0.258427		100.288	112.126	92.4517
Heart-Left_Ventricle	31	Male	SRR661192	63949335		6	3	29	0.134328		50.7875	104.199	86.2955
Heart-Left_Ventricle	39	Male	SRR662390	72782867		4	9	14	0.317073		69.6008	112.031	107.355
Heart-Left_Ventricle	66	Male	SRR814611	59678626		10	10	35	0.222222		83.3936	93.4119	55.5842
Muscle-Skeletal	33	Female	SRR659507	86146671		26	29	52	0.345912		100.947	60.3058	79.6082
Muscle-Skeletal	42	Female	SRR660164	85142844		28	29	31	0.478992		93.1082	52.0249	96.6077
Muscle-Skeletal	60	Female	SRR658766	40832318		8	3	13	0.297297		52.1647	57.8305	99.966
Muscle-Skeletal	27	Male	SRR811771	55058430		8	9	13	0.395349		40.5634	40.3973	49.9983
Muscle-Skeletal	50	Male	SRR656247	64767714		9	21	14	0.517241		30.0061	47.1255	45.3462
Muscle-Skeletal	64	Male	SRR663296	65108514		0	8	13	0.235294		33.156	45.474	91.9746
Pancreas	20-	Female	SRR1418302	32515050		2	5	14	0.2		65.6313	102.183	82.8797
Pancreas	51	Female	SRR1075336	36940403		6	9	14	0.348837		78.9415	97.1938	123.774
Pancreas	65	Female	SRR1070764	45891065		11	15	31	0.295455		168.807	266.732	192.435
Pancreas	21	Male	SRR810761	47850532		14	11	38	0.247525		94.4834	161.178	126.184
Pancreas	36	Male	SRR816541	50945054		8	4	31	0.162162		53.2367	77.1633	65.2704
Pancreas	60	Male	SRR811607	47642041		10	11	19	0.355932		50.0233	115.305	107.806
Stomach	33	Female	SRR813234	45615679		11	6	33	0.204819		90.6551	152.295	140.427
Stomach	51	Female	SRR814268	47884259		4	7	30	0.15493		91.8997	207.701	153.807
Stomach	50-	Female	SRR1459761	30153831		2	1	10	0.130435		89.6987	246.232	196.266
Stomach	20-	Male	SRR1092184	24345545		1	5	17	0.15		119.934	190.934	122.386
Stomach	40	Male	SRR1070884	43172921		4	6	26	0.16129		77.8834	226.068	201.211
Stomach	54	Male	SRR819719	38862370		3	5	39	0.0930233		89.6573	133.508	125.108

## Sheet: Supplementary Data 4
Supplementary Data 4. List of primers, probes and siRNAs used in this study
Purpose and targets		5' to 3' sequence
siRNAs
control (firefly luciferase)	sense	CGUACGCGGAAUAGUUCGAAG
	antisense	UCGAACUAUUCCGCGUACGAU
siADAR1	sense	CCGCCAUCAUUAUGAAAAAAG
	antisense	UUUUUCAUAAUGAUGGCGGAU
siADAR2	sense	GCACUGAUGUGAAGGAAAAAG
	antisense	UUUUCCUUCACAUCAGUGCAU
sihnRNPC	sense	GCAGGUGUGAAACGAUCUGAG
	antisense	CAGAUCGUUUCACACCUGCAU
siUPF1	sense	AGUUGAACUUCGAGGAAGAAG
	antisense	UCUUCCUCGAAGUUCAACUAU
probes used for Northern blotting
human_tRNASec		CAGCTACAGGTTTGAAGCCTGCACC
probes used for tRNA isolation
human_tRNASec		TGGGCCCGAAAGGTGGAATTGAACCACTCTGTCGCTAGAC
qPCR primers
GAPDH	forward	GAGCCAAAAGGGTCATCATC
	reverse	CCATCACGCCACAGTTTCC
ACTB	forward	CTGGCACCACACCTTCTAC
	reverse	GGCATACCCCTCGTAGATG
ADAR1	forward	GTGTCCCGAGGAAGTGCAAG
	reverse	GAGGCAAGTAGTACTGGAAACC
ADAR2	forward	GTATTTTGCCATGGATATAGAAGATG
	reverse	GTACTGGGATCCAGGCTTGATCTCATTCAGCTG
hnRNPC	forward	CCTCTACTCAGCTCCTCTTTTG
	reverse	CCTGAAGGTCATCTCCTTTCAAC
UPF1	forward	GTGGACGACAGTGTAGCCAAG
	reverse	GGTCACCTCTTTGCATTTTGCC
SELENON pre-mRNA	forward	CACAGATGGACCGGGAGGC
	reverse	TACATATCCCCGTCAGTGTCC
SELENON_Inclusion	forward	CATTGCTGAGAAGCTAACAGGGTCTTG
	reverse	GGCCGCGGGAGTTGACCTCAG
SELENON_Skipping	forward	CATTGCTGAGAAGCTAACAGGGTCAAC
	reverse	GAATCGGGCTTCTATGGTGAGCGTC
FKBP1A	forward	TGCTAGGCAAGCAGGAGGTGAT
	reverse	GTGGCACCATAGGCATAATCTGG
BAG6	forward	TGCTGCCTTCATACAACGCCTC
	reverse	GTCCACCATAGAGAAGTTCTGGC
vector construcion
SELENON Alu exon splicing reporter	1st_forward	GACGGGGATATGTACATCAGCCCTG
	1st_reverse	CTAGGAAGCCATCTTTGCTCTTGGTC
	Nest_forward	ATAAGCGGCCGCTGTACATCAGCCCTGAGG
	Nest_reverse	CGTTCTCGAGATCTTTGCTCTTGGTCATG
	QuikChange_forward	CTCCTGAGTGGGTGGGACCACAGGCATGTGCTACCACGCC
	QuikChange_reverse	TGGTCCCACCCACTCAGGAGGCTGAGGCAGGAGGATC
pcDNA3.1-1xFLAG-SELENONuga	SELENON_RT_Rv	ATTACAGGGCATGTTGGGGAC
	insert_forward	ACTATAGGGAGACCCAAGCATGGACTACAAAGACGATGACGACAAGTCAACTCCCGCGGCCAGC
	insert_reverse	AGTCGAGGCTGATCAGCGGGGGACAGGGGAGGGAAGTGTTAGAG
	backbone_forward	CCGCTGATCAGCCTCGACTG
	backbone_reverse	GCTTGGGTCTCCCTATAGTGAGTCG
pcDNA3.1-1xFLAG-SELENONugaΔSECIS	QuikChange_forward	AGGGGCAGTGGCCCTATGGGAAGAAGTAGTCCTCTC
	QuikChange_reverse	TCTTCCCATAGGGCCACTGCCCCTCCTTTCTC
pcDNA3.1-1xFLAG-SELENONgga	QuikChange_forward	CCAGTCCTGCGGAGGTTCAGGGCGGACTCTCCGGGAGACTG
	QuikChange_reverse	GCCCTGAACCTCCGCAGGACTGGTCATCCAGGGCCCCCCAC
Reverse transcription
SELENON	SELENON-RT-Rv	CTGGAATCGGGCTTCTATGGTGAGC
SELENON_Alu exon splicing reporter	BGH-Rv	GCTGGCAACTAGAAGGCACAG
RT-PCR
SELENON_Alu exon	forward	CATCAGCCCTGAGGAGTTCAAACCC
SELENON_Alu exon	reverse	CTGGAATCGGGCTTCTATGGTGAGC
direct sequencing
SELENON_S-Alu	1st_forward	ACTTGTGAGCAATAATACCAGCTAACATTC
	1st_reverse	GGTTTTGCTTTGTTTGTTTGTTTTGAGACAG
	Nest_forward	GCAATAATACCAGCTAACATTCTTTGGTC
	Nest_reverse, sequencing	GCTTTGTTTGTTTGTTTTGAGACAGGGTC
SELENON_AS-Alu1	1st_forward	ACCAGCTCACAGGTTTCAGTAG
	1st_reverse	AAATCTGAAAGCACCTAAGCAAAG
	Nest_forward	ATGCACAGTGACGAATATGCAG
	Nest_reverse, sequencing	GAAAGCACCTAAGCAAAGTTTCAG
SELENON_AS-Alu2	1st_forward	AACTTTGCTTAGGTGCTTTCAGATTTC
	1st_reverse	GCACTAGGCAAAAATGATAGCAAGAATG
	Nest_forward	TTGAGATGGAGTCTTCCTCTGTCACC
	Nest_reverse, sequencing	AGGCAAAAATGATAGCAAGAATGGAATAG
SELENON_AS-Alu3	1st_forward	TTTTGAGATGGAGTCTTGCTCTGTC
	1st_reverse	AAGGGAGCAACAGGAATATGCAGGG
	Nest_forward	GATGGAGTCTTGCTCTGTCACCC
	Nest_reverse, sequencing	ATGCAGGGTTATTAGTAAGCCTTGC
SELENON_mature mRNA	1st_forward	GACCCTGGGGACAGATGGCCTTTTTC
	1st_reverse	CTGGCCGCGGGAGTTGACCTC
	Nest_forward, sequencing	GGGACAGATGGCCTTTTTCTC
	Nest_reverse	GCGGGAGTTGACCTCAGGAGGC
