# Supplementary material for: Regulation of A-to-I RNA editing and stop codon recoding to control selenoprotein expression during skeletal myogenesis
Source: Nat Commun. 2022 May 6;13:2503. doi: 10.1038/s41467-022-30181-2 (PMC9076623; doi:10.1038/s41467-022-30181-2)
Supplement: Supplementary file 6 — Source data [file 41467_2022_30181_MOESM6_ESM.xlsx]

## Sheet: Figure 1d
										Inclusion	#1	#2	#3		Skipping	#1	#2	#3
										mock	25.8	25.5	25.585		mock	22.835	22.525	22.385
										control	26.255	26.115	25.975		control	23.165	22.56	22.525
										ADAR1 KD	25.535	25.38	24.965		ADAR1 KD	22.78	23.335	22.71
										ADAR2 KD	26.235	26.75	26.535		ADAR2 KD	23.205	23.485	22.87
										hnRNP C KD	25.935	25.505	24.975		hnRNP C KD	23.47	23.535	23.085
										UPF1 KD	24.975	25.03	25.75		UPF1 KD	23.355	23.07	23.205
										Inclusion	#1	#2	#3		Skipping	#1	#2	#3
										mock	0.451647	0.601832	0.554818		mock	25.5778	31.6782	34.8911
										control	0.292218	0.33411	0.382007		control	20.3691	30.9223	31.6782
										ADAR1 KD	0.582009	0.675065	1.00419		ADAR1 KD	26.5671	18.1145	27.8818
										ADAR2 KD	0.297865	0.181967	0.223534		ADAR2 KD	19.8146	16.3334	24.9674
										hnRNP C KD	0.396913	0.59896	0.994623		hnRNP C KD	16.5033	15.7795	21.5251
										UPF1 KD	0.994623	0.943629	0.473782		UPF1 KD	17.8663	21.749	19.8146
											#1	#2	#3
										mock	0.0173514	0.0186441	0.0156525
										control	0.0141433	0.0106893	0.0119153
										ADAR1 KD	0.0214375	0.0359276	0.0347637
										ADAR2 KD	0.01481	0.011018	0.00887357
										hnRNP C KD	0.0234856	0.03657	0.0441668
										UPF1 KD	0.0527347	0.041583	0.0233524

## Sheet: Figure 1e
													Inclusion	#1	#2	#3		Skipping	#1	#2	#3
													ADAR1 KD	25.57	25.02	24.885		ADAR1 KD	24.18	22.055	22.13
													hnRNP C KD	25.61	26.115	26.08		hnRNP C KD	24.53	23.675	23.745
													UPF1 KD	24.32	24.245	24.25		UPF1 KD	24.06	22.925	22.655
													ADAR1/UPF1 KD	23.41	23.54	23.45		ADAR1/UPF1 KD	24.01	22.54	22.63
													hnRNP C/UPF1 KD	22.91	23.055	23.085		hnRNP C/UPF1 KD	23.96	22.805	22.885
													Inclusion	#1	#2	#3		Skipping	#1	#2	#3
													ADAR1 KD	0.270168	1.0269	1.11216		ADAR1 KD	7.07068	20.8135	19.8257
													hnRNP C KD	0.262989	0.537748	0.548983		hnRNP C KD	5.67496	7.28221	6.95915
													UPF1 KD	0.626803	1.62321	1.61842		UPF1 KD	7.62436	11.8416	14.1067
													ADAR1/UPF1 KD	1.15668	2.46183	2.59627		ADAR1/UPF1 KD	7.86766	15.1985	14.3372
													hnRNP C/UPF1 KD	1.61962	3.27867	3.22107		hnRNP C/UPF1 KD	8.11874	12.7996	12.1527
														#1	#2	#3
													ADAR1 KD	0.0368034	0.0470185	0.0531169
													hnRNP C KD	0.0442896	0.0687661	0.0731185
													UPF1 KD	0.0759655	0.120551	0.102919
													ADAR1/UPF1 KD	0.128173	0.139399	0.153322
													hnRNP C/UPF1 KD	0.166313	0.20392	0.209517

## Sheet: Figure 2d
gene_id	logFC.groupday1	logFC.groupday2	logFC.groupday3	logFC.groupday4	logFC.groupday5
ENSG00000158022.6	5.31637	7.76931	12.1506	13.1556	12.3662
ENSG00000109321.10	-4.94995	-6.80052	-4.96524	-3.39699	-4.96802
ENSG00000179057.13	4.93927	5.06061	9.034	10.8163	9.76462
ENSG00000115592.11	4.80051	6.77821	8.27967	8.59065	8.14967
ENSG00000107954.10	4.35533	7.84359	10.8231	12.2056	12.7793
ENSG00000105048.16	4.16376	5.9956	7.65286	8.69773	9.07662
ENSG00000268621.5	4.05934	2.34534	7.87322	10.388	12.9258
ENSG00000157119.11	3.68516	6.24541	8.36377	9.5468	8.60271
ENSG00000175592.8	-3.54383	-3.28497	-3.94823	-3.92186	-4.36373
ENSG00000260549.1	-3.5218	-5.56284	-7.48702	-6.90768	-6.92623
ENSG00000072954.6	3.20161	5.27212	6.74352	7.64038	7.10506
ENSG00000170290.3	-3.19195	2.19041	5.51691	9.19341	10.262
ENSG00000124507.10	-3.19133	2.45541	7.64188	9.27766	8.60145
ENSG00000086967.9	3.14552	3.98916	8.98615	9.86963	8.2728
ENSG00000177291.3	3.09542	6.67246	9.39608	8.90713	8.11311
ENSG00000197361.7	3.0096	5.51818	8.38068	8.41524	6.06089
ENSG00000169429.10	-2.99115	-2.4812	0.362852	5.08358	5.06214
ENSG00000107551.20	2.98477	3.83716	4.33443	4.26416	3.47855
ENSG00000125968.8	-2.94305	-6.13301	-7.5861	-7.61354	-5.00948
ENSG00000129170.8	2.91076	2.71653	4.378	7.45556	9.64041
ENSG00000172508.10	2.87521	6.12191	7.95738	8.75589	8.63581
ENSG00000204099.11	2.70974	5.89542	9.39128	8.88324	5.97396
ENSG00000143333.6	2.55698	6.58666	9.42642	8.67416	4.75875
ENSG00000082126.17	-2.39818	-3.87116	-4.57397	-5.1537	-3.38786
ENSG00000100336.17	2.32788	2.46275	4.49993	7.76951	8.52348
ENSG00000058404.19	2.19931	4.30923	7.75363	8.05753	6.61813
ENSG00000197616.11	-2.12909	-0.302505	4.71625	7.7169	9.28456
ENSG00000171766.15	2.10382	5.0332	8.42313	8.21456	5.78073
ENSG00000078814.15	2.01279	1.64054	7.24411	8.37003	8.30359
ENSG00000170807.11	-1.97645	0.0110064	5.86199	8.05036	9.0045
ENSG00000114854.7	1.95347	4.70241	7.71412	9.31017	9.31566
ENSG00000138100.13	1.83736	2.53839	4.982	6.18652	7.00808
ENSG00000180999.10	1.80983	2.42196	7.98389	9.75972	9.34832
ENSG00000173641.17	1.80869	1.96625	3.40791	5.04952	6.75628
ENSG00000227877.6	1.77765	4.51324	7.58838	8.71724	9.06075
ENSG00000161835.10	1.77059	5.39368	6.05158	7.44771	7.81629
ENSG00000168509.19	1.74949	4.95345	8.1985	9.40843	8.40481
ENSG00000154358.20	1.70955	3.21295	7.10296	7.66592	8.0336
ENSG00000149295.13	-1.69566	-4.8018	-4.94666	-5.16222	-5.59564
ENSG00000080573.6	1.69278	7.56469	9.60294	10.5251	9.67344
ENSG00000120669.15	1.62217	2.94226	5.8019	8.21633	9.68304
ENSG00000133055.8	1.56047	3.70704	7.12672	7.9132	7.87438
ENSG00000166851.14	-1.51998	-1.6594	-5.31413	-6.23108	-6.19915
ENSG00000117399.13	-1.47484	-1.85859	-5.701	-6.37071	-6.5653
ENSG00000117266.15	1.38578	2.02224	5.95108	8.59032	9.79306
ENSG00000130598.15	1.29452	3.29283	7.41422	8.85754	8.4336
ENSG00000170417.15	1.21886	1.11813	4.07433	5.8162	6.10446
ENSG00000099953.9	1.21844	2.63396	5.93736	7.0754	5.84378
ENSG00000091482.5	1.20832	4.75326	8.70202	9.32196	9.57947
ENSG00000180921.6	-1.1708	2.83359	6.87965	8.31223	6.99088
ENSG00000143382.14	1.14606	1.99251	2.4556	5.46905	5.68228
ENSG00000081248.10	1.13182	5.28642	7.9711	8.83116	8.81782
ENSG00000171680.21	1.05654	2.59227	5.28334	6.54271	6.29374
ENSG00000124491.15	0.9264	3.94157	6.35429	6.37569	5.51553
ENSG00000138061.11	0.924734	2.76789	5.6593	6.13458	6.38253
ENSG00000197614.10	0.923059	2.5299	4.70943	6.65478	8.59066
ENSG00000181418.7	0.908663	1.82424	4.65801	6.81327	6.84164
ENSG00000025039.14	0.898755	2.57888	6.58548	8.89376	8.95211
ENSG00000234281.5	-0.897498	2.77511	8.64419	9.40287	9.99355
ENSG00000130595.17	0.864774	4.10792	7.84959	9.33815	9.34579
ENSG00000176014.12	-0.815176	0.428433	1.67366	1.96602	1.10896
ENSG00000175899.14	0.80066	3.04697	5.53008	10.6205	11.4944
ENSG00000110195.12	0.797071	2.93064	5.24534	7.64036	8.5025
ENSG00000101605.12	0.706403	2.9189	7.14658	7.88018	7.92325
ENSG00000136717.14	0.706119	2.47322	3.73983	4.11507	3.37009
ENSG00000064787.13	-0.705709	0.590774	4.02287	7.47797	8.43001
ENSG00000142583.17	0.70395	2.45784	4.8649	8.81893	8.5735
ENSG00000166710.17	0.672204	1.46007	1.08342	1.22875	1.18975
ENSG00000034510.5	-0.656251	-1.74542	-2.8148	-2.43977	-1.8943
ENSG00000184489.11	0.598962	1.49634	4.11959	6.92109	6.91773
ENSG00000180209.11	0.590213	4.33809	7.83455	9.27735	9.34726
ENSG00000198668.10	0.576347	1.69244	2.69111	2.77782	1.9264
ENSG00000112984.11	-0.557956	-0.493434	-3.78611	-5.77259	-6.11651
ENSG00000102683.7	-0.519893	0.307017	3.75227	6.21752	7.33724
ENSG00000125414.18	-0.511495	3.27535	6.65453	7.01689	7.19243
ENSG00000133020.4	-0.483802	2.24557	8.33756	9.15934	9.16417
ENSG00000077009.13	0.468599	4.51126	7.91905	9.11112	8.54462
ENSG00000185847.7	-0.435464	-0.369112	3.54551	8.0779	9.44759
ENSG00000104879.4	-0.428736	2.7663	8.1364	9.49745	8.78929
ENSG00000109063.14	-0.392998	2.06745	7.58546	9.1367	9.50385
ENSG00000108878.4	0.370177	3.57021	8.01404	9.65171	9.02145
ENSG00000103811.15	-0.335431	0.00510404	1.60358	4.80605	5.48005
ENSG00000196091.13	-0.301688	-1.45779	2.90808	7.13111	9.75804
ENSG00000101210.10	0.281146	1.2891	6.20861	8.68633	9.23745
ENSG00000124743.5	-0.236051	5.10322	8.85271	8.82334	9.07083
ENSG00000129521.13	0.23218	4.99479	6.92901	7.40754	6.92893
ENSG00000147166.10	0.199314	2.20008	6.29309	7.47367	6.68924
ENSG00000167526.13	-0.197409	-0.447391	-0.862891	-0.409048	-0.403458
ENSG00000135404.11	-0.164912	0.0582155	-0.0447373	0.292431	0.129531
ENSG00000204628.11	-0.164582	-0.140705	-0.457668	-0.426716	-0.617462
ENSG00000111245.14	-0.0875549	0.902648	2.6653	6.34607	8.53222
ENSG00000136842.13	0.0745781	4.84737	8.50133	9.68853	8.98056
ENSG00000173868.11	-0.0629851	-0.308528	3.13607	5.79805	7.23319
ENSG00000122477.12	-0.0628101	1.12662	5.08227	5.22004	6.87756
ENSG00000185739.13	-0.055377	2.56481	8.69226	10.0553	9.26366
ENSG00000068615.17	-0.01543	2.72978	6.47987	7.50853	8.19505
ENSG00000084764.10	0.00130587	1.84988	5.03576	6.55631	6.13288
ENSG00000215861.5	1.02355	1.23726	3.91911	5.27227	5.348
ENSG00000159167.11	-4.71729	-4.81415	-3.39569	-3.06557	-4.18882
ENSG00000156298.12	-0.00615895	1.51574	3.99324	4.92207	5.06303
ENSG00000131650.13	3.29558	6.2502	8.72964	8.39691	7.27188
ENSG00000179761.11	3.07937	4.13872	6.35238	8.16622	7.1742
ENSG00000143028.8	1.24196	3.27591	6.52437	7.83025	7.15762
ENSG00000169908.11	-2.26787	-2.74174	-4.40633	-4.88413	-3.8478
ENSG00000164440.14	1.7828	4.12486	6.9929	7.0501	7.30964
ENSG00000188338.14	6.15827	7.92953	7.49839	6.31283	3.66177
ENSG00000106366.8	-4.88855	-6.30952	-4.98332	-4.48864	-4.97841
ENSG00000115468.11	-1.02637	0.256051	2.15669	4.35698	4.85154
ENSG00000100628.11	-1.81303	5.52346	8.6138	8.3182	5.96508
ENSG00000183111.11	0.941975	3.82237	6.61353	7.68858	7.01516
ENSG00000036448.9	1.16684	1.16012	3.07066	5.41437	6.3076
ENSG00000171951.4	0.459132	3.89183	6.13071	4.95006	4.46775
ENSG00000148677.6	-1.37785	-0.31815	1.61253	1.73106	2.10064
ENSG00000087085.13	-0.459251	4.28799	7.80895	7.45629	7.17504
ENSG00000144583.4	-4.80132	-5.49453	-4.98043	-3.84499	-3.13876
ENSG00000148773.13	-1.39631	-1.34289	-3.01811	-4.55499	-5.06067
ENSG00000154556.17	-0.61704	1.44884	3.97501	4.60675	5.53731
ENSG00000173991.5	0.737473	0.523072	3.57292	5.94119	6.61015
ENSG00000185028.3	1.74049	5.99342	7.54662	8.6638	8.94265
ENSG00000128313.2	-0.0428024	5.90552	8.92528	7.62902	4.31894
ENSG00000111665.11	-0.987624	-1.16646	-3.75698	-4.72553	-4.97016
ENSG00000168874.12	-0.695506	-2.91736	-5.98735	-5.05774	-2.0331
ENSG00000168453.14	4.84816	8.02404	8.62902	8.51625	6.88741
ENSG00000135451.12	-0.839751	-1.0937	-3.93837	-4.80352	-5.27481
ENSG00000123485.11	-1.31151	-1.15981	-3.14352	-4.71387	-4.67704
ENSG00000158008.9	5.74245	6.83606	8.07416	9.79477	9.18923
ENSG00000237649.7	-1.1557	-1.32672	-3.6668	-4.62577	-4.5578
ENSG00000163661.3	-4.53519	-4.96354	-4.35031	-1.59773	-2.16849
ENSG00000185761.10	2.49801	4.17602	6.20542	7.54187	8.05989
ENSG00000137801.10	-0.504738	-0.392657	-1.48232	-2.07144	-2.72738
ENSG00000164776.9	1.17204	1.98996	5.06703	6.36926	4.77857
ENSG00000070182.19	1.2305	1.79507	4.83611	6.63561	5.87961
ENSG00000078401.6	-2.86583	-3.72259	-4.92095	-3.91703	-3.76763
ENSG00000111262.5	-4.63198	-6.67693	-6.91918	-7.90472	-8.57407
ENSG00000167772.11	-8.32614	-8.65572	-5.65777	-4.68111	-5.51638
ENSG00000149948.13	-3.16099	-3.56217	-4.34304	-4.90884	-4.28302
ENSG00000101892.11	-0.570401	1.17204	5.04555	8.54778	9.89662
ENSG00000087586.17	-1.4046	-1.40663	-3.78232	-4.73688	-4.60098
ENSG00000213892.11	5.31244	6.65994	8.37133	9.72513	9.666
ENSG00000075218.18	-1.3509	-1.34638	-3.42573	-4.50563	-5.12085
ENSG00000115163.14	-1.08184	-0.975567	-3.63855	-4.54904	-4.39563
ENSG00000184828.9	0.866678	4.70581	8.72628	9.05118	7.67025
ENSG00000134222.16	-1.02916	-1.15199	-4.09801	-5.04315	-4.96772
ENSG00000100362.12	1.98642	6.66831	7.7578	7.60783	5.91625
ENSG00000140403.12	-0.784068	1.09287	3.30731	3.86671	4.36823
ENSG00000144644.14	3.71717	6.88579	8.10046	6.76627	3.5946
ENSG00000108515.17	1.59404	3.40823	6.31786	7.0465	6.81484
ENSG00000134690.10	-1.34708	-1.31863	-4.34092	-5.13575	-5.35148
ENSG00000013810.18	-1.43387	-1.57739	-3.7465	-4.59185	-4.54967
ENSG00000127325.18	1.30425	4.54333	6.28533	6.32547	6.10093
ENSG00000095303.14	-0.923031	1.96781	4.46986	3.88122	1.0318
ENSG00000215910.7	1.65028	3.17391	4.98375	7.2377	7.4341
ENSG00000175832.12	-5.12346	-3.53135	-2.90089	-2.42035	-3.54693
ENSG00000135218.17	1.04498	2.75049	7.57639	6.61617	7.40445
ENSG00000174403.15	6.73158	9.76697	9.12373	9.76473	10.7867
ENSG00000108387.14	2.71882	5.86952	7.2751	6.83895	4.9863
ENSG00000184916.8	1.70528	4.63338	5.27833	5.00566	3.74832
ENSG00000175040.5	-4.15383	-4.30023	-3.86948	-2.98564	-4.07066
ENSG00000142945.12	-1.06827	-1.39403	-2.96871	-4.22764	-4.75748
ENSG00000090889.11	-1.28242	-1.31049	-2.9845	-4.64797	-4.69124
ENSG00000101213.6	3.49661	4.82535	7.24772	6.2295	2.33375
ENSG00000186439.12	1.31947	0.863677	7.99695	8.35092	10.4953
ENSG00000146072.6	0.979676	2.70256	4.52004	5.54951	5.26062
ENSG00000145386.9	-1.26292	-1.25738	-3.27327	-5.1675	-4.61246
ENSG00000087589.16	3.27894	6.15125	8.22024	8.34634	6.20733
ENSG00000095209.11	-0.570929	1.11844	3.61533	3.92071	3.73719
ENSG00000135318.11	-4.47885	-4.20852	-4.51053	-4.33385	-3.60789
ENSG00000134716.9	-3.18481	-0.83938	5.71602	7.74544	8.74767
ENSG00000161381.13	3.03787	6.49388	7.25109	6.41318	5.24825
ENSG00000185532.15	-0.753753	2.15097	8.06943	6.84994	6.87506
ENSG00000106078.17	2.8453	6.18556	7.35826	7.56982	6.58339
ENSG00000134207.14	-1.45272	1.05899	4.41161	3.79249	1.16658
ENSG00000107984.9	-3.60098	-3.76798	-3.53937	-3.14151	-3.42527
ENSG00000111206.12	-1.24193	-1.26397	-3.11315	-4.22141	-4.52755
ENSG00000130433.7	3.47595	4.97593	5.99131	7.03307	6.91773
ENSG00000118407.14	1.47143	2.96991	8.44662	7.53378	8.27885
ENSG00000175274.18	0.0950962	0.504963	2.67835	3.79102	3.52791
ENSG00000122180.4	3.74523	8.04287	8.91615	8.7367	8.79552
ENSG00000164708.5	2.18345	3.89583	6.45259	7.81753	8.06451
ENSG00000115155.16	1.9824	4.91327	8.9243	7.991	4.0777
ENSG00000175063.16	-1.43101	-1.58662	-3.86863	-5.10501	-5.18648
ENSG00000101188.4	-6.74507	-4.77432	-4.60848	-5.60935	-6.32982
ENSG00000129195.15	-1.06475	-1.35458	-3.5909	-4.57006	-4.92795
ENSG00000182718.16	-0.179509	-1.14808	-2.17558	-2.17898	-1.91243
ENSG00000164778.4	2.75952	5.10342	3.69474	2.14417	1.4752
ENSG00000121152.9	-1.53712	-1.64682	-3.40551	-4.47179	-4.25963
ENSG00000260428.2	2.2415	3.34629	5.81351	6.28785	4.84616
ENSG00000157064.10	0.595646	1.39789	4.65339	6.47537	6.16897
ENSG00000135925.8	5.9427	7.98673	9.44008	8.75185	7.41059
ENSG00000163092.19	0.749267	3.00862	7.71867	8.15911	8.49838
ENSG00000092054.12	-0.410668	1.04659	5.79568	8.42476	9.83961
ENSG00000117650.12	-0.834459	-1.07466	-3.18376	-4.97546	-4.62468
ENSG00000143632.14	-0.0237853	3.54326	8.26914	9.75919	8.19236
ENSG00000231776.5	-1.10868	-0.0793671	3.52436	6.2989	6.16568
ENSG00000213144.2	-0.949896	0.948069	4.31309	4.55206	5.13094
ENSG00000279118.1	0.832316	2.41021	4.6407	4.87912	5.47315
ENSG00000182759.3	4.26173	6.80986	7.72851	8.38123	8.34166
ENSG00000117016.9	6.60685	6.98325	4.86105	3.8815	3.17252
ENSG00000178999.12	-1.53843	-1.76794	-4.13575	-5.10488	-5.48
ENSG00000068489.12	-1.27548	-1.49742	-3.40007	-4.37778	-4.92498
ENSG00000140416.19	0.372431	1.12071	2.15035	2.89023	2.65936
ENSG00000130940.14	0.43451	4.78915	6.7404	6.27404	5.34878
ENSG00000108639.7	0.187041	1.33948	3.52652	4.72311	3.99957
ENSG00000215788.9	0.535338	2.32404	4.67203	5.45543	5.32311
ENSG00000169436.16	-1.42255	1.15347	4.25572	4.64544	4.89455
ENSG00000205336.11	6.04989	6.81113	6.88049	5.84916	5.15936
ENSG00000139318.7	-2.52105	0.0749014	2.34276	1.48395	-1.44946
ENSG00000198336.9	2.49198	5.34489	8.04276	9.0489	9.10148
ENSG00000184678.10	1.43406	1.48341	3.39853	4.84432	4.90567
ENSG00000147403.16	0.01809	-0.12105	-0.625136	-0.317742	-0.370554
ENSG00000178773.14	-1.83804	-3.04194	-4.53007	-3.65928	-3.11153
ENSG00000183691.4	-1.55586	-1.70745	-3.44663	-3.70419	-3.57671
ENSG00000136235.15	2.86747	4.00856	4.60171	5.31682	6.89049
ENSG00000133110.14	-2.67477	-2.22453	1.89968	1.77163	3.46625
ENSG00000108342.12	-4.09171	-5.42183	-4.63536	-3.44107	-3.66898
ENSG00000245522.2	-1.25264	-0.328398	1.90118	3.8511	1.93832
ENSG00000140986.7	3.6189	4.67894	7.86394	9.50189	8.37154
ENSG00000123329.17	1.69536	4.80673	6.1351	5.03698	2.77854
ENSG00000157456.7	-0.890719	-1.04558	-3.24578	-4.53643	-4.76003
ENSG00000158402.18	-0.741908	-1.08409	-3.129	-5.12972	-4.51536
ENSG00000085999.11	-1.37155	-1.74255	-2.73185	-4.44528	-3.95161
ENSG00000133878.8	3.67418	5.23893	9.0101	11.1277	11.5066
ENSG00000181408.3	4.32033	7.58036	8.54142	8.95698	9.38072
ENSG00000101447.14	-1.01859	-0.667127	-3.10699	-3.69112	-4.74755
ENSG00000159259.7	-1.37232	-1.95745	-3.31026	-3.96136	-3.32694
ENSG00000187210.12	-2.56054	-3.52099	-4.04948	-4.68562	-4.28475
ENSG00000134769.21	2.44065	4.6002	5.71726	5.51798	5.2932
ENSG00000186642.15	2.41576	3.8953	5.57112	6.93346	6.47739
ENSG00000116132.11	1.21461	2.63278	4.32713	5.31348	6.3005
ENSG00000106538.9	5.46144	6.87346	8.6461	9.64961	9.66027
ENSG00000137804.12	-0.813108	-0.677547	-2.18647	-3.95887	-3.83669
ENSG00000117013.14	3.09489	5.16079	6.41214	5.91684	4.64673
ENSG00000225383.7	-2.94615	-0.296994	2.02439	3.66469	3.13224
ENSG00000120729.9	-2.92227	0.0199841	3.98518	5.3607	7.57648
ENSG00000162063.12	-1.38981	-1.18633	-3.39256	-3.62925	-3.67148
ENSG00000204060.6	5.48237	6.22796	6.45071	6.47928	5.54758
ENSG00000198959.11	-3.58651	-2.38008	0.181104	1.17944	-1.17462
ENSG00000151365.2	-0.0555464	0.0148484	6.64492	8.07873	4.78556
ENSG00000198719.8	5.52068	6.21459	5.61978	5.02776	4.20238
ENSG00000120885.21	2.01209	0.753888	-1.51085	-1.98993	-2.13963
ENSG00000075275.16	0.704956	2.9871	6.588	8.08717	7.18762
ENSG00000004848.7	2.26005	4.50795	7.17957	8.91926	9.49837
ENSG00000236546.1	4.95831	5.1299	6.21947	7.78315	9.90432
ENSG00000127743.5	1.32582	5.12638	8.47741	9.24982	8.27074
ENSG00000015133.18	-0.546473	4.3819	6.58811	6.24178	5.40791
ENSG00000138623.9	-3.04552	-3.36546	-3.24114	-2.83009	-3.04306
ENSG00000268518.1	5.48311	6.78853	8.96919	8.58613	8.51755
ENSG00000138606.19	1.27624	1.36721	3.8954	4.27122	2.46647
ENSG00000057294.14	-0.897217	0.92359	2.64915	5.1407	8.64159
ENSG00000166546.13	2.76752	4.35303	5.91222	6.90496	5.94496
ENSG00000177614.10	3.9522	5.86433	5.66398	5.70743	4.99991
ENSG00000105655.18	0.636868	2.00988	5.08057	5.40724	4.64296
ENSG00000158164.6	0.967608	-0.302101	-2.65094	-3.96781	-2.50007
ENSG00000138180.15	-1.06554	-1.36661	-2.75371	-4.8926	-3.67322
ENSG00000164683.16	3.90582	5.31129	4.21094	3.29854	2.35646
ENSG00000152253.8	-1.34722	-1.3871	-3.15989	-5.15233	-4.32615
ENSG00000196465.10	0.638464	1.81367	3.30662	4.54934	4.49372
ENSG00000166033.11	0.627817	0.0502626	-1.10889	-1.23475	-1.58853
ENSG00000165304.7	-1.46534	-1.29693	-2.45276	-4.14801	-3.62705
ENSG00000108518.7	-0.992754	-0.944447	-1.07504	-1.24363	-1.34311
ENSG00000105088.8	-0.0445607	3.87286	7.29782	8.33381	7.8111
ENSG00000071539.13	-1.95006	-1.61675	-2.56929	-3.9487	-3.65138
ENSG00000186185.13	-1.12077	-0.902019	-3.34812	-4.79472	-4.78005
ENSG00000180573.9	1.79664	1.63781	2.91766	4.16101	4.49297
ENSG00000186193.8	0.0528861	0.363612	-2.42262	-2.85146	-3.55885
ENSG00000184058.12	0.790916	2.62077	4.63644	5.62851	5.84724
ENSG00000123096.11	2.20365	2.8898	4.92035	4.74665	5.20924
ENSG00000163050.16	1.08307	0.91051	1.46189	3.67378	3.49661
ENSG00000187678.8	-3.30061	-0.842864	0.947773	-1.11565	-2.71267
ENSG00000160886.13	-2.58935	-4.18365	-4.73572	-4.76549	-4.0645
ENSG00000126787.12	-0.513695	-1.11176	-2.77444	-5.68202	-4.82644
ENSG00000173662.20	1.81963	2.43951	4.95594	5.21241	3.30731
ENSG00000169213.6	-2.59814	-3.76432	-3.678	-3.32273	-2.70177
ENSG00000006016.10	-0.456255	1.52465	2.54539	3.44827	4.27151
ENSG00000248724.6	3.58759	4.52217	5.83995	7.10632	7.03978
ENSG00000250479.8	-1.0489	-1.54516	1.63416	2.95568	2.55505
ENSG00000154133.14	-1.42456	-2.82964	-2.76787	-3.28663	-4.18928
ENSG00000185745.9	3.78624	2.36033	0.224016	-0.128671	0.300798
ENSG00000118898.15	7.08546	8.65954	6.49721	5.40576	4.65592
ENSG00000165480.15	-1.18407	-1.25328	-2.4852	-4.73899	-3.77869
ENSG00000178882.14	-2.86593	-3.71834	-4.20065	-3.5208	-2.96591
ENSG00000156970.12	-0.75031	-0.804522	-2.49892	-5.42205	-4.01796
ENSG00000215853.3	-0.0508847	-2.34621	1.9601	4.09455	8.82092
ENSG00000259881.1	3.6465	5.41548	6.43528	6.73794	6.59788
ENSG00000144339.11	-0.542321	-0.943731	-3.03008	-3.59231	-3.96403
ENSG00000170498.8	-1.51763	0.0107654	3.8695	7.04832	6.70825
ENSG00000146276.11	-0.0423359	3.31097	8.6499	8.64544	4.48146
ENSG00000197769.5	4.82964	5.03512	5.62195	4.19693	1.41334
ENSG00000154330.12	-1.42401	1.17974	5.91166	7.71039	7.57856
ENSG00000260807.6	5.44525	6.3254	6.77694	6.83987	5.74829
ENSG00000100311.16	1.23263	3.1056	3.67314	2.64219	0.323119
ENSG00000161800.12	-0.938319	-0.761852	-2.5916	-3.50909	-3.17767
ENSG00000107731.12	-0.0326332	2.24739	4.15137	4.17948	2.19732
ENSG00000079931.14	0.436806	0.340105	-0.834436	-3.07403	-3.31031
ENSG00000150630.3	-1.97417	-2.85534	-3.6589	-3.45867	-3.13057
ENSG00000137310.11	-1.6143	-1.78026	-3.10207	-3.71613	-3.08832
ENSG00000180914.10	0.220291	-1.1549	-2.45011	-3.37343	-2.72491
ENSG00000125148.6	-4.59459	-5.23576	-6.51676	-6.11669	-6.22997
ENSG00000111913.17	4.5149	5.4944	6.25332	6.32977	6.19175
ENSG00000155465.18	2.36888	4.05873	5.11318	5.01341	3.70088
ENSG00000155657.26	3.12899	4.88822	8.48189	7.89491	8.97368
ENSG00000128805.14	-2.42744	-2.59512	-2.80924	-2.97072	-3.4784
ENSG00000198842.9	2.77067	3.65996	4.83232	4.86026	4.28861
ENSG00000214548.14	3.29621	3.26815	3.00578	0.834864	-0.177409
ENSG00000170961.6	-3.19893	-3.00084	-3.59983	-4.45238	-3.0531
ENSG00000135476.11	-0.785807	-0.588218	-2.79608	-3.86741	-3.49749
ENSG00000106483.11	6.3824	7.7857	6.56908	5.61279	6.72493
ENSG00000166165.12	4.16859	4.88573	4.90811	4.12844	3.51889
ENSG00000170545.16	-3.17787	-3.30973	-3.53161	-2.80961	-3.10791
ENSG00000198947.15	1.15982	2.21128	4.54304	4.65883	5.7457
ENSG00000024526.16	-1.16615	-0.983702	-2.31003	-4.59084	-3.93074
ENSG00000046653.14	4.79485	5.43275	5.41297	4.52267	3.22149
ENSG00000139269.2	2.28435	3.36118	6.25379	6.25467	3.70246
ENSG00000168530.15	0.0733011	1.25404	6.78413	8.91973	10.2578
ENSG00000101057.15	-1.35006	-1.35339	-3.05265	-3.93168	-3.85604
ENSG00000105523.3	1.20935	3.39668	6.39888	6.30635	3.84662
ENSG00000187955.11	7.49729	7.81796	6.68587	7.73329	10.2892
ENSG00000197635.9	4.36445	2.46938	1.11552	0.55252	1.01635
ENSG00000066279.17	-0.771943	-1.44754	-2.90267	-4.90844	-3.94653
ENSG00000074370.17	4.72287	2.58924	1.43087	2.05258	1.539
ENSG00000138395.14	-0.317193	-1.48693	-2.69915	-3.94362	-3.46387
ENSG00000127564.16	-1.91603	-2.28269	-3.60447	-3.9956	-3.21146
ENSG00000188487.11	-6.13875	-8.39799	-7.65587	-6.62803	-7.52825
ENSG00000076382.16	-0.851464	-0.837925	-2.41704	-4.01523	-4.0607
ENSG00000254586.1	4.49857	5.40832	7.27868	7.84831	6.8741
ENSG00000135439.11	1.00655	2.41388	5.44448	6.1842	4.15125
ENSG00000111424.10	0.568429	2.41486	3.39642	5.10396	3.78933
ENSG00000196878.14	0.7146	0.892325	3.32937	2.91121	0.277735
ENSG00000131153.8	-1.08512	-1.34125	-3.36383	-4.0817	-3.41098
ENSG00000103647.12	-3.34169	-3.37978	-3.13207	-2.4643	-3.20071
ENSG00000106992.17	0.846423	1.68106	3.29602	4.2813	3.84343
ENSG00000144771.7	-0.897917	2.56611	6.26435	7.98854	7.35291
ENSG00000117724.12	-0.864307	-1.65649	-3.19365	-5.436	-4.37143
ENSG00000214944.9	-1.93831	-2.90087	-3.33628	-3.52227	-3.01698
ENSG00000112297.14	-1.29445	-1.9699	-3.1177	-4.21504	-3.8698
ENSG00000166825.13	-1.36111	-3.16782	-3.68752	-3.34968	-3.037
ENSG00000187550.8	3.54486	3.87386	2.8097	2.0201	0.499682
ENSG00000154839.9	-1.72857	-1.45855	-2.86443	-3.80675	-4.11595
ENSG00000161653.10	-3.4073	-4.35174	-4.66406	-4.27606	-4.89475
ENSG00000163492.14	4.46802	4.64041	7.0075	6.6655	8.29095
ENSG00000116985.11	-0.722662	0.938388	2.82297	3.77537	1.93778
ENSG00000035499.12	-0.816232	-0.581053	-2.33652	-4.02694	-3.73723
ENSG00000130208.9	1.4723	4.46857	5.4123	5.27326	3.69417
ENSG00000112715.21	-4.09765	-3.23584	-2.34264	-2.15741	-2.98246
ENSG00000146147.14	2.66338	4.21882	5.81753	6.19337	5.94287
ENSG00000089327.14	-2.22285	-3.89711	-4.22758	-4.09774	-3.52196
ENSG00000177575.12	-2.69397	-0.442653	4.18255	4.6615	3.63722
ENSG00000158555.14	1.13924	3.14291	4.49261	4.59916	3.50112
ENSG00000142621.19	2.8732	6.07868	7.4169	6.61976	3.27584
ENSG00000068976.13	3.19838	3.71184	6.38028	7.41101	5.83573
ENSG00000154146.12	-1.51114	-2.73241	-4.09393	-4.5787	-4.45882
ENSG00000151320.10	2.38832	4.93716	7.52816	6.42049	7.00526
ENSG00000170779.10	-1.15711	-0.809867	-2.44306	-3.07111	-3.37877
ENSG00000167306.19	-0.199828	1.12552	3.56509	2.456	-0.523607
ENSG00000117152.13	-1.83003	-3.39442	-4.07548	-4.14469	-3.86909
ENSG00000236719.2	-0.0427609	3.88051	7.36519	8.75126	8.42469
ENSG00000132906.17	1.30545	2.71626	3.51786	2.58572	0.75518
ENSG00000160211.15	-0.00487972	-2.09091	-2.95238	-2.72458	-2.57175
ENSG00000172000.7	3.56909	4.39501	4.87655	4.99857	4.75132
ENSG00000137198.9	1.28252	2.93997	4.48155	4.88675	4.45274
ENSG00000165795.23	4.01891	4.03315	3.68191	5.51328	5.48487
ENSG00000179750.15	-1.11026	-1.33969	-2.25954	-3.28763	-4.1992
ENSG00000138160.5	-0.800854	-1.07001	-2.18804	-4.67031	-3.42005
ENSG00000074800.13	-1.18806	-1.31039	-2.20839	-2.3387	-2.73159
ENSG00000118729.11	-0.347132	2.09165	7.03729	8.96928	9.25644
ENSG00000100297.15	-0.976704	-1.51248	-3.4522	-3.36602	-2.63471
ENSG00000011422.11	-2.4643	-2.90794	-3.22495	-3.14839	-2.88404
ENSG00000179044.15	6.10562	4.54172	2.74809	1.85767	1.64431
ENSG00000111305.18	0.722019	0.989858	0.869539	3.04736	3.68513
ENSG00000186654.20	4.35046	6.29442	7.33291	8.00012	7.81039
ENSG00000174059.16	1.12283	1.94022	4.01001	3.87076	3.15006
ENSG00000184979.9	2.31561	4.41577	5.28796	5.66416	5.66201
ENSG00000144857.14	4.87869	5.48012	4.27017	3.82534	2.84353
ENSG00000167670.15	-1.32727	-1.66951	-3.05185	-3.42812	-2.87337
ENSG00000188001.9	-0.22807	-0.3607	2.60218	4.46015	6.23866
ENSG00000244215.1	-0.048574	-2.33595	3.84054	8.1859	8.35645
ENSG00000171819.4	0	5.23883	6.38621	6.22209	11.0618
ENSG00000162878.12	0.773269	2.94135	4.73321	4.24355	4.04464
ENSG00000172346.14	2.59226	2.94157	3.7579	4.38158	4.18701
ENSG00000119403.13	-1.36617	-1.29098	-2.57316	-2.84334	-3.16926
ENSG00000100678.18	-0.223296	0.71885	3.21154	4.38483	3.71145
ENSG00000251493.4	-1.8133	-2.19279	-2.97335	-2.60038	-2.62482
ENSG00000018625.14	5.217	5.56221	5.34791	5.98763	6.56846
ENSG00000162390.17	1.87014	3.18206	3.58764	4.31602	4.00321
ENSG00000062524.15	-0.0492801	-0.327931	1.47262	3.0785	3.67472
ENSG00000138166.5	-3.50356	-2.52631	-1.34326	-1.82242	-3.65783
ENSG00000183828.14	-0.497358	1.26425	3.48547	3.91999	2.04745
ENSG00000163739.4	-2.77025	0.704251	1.04157	6.1284	5.96418
ENSG00000175745.11	-2.38437	-2.31857	-3.34591	-3.02367	-2.91372
ENSG00000072786.12	-0.361367	1.07051	2.44963	2.32498	-0.156285
ENSG00000090339.8	0.219439	1.48422	2.64703	6.17557	4.6624
ENSG00000183018.8	-5.32412	-3.65457	-2.60384	-0.981895	-1.58397
ENSG00000121104.7	3.2046	3.27056	1.7277	0.813227	0.514505
ENSG00000069812.11	2.3841	2.03557	5.69417	8.09956	7.1891
ENSG00000122952.16	-0.977351	-1.12195	-2.39902	-3.62302	-3.04557
ENSG00000092853.13	-1.51247	-2.0011	-2.66043	-4.45827	-2.53691
ENSG00000126882.12	2.20378	3.57738	4.64988	4.87272	3.81456
ENSG00000213347.10	0.095006	-0.286442	-2.92176	-3.89801	-3.40882
ENSG00000236345.1	-0.722665	2.31112	4.82198	4.89225	4.50148
ENSG00000135424.15	2.46946	3.28696	3.39603	3.26717	2.3326
ENSG00000172348.14	2.60204	1.16733	-0.065199	0.348025	2.96876
ENSG00000196557.12	3.66321	4.88956	8.16251	10.6216	10.8692
ENSG00000168056.15	-0.601324	1.44391	2.80191	3.44196	2.64115
ENSG00000174407.13	2.84145	6.86572	8.44551	9.09227	8.93053
ENSG00000168389.17	-1.8587	-0.370243	1.43016	2.2745	2.03901
ENSG00000183856.10	-0.96556	-1.05289	-3.05083	-4.38521	-4.52373
ENSG00000267060.5	0.843236	2.35996	4.37517	4.7516	4.5354
ENSG00000162840.4	-4.67593	-4.73139	-7.2839	-7.17381	-7.15869
ENSG00000116990.10	4.62561	5.19294	4.82762	5.28204	4.99052
ENSG00000143127.12	-1.9036	-1.90655	-2.28554	-2.3383	-4.05037
ENSG00000116741.7	0.116964	1.93931	3.1791	2.87452	3.40031
ENSG00000110660.14	-1.96145	-3.18215	-4.53681	-4.55919	-4.57942
ENSG00000175175.5	0.245358	3.43819	6.66454	6.46391	5.9675
ENSG00000176692.5	-2.52291	-2.31649	-3.02028	-3.16552	-3.85094
ENSG00000227544.8	3.26202	4.93599	6.58206	7.56896	6.78438
ENSG00000177354.11	1.32828	1.78686	7.23719	8.82063	9.45493
ENSG00000129993.14	3.43695	6.84498	8.10041	7.7953	6.61457
ENSG00000006788.13	3.75562	2.26725	-0.908918	-3.11973	-1.31367
ENSG00000099822.2	-0.115237	2.33715	5.06266	5.41408	3.42915
ENSG00000164520.11	-1.04464	-1.58493	1.37502	3.98534	3.46229
ENSG00000170390.15	-0.0374511	0.945409	1.52782	2.96955	2.73091
ENSG00000109339.19	3.29619	3.47404	4.9895	5.34189	5.77511
ENSG00000171476.21	-1.58309	-3.0456	-0.948717	1.32057	1.94401
ENSG00000144354.13	-0.776872	-0.883468	-3.33091	-3.75077	-2.63348
ENSG00000116016.13	1.78126	4.00373	4.55747	4.58276	3.50403
ENSG00000133056.13	3.0619	3.87119	5.59822	6.29332	6.54202
ENSG00000134531.9	-3.87644	-2.84362	-2.31388	-1.36356	-2.22884
ENSG00000099960.12	5.74719	5.03565	3.01577	2.26604	2.5405
ENSG00000188763.4	0.895733	2.62051	4.49596	5.44925	5.1305
ENSG00000122862.4	-2.00673	-2.43501	-2.96859	-3.14386	-2.49767
ENSG00000162631.18	-4.09085	-4.81103	-6.21583	-6.64581	-5.67844
ENSG00000138134.11	-2.35699	-2.24702	-2.51093	-3.4066	-3.00104
ENSG00000109674.3	-1.1258	-1.04885	-2.77548	-4.37544	-4.04857
ENSG00000177685.16	4.59954	5.33022	6.3152	4.91426	3.24474
ENSG00000261434.1	4.06294	8.33552	10.0608	11.1895	11.675
ENSG00000105011.8	-1.43228	-1.44852	-2.92285	-3.8298	-3.72466
ENSG00000135744.7	5.14899	6.49115	6.47733	6.4756	7.37798
ENSG00000113578.17	-1.95966	-2.66355	-3.03171	-2.92027	-2.87439
ENSG00000185818.7	1.99541	2.14363	2.8044	4.19622	3.71024
ENSG00000103522.15	-0.889205	-1.3851	0.225851	0.450391	2.07491
ENSG00000179242.15	-2.97437	-1.78652	-4.51486	-4.29954	-3.64738
ENSG00000100626.16	0.483269	0.351976	-1.76722	-2.80342	-2.75485
ENSG00000123975.4	-1.26549	-1.2935	-2.80734	-3.21465	-3.73121
ENSG00000099204.18	2.09403	3.92245	5.11097	5.0396	3.86291
ENSG00000128849.10	3.07197	1.8796	0.204995	-0.913056	0.546168
ENSG00000158457.5	1.74189	4.0607	4.69848	3.94825	3.24718
ENSG00000184481.16	1.97086	1.99588	3.25388	4.09096	3.58022
ENSG00000146674.14	1.90913	3.77731	3.70742	4.08327	4.13723
ENSG00000143816.7	2.10684	4.30014	4.31059	3.59552	3.71458
ENSG00000124257.6	2.5845	2.80236	3.47157	4.55	4.76425
ENSG00000169679.14	-0.926791	-0.97164	-2.7033	-4.62802	-4.1986
ENSG00000136114.15	0.58142	2.41027	3.48125	2.81187	1.70079
ENSG00000072571.19	-1.22513	-1.99195	-2.58327	-5.16426	-4.12236
ENSG00000129009.12	4.04715	3.0656	2.01756	1.35149	1.74759
ENSG00000198826.10	-1.28885	-1.00551	-2.27713	-4.12321	-3.70922
ENSG00000134802.17	-2.28205	-2.29956	-3.17053	-2.86394	-3.2153
ENSG00000073111.13	-0.674775	-0.989873	-2.83128	-2.81138	-2.23027
ENSG00000185950.8	-2.78036	-2.46264	-3.29491	-2.53668	-3.35654
ENSG00000084636.17	-0.538436	-0.431452	1.96988	2.72431	2.43474
ENSG00000135437.9	2.68548	3.04495	3.44169	4.4486	2.52752
ENSG00000146670.9	-1.50146	-1.54172	-2.69134	-3.5379	-3.6588
ENSG00000134107.4	2.44891	2.7115	3.43809	3.99859	4.32078
ENSG00000104889.5	-1.27435	-1.96243	-3.27653	-3.66803	-3.04118
ENSG00000079616.12	-0.99608	-1.21858	-2.95217	-3.27289	-3.00416
ENSG00000179859.9	-0.257841	0.118791	1.91716	3.37137	0.489994
ENSG00000265142.8	-1.43306	3.28606	7.65939	6.08652	6.49125
ENSG00000132821.11	-2.25093	-2.58785	-1.10585	0.921699	0.756873
ENSG00000173918.14	0.211444	2.47709	3.13469	3.54432	2.55845
ENSG00000167588.12	0.513996	1.3772	4.8847	6.56886	5.09326
ENSG00000149260.15	0.303685	-1.01262	-2.35057	-2.84042	-2.51499
ENSG00000163644.14	0.559387	1.44773	2.65478	3.23735	3.02754
ENSG00000164823.9	-0.258376	1.19772	2.27439	2.18139	3.03311
ENSG00000138435.15	1.00372	1.79474	2.18375	2.1306	1.83656
ENSG00000067057.16	-2.03047	-2.10789	-2.48309	-2.27447	-3.07628
ENSG00000143643.12	0.747979	2.29345	2.92728	2.97356	3.42724
ENSG00000169851.15	1.09173	2.87489	4.29947	4.14289	3.90909
ENSG00000135914.5	3.36626	3.05184	4.22859	6.41688	8.67328
ENSG00000149582.15	1.01072	2.08308	2.86651	1.65894	-0.152417
ENSG00000143434.15	2.89387	3.32017	3.10264	4.13144	4.10553
ENSG00000163485.16	2.97916	3.50422	1.74655	1.12426	1.38229
ENSG00000154721.14	1.02881	1.42821	2.15978	3.30097	3.16639
ENSG00000188322.4	1.04169	2.25477	4.66461	4.96043	5.22066
ENSG00000184009.9	-0.817522	-1.42627	-2.73301	-2.71736	-3.04092
ENSG00000101003.9	-1.08047	-1.15716	-2.61612	-3.00411	-2.8361
ENSG00000168077.13	-0.768849	-0.926195	-2.5249	-3.61195	-3.53693
ENSG00000168427.8	2.05121	2.56533	3.18609	4.51206	4.72302
ENSG00000093009.9	-1.17746	-1.49749	-2.8585	-3.91565	-3.24813
ENSG00000171241.8	-1.16215	-1.12537	-2.11546	-3.77888	-3.28716
ENSG00000226306.6	0	3.72937	5.40371	7.8954	10.1181
ENSG00000133067.17	-1.52721	1.76803	5.6251	6.74061	3.47814
ENSG00000198910.12	5.98024	6.48547	6.04105	5.78923	6.23861
ENSG00000077522.12	0.6149	4.58051	8.78526	9.61535	9.18175
ENSG00000283787.1	5.34836	7.39339	9.60066	10.7688	11.2252
ENSG00000164161.9	-3.38996	-4.03068	-4.29466	-5.96354	-6.08619
ENSG00000113504.20	8.37917	10.8074	11.5065	11.2737	11.5587
ENSG00000128266.8	3.92806	4.3309	3.86588	2.38886	0.754747
ENSG00000115593.14	3.48724	6.09217	8.86655	9.04815	8.33801
ENSG00000187741.14	-1.32592	-1.42854	-2.47617	-3.11245	-2.85975
ENSG00000160808.9	-0.0519265	-0.00125309	0.738909	7.69276	8.37352
ENSG00000085840.12	-1.10411	-1.49486	-3.10752	-3.51708	-2.89963
ENSG00000154920.14	-0.941166	-1.27415	-2.45636	-3.64135	-3.08128
ENSG00000104321.10	-4.85299	-5.55175	-6.12822	-7.2417	-4.55262
ENSG00000198805.11	-2.65074	-3.25507	-3.30758	-2.84335	-2.54135
ENSG00000167513.8	-1.33292	-2.08281	-3.39189	-3.79449	-3.18425
ENSG00000124406.16	1.04402	0.96475	5.46067	6.34374	7.30288
ENSG00000051180.16	-1.50249	-1.47446	-2.90276	-3.44277	-2.59947
ENSG00000106484.14	3.44259	2.38765	1.02991	0.445167	0.28258
ENSG00000182667.14	-3.36577	-2.49378	-2.92744	-1.91971	-1.51997
ENSG00000136011.14	1.70887	4.50669	7.01795	7.91052	8.29979
ENSG00000100599.15	-0.0830195	-0.650317	-2.54552	-2.51242	-2.63659
ENSG00000165272.14	0.938652	2.19221	3.21158	3.24679	1.64715
ENSG00000141682.11	-0.93826	-0.801391	2.19634	1.76808	-0.164582
ENSG00000164087.7	-1.25893	-1.61049	-2.91743	-3.34333	-3.3908
ENSG00000149090.11	3.54952	3.71413	2.47709	0.89255	1.99008
ENSG00000138190.16	1.44426	2.23824	4.07502	3.11144	4.1799
ENSG00000164045.11	-1.61505	-1.66274	-2.74618	-3.21406	-2.68739
ENSG00000159713.10	4.60995	5.09191	4.77063	4.89335	5.78244
ENSG00000139734.17	-1.4596	-1.53612	-1.96429	-3.46016	-3.27947
ENSG00000185305.10	2.89871	1.97999	0.723079	-0.270413	-0.365829
ENSG00000166387.11	0.787806	1.38118	7.19042	8.75303	8.78068
ENSG00000110427.14	-2.94025	-3.30527	-3.80921	-3.55592	-3.1343
ENSG00000274180.1	2.77121	2.47196	3.69312	4.48419	3.77957
ENSG00000138136.6	0.675533	0.98912	4.42576	6.03351	4.9655
ENSG00000151632.17	2.67538	0.703227	-0.42476	1.08476	2.721
ENSG00000214353.7	4.52273	1.52929	-0.673951	-1.37297	-3.39543
ENSG00000033327.12	0.155551	1.21048	2.17927	3.37941	3.28043
ENSG00000109061.9	5.3523	6.0543	9.10386	10.6541	11.061
ENSG00000108551.4	1.61909	3.87843	5.50326	3.64113	3.11528
ENSG00000177752.14	-0.448759	0.568782	4.97043	6.3205	6.50411
ENSG00000016402.13	2.39989	3.44048	3.93245	4.59266	4.30683
ENSG00000274750.2	2.36635	2.93392	5.43378	5.86785	5.34232
ENSG00000105499.13	1.92083	2.58153	3.11482	3.82689	3.00451
ENSG00000169439.11	2.37092	3.26419	4.14642	3.94981	3.69725
ENSG00000184226.14	0.112902	-1.48275	-2.67037	-3.40907	-2.62699
ENSG00000118194.18	6.38498	6.85994	6.90593	7.1695	7.30295
ENSG00000168528.11	2.28769	2.5373	2.5055	4.11774	4.10718
ENSG00000105825.11	-4.28718	-3.93718	-4.54993	-3.87146	-3.87127
ENSG00000240583.11	1.58743	2.02269	5.33096	7.45475	6.11523
ENSG00000112029.9	-0.979437	-0.946653	-1.75483	-2.94586	-2.98793
ENSG00000101412.12	-0.857934	-0.919321	-2.80634	-3.09957	-2.19258
ENSG00000176387.6	6.05703	7.20279	7.55763	7.56951	5.63208
ENSG00000168785.7	-0.989283	-1.17664	-1.84953	-2.37675	-3.35194
ENSG00000203727.3	3.28985	2.60739	0.921109	-0.138348	-0.561977
ENSG00000198113.2	-3.02222	-3.10641	-2.4044	-1.14272	-1.28407
ENSG00000100505.13	3.38646	3.80924	2.9697	1.93865	0.763032
ENSG00000183578.6	-2.90517	-2.32652	0.0604138	0.379254	-0.325039
ENSG00000144554.10	-1.01918	-1.47612	-2.23928	-4.08906	-3.13519
ENSG00000129810.14	-1.53418	-1.61725	-2.56561	-3.81285	-3.87464
ENSG00000099812.8	1.71069	1.09833	2.13501	3.82975	3.78706
ENSG00000125967.16	0.734274	1.37797	2.49717	3.20318	3.3237
ENSG00000126215.13	-1.0501	-1.57741	-2.68025	-2.96811	-3.00912
ENSG00000174600.13	-1.99245	1.03489	1.94788	1.69776	0.340895
ENSG00000140451.12	-0.0766072	-0.430323	-2.47626	-2.49045	-2.72778
ENSG00000197893.13	0	3.19228	2.24752	7.58581	10.8745
ENSG00000197558.11	5.7935	8.07628	8.2179	6.77766	4.16362
ENSG00000162105.17	4.55392	3.76681	0.992796	0.174395	0.916247
ENSG00000111186.12	-1.32066	-1.30886	-2.32029	-2.86685	-3.70818
ENSG00000176974.19	-1.08552	-1.47829	-2.72081	-2.95256	-2.84336
ENSG00000117461.14	1.64575	1.86945	0.446042	-0.569385	-0.778715
ENSG00000105509.10	-3.24909	-4.20724	-2.95755	-2.6337	-3.41364
ENSG00000056998.19	1.96254	2.10877	2.95783	4.08908	3.14914
ENSG00000130751.9	0.281922	-1.06157	1.27229	4.61263	4.6471
ENSG00000158246.7	-0.98936	-3.24346	-4.43448	-4.11699	-4.18112
ENSG00000123146.19	-2.19186	-1.49414	0.431614	1.04374	0.120907
ENSG00000153044.9	-0.697352	-1.53424	-2.81123	-3.30071	-2.87573
ENSG00000070808.15	3.00633	3.30927	4.86377	4.99176	5.18891
ENSG00000101470.9	1.31681	2.48442	7.15554	9.50179	9.50465
ENSG00000197956.9	0.463621	-0.296966	-1.17685	-0.896296	-1.01125
ENSG00000139354.10	-0.743711	-0.877365	-2.29422	-2.87088	-2.60392
ENSG00000152049.6	0.710152	4.70831	4.82186	3.73846	3.15188
ENSG00000199080.1	2.70884	3.51896	4.50451	4.30602	4.07863
ENSG00000203499.11	0.792765	3.42483	7.12928	8.51803	7.76585
ENSG00000107821.14	-1.21815	0.352091	2.06739	2.22427	1.9125
ENSG00000167972.13	2.17654	3.68766	4.03284	4.4648	4.14765
ENSG00000163083.5	3.30075	1.85562	-1.41106	-0.872287	-0.930036
ENSG00000198732.10	-1.16457	-3.14805	-0.364921	0.543508	1.03158
ENSG00000184702.17	1.43949	1.61985	2.64623	3.33969	2.81048
ENSG00000179314.13	3.8472	3.75597	3.39625	3.69278	2.45969
ENSG00000180354.15	1.10042	1.25476	1.34796	1.77955	3.20857
ENSG00000196811.11	5.36484	6.49564	8.2817	9.18074	7.42584
ENSG00000143228.12	-1.05874	-1.93229	-2.94565	-5.05525	-4.01185
ENSG00000101945.16	-1.33688	-1.59788	-3.12779	-2.85561	-2.75492
ENSG00000257219.5	-1.77607	-2.91665	-2.79354	-3.481	-3.22803
ENSG00000134775.15	-0.115931	1.66193	2.83005	2.99807	2.79511
ENSG00000174669.11	6.5498	7.79256	9.41329	11.0374	10.5452
ENSG00000216588.8	3.65258	6.63029	9.77911	11.3324	10.0402
ENSG00000107105.14	2.24696	2.39096	4.52923	4.0635	4.62969
ENSG00000198892.6	0.862626	1.25948	3.227	3.6166	2.67913
ENSG00000138778.11	-1.47933	-2.20984	-3.82977	-4.8044	-4.13343
ENSG00000172927.7	-3.05891	-3.17972	-3.77317	-4.3429	-4.33117
ENSG00000135678.11	-0.0919573	-1.36324	-3.2594	-3.9642	-3.4052
ENSG00000122574.10	0.774141	3.95074	6.03551	7.47832	9.24073
ENSG00000205426.10	-3.32684	-6.0268	-8.20279	-6.72332	-4.67907
ENSG00000083454.21	-0.207815	0.740778	2.0413	2.82221	2.6524
ENSG00000096060.14	-0.712168	-0.966109	-2.33544	-2.94036	-3.53293
ENSG00000185482.7	4.9214	6.68751	7.55756	8.04063	8.249
ENSG00000124701.5	2.83959	4.63431	7.87023	8.83078	9.25778
ENSG00000123610.4	2.18112	5.78423	8.03874	6.4907	7.08119
ENSG00000185022.11	-3.08597	-2.62952	-2.42619	-1.26196	-2.54133
ENSG00000064199.6	-0.719758	-1.73213	-3.02822	-3.27074	-2.55253
ENSG00000003249.13	2.83513	3.99735	4.18654	3.87023	3.31755
ENSG00000186081.11	7.01307	9.58201	11.5458	8.21119	3.21677
ENSG00000103187.7	-1.45176	-1.97844	-3.48489	-2.90026	-2.54004
ENSG00000176454.13	0.0576081	0.589182	2.24383	2.47411	1.46568
ENSG00000186567.12	0.966559	2.60202	3.6362	3.30309	2.18964
ENSG00000180287.16	-1.3807	-1.72203	-3.27696	-3.25084	-2.97603
ENSG00000152377.13	1.2319	2.85391	0.500057	-0.899282	-0.00387368
ENSG00000101955.14	-0.0497287	-0.970684	-2.64752	-2.08718	-1.82514
ENSG00000126217.20	2.54835	2.69324	1.75056	1.06675	0.161951
ENSG00000260542.1	2.28751	3.72752	7.66747	9.57685	10.421
ENSG00000137807.13	-1.10708	-1.26767	-2.20753	-3.93189	-2.68772
ENSG00000198208.11	-0.165069	1.5413	2.85573	2.89467	2.42257
ENSG00000206561.12	0.914703	2.1622	3.31959	3.73845	3.01657
ENSG00000175906.4	0.447843	1.12935	2.32615	3.01688	1.65651
ENSG00000003989.17	-2.55371	-2.75768	-3.75472	-3.5966	-2.99418
ENSG00000115355.15	-0.382985	-0.648836	1.79796	1.12157	2.43425
ENSG00000221829.9	-0.966401	-1.16711	-2.36757	-2.98301	-2.75513
ENSG00000130528.11	0.847524	5.32572	8.53387	9.35053	9.29201
ENSG00000242759.6	1.87961	3.07408	3.85256	3.65705	3.15635
ENSG00000153094.22	5.03104	5.38003	4.856	4.46461	4.52192
ENSG00000173638.18	-1.3676	-1.68589	-2.80637	-2.30661	-2.0839
ENSG00000167996.15	0.129965	-0.880373	-1.35463	-0.728127	-0.68301
ENSG00000175352.10	-1.36825	-2.24423	-2.72696	-2.27556	-2.68387
ENSG00000171051.8	-3.15203	-6.6551	-4.75182	-5.38895	-5.86755
ENSG00000108179.13	-2.16282	-2.07957	-2.74241	-2.27444	-2.49364
ENSG00000131470.14	-1.60945	-1.88947	-2.56174	-3.30374	-2.60621
ENSG00000159403.15	3.73295	3.30563	2.02809	2.74453	3.45484
ENSG00000178038.16	3.32589	3.75658	4.98868	5.95849	5.04685
ENSG00000144645.13	1.88347	1.61882	-0.216554	-0.925632	-0.419625
ENSG00000100162.14	-1.01965	-1.61682	-3.38853	-4.69404	-3.46018
ENSG00000166965.12	-0.868946	-1.22792	-2.49545	-2.54184	-2.80628
ENSG00000103485.17	5.90884	5.33086	4.92892	5.43486	5.02027
ENSG00000088280.18	3.03264	3.49262	3.59151	3.79123	3.26832
ENSG00000104147.8	-0.907536	-0.886998	-2.39269	-3.56913	-3.20366
ENSG00000115461.4	6.2453	5.16191	3.62092	4.32943	5.3985
ENSG00000149554.12	-1.01858	-1.4995	-2.51234	-3.26013	-2.40409
ENSG00000092470.11	-1.0688	-1.20197	-3.09852	-3.40732	-2.28907
ENSG00000170540.14	-0.337247	-0.607604	-2.20446	-3.07726	-2.17262
ENSG00000155893.12	0.71708	0.335005	-1.31237	-2.22856	-2.25153
ENSG00000250899.3	2.80999	4.58209	5.06099	4.93948	3.31528
ENSG00000170542.5	3.94294	5.93799	3.68709	2.28989	0.847224
ENSG00000157368.10	5.03223	5.23937	5.51809	5.31457	3.47521
ENSG00000141542.10	1.55713	2.28625	1.74642	2.47681	3.53944
ENSG00000224614.1	0.489189	2.05661	6.24254	7.63532	6.00576
ENSG00000138092.10	-1.18143	-0.964637	-2.14551	-2.54014	-2.79102
ENSG00000140297.12	2.17381	5.34698	7.37791	6.76413	3.29955
ENSG00000166803.11	-0.072214	-0.695801	-2.31479	-3.81311	-2.82443
ENSG00000142920.16	1.49881	2.39551	2.94575	3.73967	2.90878
ENSG00000116748.21	0.783758	4.21153	7.33943	8.09522	7.77301
ENSG00000161888.11	-1.6045	-2.01264	-3.53647	-4.36377	-3.89824
ENSG00000144712.11	0.856433	2.32028	3.19962	3.32302	2.83905
ENSG00000160298.17	-0.54928	-0.800216	-2.11312	-2.5146	-2.61165
ENSG00000110042.7	0.554195	1.96347	2.54248	3.1657	2.43663
ENSG00000184113.9	6.66578	6.43247	5.1377	4.2815	4.13892
ENSG00000185052.11	3.13675	7.32537	10.487	10.0785	8.1433
ENSG00000100522.8	-1.75217	-1.81216	-2.25176	-2.38943	-2.5888
ENSG00000108684.14	4.91057	6.31134	2.93347	0.306379	1.66546
ENSG00000114115.9	5.01041	5.87291	5.296	5.24705	5.11865
ENSG00000115648.13	-2.73048	-2.74203	-2.06992	-2.15525	-2.51451
ENSG00000137135.17	-0.793245	-1.08893	-3.44162	-4.74301	-4.80639
ENSG00000100526.19	-0.92875	-1.32513	-3.28756	-4.32953	-3.79748
ENSG00000115525.17	1.39734	2.27569	3.12948	2.31822	0.635096
ENSG00000146376.10	-2.49519	-2.59285	-2.33981	-3.99477	-2.69017
ENSG00000104081.13	3.3894	3.46431	2.32768	2.55172	3.24727
ENSG00000042493.15	-0.898207	-2.8686	-3.29293	-2.63366	-2.713
ENSG00000131196.17	1.06419	1.32399	1.88859	3.03826	2.86798
ENSG00000170162.13	3.87929	4.65177	4.45409	5.17183	5.01027
ENSG00000149633.11	3.01421	3.43213	2.84323	2.05808	0.838352
ENSG00000139880.19	-0.11626	-0.894388	-1.76294	-3.0503	-2.61988
ENSG00000184185.9	-0.610616	2.26576	1.94079	2.0131	0.539803
ENSG00000253368.3	-1.64663	-3.2393	-3.86289	-2.73869	-3.34974
ENSG00000109452.12	0.806601	1.73617	3.70036	2.85468	4.42288
ENSG00000146411.5	6.15198	4.82083	3.38279	3.28677	4.03772
ENSG00000091651.8	-1.32423	-1.26583	-2.22784	-2.79974	-2.42452
ENSG00000196139.13	3.21367	1.22236	-0.11619	0.869408	1.94058
ENSG00000065675.14	0.34817	1.81775	3.88099	6.67895	6.92285
ENSG00000065328.16	-1.50981	-1.60312	-2.63092	-4.21552	-2.77912
ENSG00000102996.4	0.875199	1.66772	2.83595	3.13989	2.6384
ENSG00000163520.13	2.42257	3.29366	3.27787	2.78496	1.04128
ENSG00000183091.19	0.33075	3.68438	8.46332	8.68304	8.96329
ENSG00000159363.17	-1.73581	-1.3127	-1.83153	-2.18112	-2.91848
ENSG00000112769.18	4.8095	9.65979	10.9997	9.70626	8.87493
ENSG00000137509.10	-0.0374162	-0.652608	-1.9561	-2.20976	-2.32001
ENSG00000117586.10	-0.0726418	0.297342	2.52487	2.3946	2.16723
ENSG00000172005.10	4.35624	5.39332	6.83174	9.33558	11.0623
ENSG00000156885.5	0.67832	5.17932	7.35482	8.64942	8.83173
ENSG00000186628.12	0	5.95601	9.77326	10.1753	9.933
ENSG00000272768.1	2.49744	2.9586	4.2237	4.89909	3.50501
ENSG00000037280.15	-0.665801	-1.2132	-2.49595	-2.55439	-3.89257
ENSG00000154027.18	-1.16879	-1.48526	-2.47455	-2.86045	-1.91772
ENSG00000109805.9	-0.953294	-1.56596	-1.79174	-4.47778	-3.38001
ENSG00000162409.10	-0.0935473	0.0608846	2.95998	3.21145	4.05803
ENSG00000140092.14	-1.43803	-1.92983	-3.04332	-2.99756	-2.75176
ENSG00000215375.6	3.62054	3.81118	5.03415	5.64777	5.21868
ENSG00000186038.9	-0.0550061	-0.84468	0.425775	5.81595	6.10093
ENSG00000183840.6	-1.5607	-3.71985	-6.00666	-4.21307	-3.58433
ENSG00000106991.13	-1.56294	-2.15281	-2.53204	-2.46546	-2.00562
ENSG00000239922.1	5.39754	4.48336	4.3569	5.02264	6.29619
ENSG00000171365.15	3.69883	4.46629	4.77652	3.79218	3.38004
ENSG00000196924.14	-0.293365	-0.586364	-1.61397	-1.6208	-2.27864
ENSG00000143842.14	1.71392	1.01815	-0.64363	-0.902865	-1.27789
ENSG00000205056.8	5.37047	5.67804	6.61541	6.94847	6.55003
ENSG00000077274.8	0	3.19756	7.90801	9.02639	11.1289
ENSG00000248318.1	2.28955	0	5.74196	8.56427	9.55189
ENSG00000111145.7	-0.85637	-1.29681	-1.97739	-2.39852	-2.5118
ENSG00000223855.1	0.442555	0.708623	1.01833	2.37336	4.47934
ENSG00000145911.5	2.29636	3.29414	4.91489	5.19306	3.10453
ENSG00000104881.15	-1.94896	-2.15847	-2.36342	-1.73983	-2.31561
ENSG00000130584.10	1.11298	2.69703	2.90912	2.63773	1.03367
ENSG00000121440.14	2.1824	2.45653	3.24163	4.42208	4.73938
ENSG00000147536.11	-0.981143	-1.52116	-2.30032	-2.80859	-2.90281
ENSG00000070601.9	4.18409	4.79055	5.53115	6.27999	5.96603
ENSG00000145075.11	1.32633	3.52501	6.2336	6.70319	8.06014
ENSG00000151729.10	-0.0529889	0.606749	1.60453	2.50396	2.12064
ENSG00000144136.10	-2.24858	-2.0323	-2.18276	-2.17918	-2.64746
ENSG00000131831.17	-0.205372	0.916038	2.3098	4.42785	5.26989
ENSG00000165943.4	0.915732	1.81984	2.47944	3.12126	2.86469
ENSG00000152154.10	3.77896	5.2658	3.54321	2.53562	2.72384
ENSG00000133216.16	1.61797	0.769977	-0.154563	-1.07276	-1.24338
ENSG00000117595.10	-0.047316	0.857506	3.5013	5.19131	7.29104
ENSG00000108604.15	-0.226899	-0.645315	-1.89052	-2.18153	-2.40944
ENSG00000187951.10	-0.448126	-0.473483	-1.91646	-3.72586	-3.66455
ENSG00000090539.15	2.67125	3.10788	3.08628	4.87724	5.44836
ENSG00000103253.17	-0.271191	-0.0312974	2.32848	3.31364	1.27489
ENSG00000160392.13	-0.693357	0.0442265	1.42884	2.01696	1.05389
ENSG00000179388.8	-0.829115	3.37001	6.52053	6.55252	4.466
ENSG00000123358.19	0.498047	1.75715	3.18566	3.45852	3.64915
ENSG00000141161.11	1.26121	6.26169	9.03925	9.07701	8.09463
ENSG00000010282.14	2.28659	0	8.46777	10.4364	9.39671
ENSG00000102678.6	4.03578	4.67407	7.16188	9.25833	10.5587
ENSG00000170745.11	1.51596	2.29188	2.17323	3.57088	2.60113
ENSG00000166897.14	2.04179	1.2725	-1.18565	-1.22657	-1.76396
ENSG00000183763.8	-1.20871	-1.46314	-2.50687	-3.33648	-3.16956
ENSG00000197467.13	-2.93021	-3.46534	-3.21386	-2.19093	-2.61136
ENSG00000077157.21	1.29493	2.78558	4.42062	4.2838	3.70067
ENSG00000181773.6	-3.13791	-3.70345	-3.25445	-3.51176	-3.71517
ENSG00000159173.18	4.2587	6.97445	8.30502	9.00303	8.90351
ENSG00000226094.1	3.24639	6.93989	8.31896	8.29863	8.20811
ENSG00000127946.16	0.958968	1.90504	2.62171	1.57605	-0.148304
ENSG00000262061.5	4.67826	4.20902	4.89235	5.71134	5.98682
ENSG00000185100.10	2.54177	2.85704	3.86251	5.06849	4.85415
ENSG00000197077.13	2.40111	2.91446	5.50048	4.74164	5.4123
ENSG00000040608.13	3.33349	7.06087	7.31143	6.02469	4.46996
ENSG00000161692.17	-1.01624	-0.987838	-2.3073	-2.60325	-2.81463
ENSG00000080986.12	-0.842079	-1.16339	-1.74968	-4.68745	-3.26523
ENSG00000187994.13	6.11947	6.83324	6.12488	6.60312	5.54649
ENSG00000071282.11	1.51747	0.944238	-0.225428	-0.68141	-1.69974
ENSG00000108846.15	-3.50806	-5.14559	-4.06393	-3.16966	-2.02041
ENSG00000227128.4	0.791517	0.854488	5.26661	7.6103	7.03668
ENSG00000101255.10	-1.21782	-0.202157	1.81815	2.32089	0.582286
ENSG00000101825.7	5.65761	7.85233	7.22402	6.67315	5.63245
ENSG00000174371.16	-1.47751	-1.53809	-2.00857	-3.4685	-2.81856
ENSG00000164649.19	-0.103139	-0.146519	-2.01495	-2.44756	-1.63893
ENSG00000168393.12	-0.820938	-1.66193	-3.02986	-2.96718	-2.87367
ENSG00000165887.11	4.72851	6.88209	6.09927	5.30226	4.35616
ENSG00000185024.16	-0.201649	1.34378	2.2025	2.24934	1.31554
ENSG00000113070.7	-1.65789	-0.549283	1.29833	1.26694	-0.000823254
ENSG00000176597.11	0.108132	-0.980368	-1.82099	-3.19627	-2.64015
ENSG00000185437.13	1.21213	0.308791	1.61719	3.29108	3.75357
ENSG00000187688.14	-2.63805	-2.51214	-2.24932	-1.54519	-1.81948
ENSG00000144596.12	5.16615	4.4151	8.80238	10.6228	10.9291
ENSG00000069011.15	-2.37037	-2.56346	-2.59123	-0.00622999	-0.356269
ENSG00000188542.9	0.354205	0.934112	1.77943	2.52594	2.72674
ENSG00000123570.3	1.08434	1.44717	4.79892	5.05062	4.77792
ENSG00000138316.10	2.46245	3.78845	3.97154	3.24879	2.40874
ENSG00000172399.5	1.42162	4.14231	7.88513	8.26459	7.11277
ENSG00000197594.11	-1.94032	-1.04079	-1.90803	-3.17922	-2.63267
ENSG00000138759.18	1.89606	4.15515	5.19151	5.51017	5.84568
ENSG00000170801.9	2.77054	2.83437	1.09202	0.840059	0.616997
ENSG00000100075.9	-0.1876	-1.53213	-2.40837	-2.08168	-2.65619
ENSG00000161682.14	0.22957	1.43755	2.25386	2.58126	1.90736
ENSG00000267121.5	1.96975	3.08231	3.77668	3.99577	3.529
ENSG00000006747.14	1.78959	1.9378	2.61728	3.18722	6.4921
ENSG00000160097.16	5.63319	6.68276	7.5419	6.99489	5.64597
ENSG00000122367.19	1.66265	3.95004	8.44414	9.15634	8.41678
ENSG00000235501.5	0.0742332	0.147244	1.19325	1.95643	2.3347
ENSG00000173456.4	-0.979371	-1.00927	-2.30834	-2.18826	-2.61974
ENSG00000138678.10	-0.700265	0.120178	3.54738	5.22073	3.99011
ENSG00000187486.5	3.14829	4.10445	5.6947	7.58077	7.28337
ENSG00000119969.14	-0.744303	-1.41158	-2.09411	-3.08697	-2.40674
ENSG00000120217.13	-2.31565	-2.79221	-2.69526	-2.57333	-3.12684
ENSG00000179163.11	-1.10211	-0.293989	1.29004	1.89766	0.650052
ENSG00000131730.15	-2.33735	0.00811339	4.66673	6.14012	7.51528
ENSG00000140534.13	-0.784699	-0.491257	-1.89555	-3.4083	-3.65924
ENSG00000159164.9	-0.174494	-1.4428	-2.1706	-2.14094	-2.73333
ENSG00000187510.8	2.28423	0	7.62947	8.81188	10.9591
ENSG00000185668.7	2.56542	3.74685	5.20862	7.02673	5.60276
ENSG00000009950.15	2.13156	2.67389	5.10939	5.74253	4.61654
ENSG00000162975.4	5.85085	5.81998	4.30011	3.05462	2.44132
ENSG00000126878.12	0.94802	5.31507	8.8481	9.56179	7.34199
ENSG00000187783.11	0	4.42023	8.87461	10.6436	8.93568
ENSG00000131016.16	-1.64466	-2.25686	-2.26701	-2.23561	-2.75246
ENSG00000228716.6	-0.639905	-0.858084	-2.02243	-2.50228	-2.10744
ENSG00000257167.2	-1.34341	-1.56183	-3.30388	-4.41507	-3.80253
ENSG00000156675.15	0.681493	0.43342	-1.17772	-1.68006	-2.43821
ENSG00000123342.15	-0.114237	-0.655318	-2.21188	-2.53348	-1.77386
ENSG00000159231.5	-0.92443	-1.73239	-3.41657	-3.74673	-3.38562
ENSG00000160957.12	-1.20797	-1.41537	-2.57996	-2.98151	-2.99095
ENSG00000157036.12	-0.883762	-0.150482	0.941391	1.55614	1.53279
ENSG00000177791.11	4.72181	4.57622	5.3519	8.70125	8.85129
ENSG00000157111.12	-0.844179	-2.10345	-2.88391	-2.81441	-2.92983
ENSG00000128285.4	9.01416	7.72251	7.03092	6.72716	6.55462
ENSG00000164674.15	2.62317	2.05415	1.15923	0.499009	0.679199
ENSG00000133048.12	2.84654	5.65636	5.45267	6.70888	7.07631
ENSG00000107859.9	3.59104	4.42144	3.40827	3.17086	2.19122
ENSG00000153233.12	0.727887	1.83251	3.53983	3.8389	4.10644
ENSG00000228672.3	0.913943	1.82338	2.71101	2.94904	2.07223
ENSG00000011465.16	2.16084	2.12838	1.73736	2.99397	3.75717
ENSG00000138675.16	-2.63075	-1.84598	-2.54784	-3.07212	-3.33241
ENSG00000182326.14	2.85301	2.92448	2.27719	3.50186	4.25845
ENSG00000158445.9	3.71627	5.2338	4.86955	5.05423	4.67763
ENSG00000159166.13	4.74996	4.32863	4.45453	4.7111	3.80076
ENSG00000135063.17	0.910472	1.92664	5.17197	5.76737	6.21418
ENSG00000171608.15	-0.801429	-1.45815	-2.80204	-2.31851	-3.08805
ENSG00000203739.3	-0.13186	0.12874	2.85031	4.20283	3.69325
ENSG00000139209.15	-1.14996	-2.06329	-3.26223	-4.38012	-3.32613
ENSG00000127863.15	2.42093	1.97912	0.558836	-0.580388	0.207026
ENSG00000261801.5	-1.17888	-1.57035	-2.32601	-2.49075	-2.54449
ENSG00000123933.16	0.565544	0.13797	-1.44182	-1.54046	-1.63832
ENSG00000143801.16	1.05961	1.44413	1.98879	3.07472	2.13732
ENSG00000183160.8	7.21269	8.49079	7.78689	6.83525	7.05435
ENSG00000130517.13	1.47833	2.17452	2.64258	3.18407	2.64483
ENSG00000111907.20	1.39067	1.24404	2.28271	2.93579	3.42348
ENSG00000007314.12	4.24865	6.94145	8.88504	9.63351	8.86403
ENSG00000233608.3	-1.54477	-2.10685	-3.02172	-2.84347	-3.0553
ENSG00000162981.13	-1.38316	-1.90193	2.68071	3.62642	1.17899
ENSG00000140525.17	-0.877575	-1.39426	-1.6512	-3.84193	-2.5031
ENSG00000104369.4	0.604608	1.66432	6.47685	7.39818	5.91477
ENSG00000176076.7	-2.14059	-2.99719	2.25044	4.18012	1.14991
ENSG00000179431.6	0.497977	0.0712505	-1.92515	-2.15247	-2.19564
ENSG00000105711.11	-0.64893	1.58532	2.90048	2.3761	1.88551
ENSG00000119865.8	-0.708367	-1.37144	-2.36167	-2.86768	-2.37679
ENSG00000211772.11	-3.71168	-9.60865	-5.30557	-5.18847	-4.70242
ENSG00000157502.13	2.42247	2.70924	5.71564	4.59058	5.83839
ENSG00000266088.5	-5.70356	-5.25184	-5.0629	-3.84421	-4.10937
ENSG00000239474.6	3.31008	4.07902	5.41223	5.18533	5.38543
ENSG00000145358.6	6.75743	5.70225	4.70995	3.44754	3.88879
ENSG00000183049.12	3.03362	2.97342	1.24387	0.993927	0.148222
ENSG00000184743.12	-0.536079	-1.21178	-2.31142	-2.70154	-2.42609
ENSG00000170634.12	0.367966	0.414225	1.57472	2.38461	2.66657
ENSG00000168748.13	1.32449	5.19098	7.61701	7.67538	6.8257
ENSG00000256568.1	2.29238	0	4.30498	7.63688	9.3547
ENSG00000134061.5	2.28458	3.19756	6.90923	10.5423	9.65261
ENSG00000153956.15	0.561524	1.49022	3.56882	2.84231	3.66304
ENSG00000011332.19	-2.08833	-2.05978	-2.90478	-2.98453	-2.58426
ENSG00000070950.9	-1.01089	-1.60051	-2.13258	-3.51912	-2.77721
ENSG00000114654.7	3.13783	4.87894	8.41172	10.5865	8.92159
ENSG00000140474.12	-0.032592	0.737235	1.50961	2.28451	1.97933
ENSG00000150593.17	1.92185	1.3066	0.580632	-0.853914	-0.0963884
ENSG00000133069.15	0.713541	2.07101	2.74459	2.77535	2.29686
ENSG00000187837.3	-0.19484	-1.47631	-1.84406	0.928105	1.82575
ENSG00000138944.7	-0.571815	4.18995	6.47954	4.81301	5.31377
ENSG00000116983.12	0.559298	-1.63	-3.25603	-3.79502	-4.70871
ENSG00000169174.10	4.1636	4.56204	4.80325	5.52634	4.5002
ENSG00000163638.13	-0.95654	1.21115	2.42738	3.32605	2.82673
ENSG00000101265.15	0.483412	4.67919	4.83502	4.38918	5.49883
ENSG00000137571.10	-2.138	-1.22966	0.978353	4.52638	5.02885
ENSG00000175161.13	3.65412	5.64911	9.11118	10.0747	9.83923
ENSG00000142661.18	3.88478	6.16112	8.56257	9.36639	8.87089
ENSG00000239388.8	-0.0295631	0.866047	3.29956	6.64312	8.39539
ENSG00000169231.13	2.91287	2.52277	1.69745	1.66929	0.951447
ENSG00000127586.16	-1.06956	-1.42235	-2.56771	-2.88514	-2.43229
ENSG00000094796.4	5.12986	2.92866	5.02199	4.70873	5.15732
ENSG00000138449.10	1.8343	1.93435	2.22335	2.36156	4.12812
ENSG00000245750.7	-1.74588	1.02629	4.80756	5.0035	4.5931
ENSG00000173621.8	0.690419	1.55725	2.38881	3.03411	2.21524
ENSG00000183671.12	-1.69877	-2.00921	-2.81402	-1.31949	0.351594
ENSG00000186871.6	-1.31314	-1.57985	-2.14123	-5.47562	-3.09859
ENSG00000155324.9	-0.123164	1.04272	2.06914	2.46554	2.28688
ENSG00000139914.6	4.75171	4.80483	5.55661	5.41671	4.19995
ENSG00000270069.1	-1.95783	-2.59631	-3.0311	-4.04206	-2.90595
ENSG00000125618.16	0.0959074	-0.248959	0.84782	2.2642	0.859214
ENSG00000163995.19	2.14566	4.2812	6.04517	7.46876	6.68109
ENSG00000251562.7	0.81672	0.429775	1.56006	0.582025	2.78786
ENSG00000165633.12	2.24038	2.72785	6.8048	7.73562	7.45053
ENSG00000160224.16	4.14941	4.72382	5.18264	6.18947	8.08206
ENSG00000152422.15	-0.562602	-0.899278	1.5582	1.31397	2.69079
ENSG00000143603.18	3.28915	3.74826	4.27329	3.61986	3.6296
ENSG00000240476.1	-4.18763	-6.79154	-4.05701	-2.93987	-3.59916
ENSG00000123453.17	2.25788	1.46055	0.998079	0.945191	-0.767436
ENSG00000267069.1	0.893853	2.02438	4.21384	6.17318	5.92129
ENSG00000258602.1	-2.65757	-1.62795	2.01341	3.35739	3.42985
ENSG00000099256.18	-0.247315	-1.08164	-1.98843	-3.32994	-2.58398
ENSG00000068903.19	2.91804	3.97642	4.24029	4.4492	3.38652
ENSG00000151117.8	2.95975	2.58987	1.96225	3.39531	3.13442
ENSG00000111911.6	0.520656	1.59438	2.84702	2.49022	2.76466
ENSG00000137812.19	-0.574891	-0.84028	-1.41242	-4.58335	-3.18666
ENSG00000139211.6	-1.91138	-2.28292	-2.52933	-2.29638	-1.83194
ENSG00000088882.7	-0.0323829	-1.0246	-2.55025	-3.32333	-2.81697
ENSG00000170271.10	3.53163	2.66432	2.22178	1.99566	0.902002
ENSG00000145431.10	1.11074	0.36132	-1.15533	-1.20727	-1.23863
ENSG00000101000.5	-1.49121	-2.62467	-2.50156	-2.50094	-2.80998
ENSG00000187244.10	3.24558	5.25816	6.39457	6.8204	5.85307
ENSG00000158406.4	1.18344	1.01866	2.62991	3.30226	3.79476
ENSG00000111602.11	-0.848749	-1.23271	-2.15505	-2.58335	-1.97217
ENSG00000106823.12	4.68248	6.11129	7.39906	5.06909	4.73935
ENSG00000094804.9	-0.964463	-1.14324	-2.14556	-2.88565	-2.09513
ENSG00000134184.12	0.308738	-0.45341	-2.04159	-2.41805	-1.50871
ENSG00000067445.20	1.55783	1.69911	3.15406	2.95779	2.1455
ENSG00000100100.12	5.16691	5.59024	4.13713	3.96025	3.85956
ENSG00000112977.15	-1.4688	-1.29423	-2.28125	-2.19156	-2.58571
ENSG00000167695.14	-1.14589	-1.30972	-2.39529	-2.22019	-2.45318
ENSG00000175264.7	-3.01274	-4.32378	-4.24119	-3.50255	-4.95517
ENSG00000184792.15	-3.27014	-3.44146	-1.84706	-1.21684	-1.66047
ENSG00000148908.14	-1.55829	-2.51942	-3.55873	-3.55891	-3.65643
ENSG00000095752.6	-1.75651	-2.98176	-1.18771	-0.170009	-1.66064
ENSG00000187134.13	2.28448	0.291314	-0.803073	0.231634	1.49131
ENSG00000198125.12	2.48821	4.80214	6.85028	7.94343	8.14497
ENSG00000165617.14	1.8908	2.83033	2.491	3.54177	3.12762
ENSG00000162062.14	-1.14458	-1.69906	-2.69248	-2.74413	-2.2861
ENSG00000178860.8	2.0596	2.8053	2.95216	3.54268	3.30171
ENSG00000136490.8	-1.26012	-1.56833	-2.5099	-2.46731	-2.47114
ENSG00000107562.16	6.85563	7.7448	6.38347	5.58609	5.57107
ENSG00000157851.16	0	0	6.67315	10.3605	9.32474
ENSG00000122778.9	1.26834	2.63692	3.62152	3.02777	2.19329
ENSG00000177363.4	-1.16431	0.159835	1.42682	1.79769	-0.0682276
ENSG00000260877.2	-3.54484	-3.58209	-4.21949	-6.14029	-5.59248
ENSG00000159055.3	-1.07912	-1.08506	-1.97987	-2.69388	-2.14531
ENSG00000099860.8	-1.74197	-1.81424	-3.07003	-2.99911	-1.85425
ENSG00000005448.16	-1.03131	-1.9104	-3.28033	-2.60126	-2.4811
ENSG00000143476.17	-1.26398	-1.33191	-1.86962	-3.01495	-2.81278
ENSG00000170222.11	0.507183	1.07535	2.61756	2.31677	2.4416
ENSG00000203867.7	2.12625	4.31612	5.18448	4.83406	4.1548
ENSG00000143401.14	-0.442264	-0.836688	-1.40648	-2.85686	-2.06886
ENSG00000100302.6	1.55306	1.18876	2.21915	3.40088	4.75752
ENSG00000048540.14	0.244577	-0.528164	-1.83662	-2.34656	-1.07729
ENSG00000105486.13	-0.742421	-1.2429	-2.09404	-2.24623	-2.04778
ENSG00000171992.12	3.10474	2.9523	3.51095	3.4361	2.79928
ENSG00000006062.14	1.12607	2.03174	1.87422	1.26638	-0.489551
ENSG00000110881.11	3.06038	3.20567	1.81679	2.3206	0.885961
ENSG00000205707.10	0.681722	0.596212	1.81638	1.95557	3.14705
ENSG00000136859.9	3.72158	2.92982	2.13516	2.98371	3.02132
ENSG00000131791.7	1.26324	1.4207	2.70255	3.14291	2.69653
ENSG00000161664.6	3.86849	5.89082	7.7564	8.48555	7.62245
ENSG00000173442.12	-0.331471	1.66469	3.46389	4.22502	4.08031
ENSG00000124749.16	1.15544	3.31582	3.48624	4.35835	6.71959
ENSG00000121895.7	-2.3035	-5.04166	-6.31508	-5.502	-3.01065
ENSG00000110031.12	-2.0802	-2.63999	-1.60396	-1.35303	-2.00633
ENSG00000135919.12	-1.48339	-2.50972	-2.87013	-1.62738	-0.968394
ENSG00000013573.16	-1.12939	-1.14481	-2.04701	-2.40362	-2.11723
ENSG00000114315.3	4.15629	5.78983	6.49136	5.4131	4.95703
ENSG00000145362.17	3.94459	4.98851	5.3121	4.81603	5.45588
ENSG00000132386.10	1.97527	2.53203	2.9195	3.37132	3.08004
ENSG00000111885.6	-1.26787	-1.73121	-2.60013	-3.25199	-3.4552
ENSG00000164109.13	-0.880013	-0.914233	-1.83478	-3.1877	-2.53741
ENSG00000172296.12	-0.128324	-1.69389	-2.11942	-2.81802	-2.43051
ENSG00000114541.14	-0.494598	1.47542	2.78669	1.49155	0.234361
ENSG00000204335.3	-2.31411	-4.997	-5.41635	-4.52896	-4.32437
ENSG00000155792.9	0.587899	0.937236	3.92592	4.0274	3.50503
ENSG00000147697.8	-0.0489115	1.38992	4.10903	6.65398	6.76833
ENSG00000144810.15	-0.630052	-1.59622	-2.75768	-2.6156	-1.79209
ENSG00000161798.6	-0.962786	1.28065	3.55756	5.90033	3.47499
ENSG00000162692.10	3.66328	5.51455	7.64465	9.6587	9.46513
ENSG00000026025.15	-0.836751	-1.25036	-2.46085	-2.76574	-2.72056
ENSG00000162458.12	-0.587472	0.0250491	1.54397	1.5574	0.559399
ENSG00000225138.7	1.93935	1.81633	1.28636	2.29322	3.11939
ENSG00000060718.20	4.09281	5.55029	5.23445	4.59563	4.11635
ENSG00000114349.9	5.35554	7.67578	8.28739	7.51148	3.44185
ENSG00000147883.10	2.27762	2.42184	3.00459	3.71805	2.7215
ENSG00000164920.9	3.74441	2.75998	0.767623	1.00066	1.31586
ENSG00000213420.7	1.5546	2.17066	2.21534	2.97664	2.96325
ENSG00000188042.7	1.67077	2.85976	2.93304	3.27475	2.98589
ENSG00000170681.6	1.27659	3.86107	7.10397	6.97798	7.55846
ENSG00000267279.1	-2.70472	-2.91697	-3.14316	-1.90718	-1.09577
ENSG00000171793.13	-1.59593	-1.45885	-1.92144	-2.10993	-2.10332
ENSG00000231298.6	-2.80248	-4.35027	-4.09362	-3.93219	-2.89651
ENSG00000106462.10	-0.607172	-0.440196	-1.66912	-2.56818	-2.32789
ENSG00000162688.16	0.890557	0.626152	3.12326	2.21022	3.54315
ENSG00000049323.15	-0.673853	2.05041	2.35517	1.68849	0.934716
ENSG00000080493.15	1.03378	3.24598	4.74376	4.14095	4.85552
ENSG00000070031.3	3.65751	3.7278	4.302	7.76873	9.50725
ENSG00000179673.4	2.29407	5.86214	8.76853	9.62512	6.52607
ENSG00000107566.13	-1.19226	-1.00401	-2.06234	-2.38559	-2.60595
ENSG00000126803.9	-0.107349	-0.371633	-1.81337	-1.99304	-2.29521
ENSG00000101928.12	0.265179	1.03897	2.3083	2.06702	1.86047
ENSG00000141577.13	-0.603477	-1.31318	-2.32334	-2.1834	-1.85084
ENSG00000146648.17	-0.137006	-0.560692	-2.0135	-2.47455	-2.90752
ENSG00000164611.12	-0.862137	-1.51207	-3.01716	-3.38521	-3.26391
ENSG00000125384.6	-0.153741	1.53184	0.59992	-0.0510034	-1.61209
ENSG00000144824.20	3.63531	2.94115	2.83605	1.6587	1.44916
ENSG00000122644.12	-0.464071	-0.392567	0.64097	0.883419	2.20921
ENSG00000214357.8	0.811002	1.07312	-0.160983	-0.812749	-1.35357
ENSG00000165548.10	6.29275	3.98987	1.03651	0.975969	-1.37143
ENSG00000276170.4	-2.60749	-3.39852	-0.623909	2.35938	3.57455
ENSG00000244405.7	-2.66923	-0.305968	0.835356	0.75377	-0.85677
ENSG00000148400.9	3.05979	3.53951	3.17548	2.23808	1.01781
ENSG00000180340.6	0.455822	-0.0261112	-1.10369	-1.38084	-2.09301
ENSG00000149636.15	-0.93977	-1.369	-2.0319	-2.73361	-1.94026
ENSG00000137404.14	-0.943833	-1.30495	-2.535	-2.76875	-2.59072
ENSG00000203805.10	-2.50634	-4.73788	-4.37703	-3.78148	-2.88711
ENSG00000160949.16	-1.13316	-1.3658	-2.3427	-2.12445	-1.96086
ENSG00000112425.14	0.319223	1.15448	2.08868	2.84291	2.50721
ENSG00000079462.7	-0.441807	-1.61606	-3.08891	-2.73158	-2.13535
ENSG00000150893.10	1.28823	2.86003	7.69455	7.82204	8.53553
ENSG00000138182.14	-1.196	-1.82312	-2.1209	-3.40774	-2.45312
ENSG00000165269.12	3.12735	5.86164	9.23308	10.1376	7.72859
ENSG00000077514.8	-0.933602	-1.15738	-1.72291	-2.68059	-1.94561
ENSG00000173542.8	0.441822	1.23623	3.24215	2.71768	2.54991
ENSG00000179564.3	4.05507	7.23784	9.25175	9.01947	10.4305
ENSG00000101638.13	0.89858	1.90008	3.06524	2.21724	1.77602
ENSG00000123500.9	-0.608328	1.55148	3.89328	4.51188	6.05747
ENSG00000249279.5	-1.69531	-3.68715	-5.03225	-5.99371	-5.09802
ENSG00000139970.16	-0.893655	-2.40015	-2.51219	-2.52775	-2.1097
ENSG00000245466.1	1.69075	3.41093	6.69498	7.68206	6.94704
ENSG00000119714.10	-5.33405	-4.74641	-2.99948	-2.46253	-2.28472
ENSG00000203280.4	-2.34244	0.00338389	6.28208	5.62509	6.81855
ENSG00000235513.1	1.54408	1.78374	4.85271	5.15673	3.59695
ENSG00000148426.12	-1.17938	-1.858	-3.14012	-1.20962	-1.30803
ENSG00000169989.2	-0.0429158	0.0168933	2.34526	3.70668	6.70098
ENSG00000251361.1	-5.07325	-5.00897	-4.81974	-5.00612	-4.43255
ENSG00000143217.8	2.18607	1.11467	3.15885	3.2342	2.0845
ENSG00000125898.12	-1.52716	-1.74918	-3.16266	-3.876	-3.31919
ENSG00000185105.5	3.12401	2.34385	6.50619	8.48504	10.1873
ENSG00000226434.1	4.23067	4.77825	7.44171	7.86619	7.65239
ENSG00000122691.12	-0.784408	-0.980443	-1.91992	-2.09057	-2.54838
ENSG00000123179.13	-0.615323	-1.3662	-3.08676	-2.67911	-2.13101
ENSG00000206013.2	3.13711	0	4.00164	8.1058	9.4313
ENSG00000164048.13	1.05545	2.5267	3.54033	3.2846	3.02676
ENSG00000124762.13	0.646321	0.0150589	0.882076	2.02754	2.26257
ENSG00000279822.1	-2.58585	-3.18049	-3.15165	-3.66553	-4.18838
ENSG00000096384.19	-0.73395	-0.379671	-0.0164325	-0.21585	-0.269052
ENSG00000154736.5	3.71785	4.33199	3.60622	3.33578	3.5259
ENSG00000164309.14	1.70305	1.3844	4.79001	5.1177	7.17802
ENSG00000230825.1	-0.871084	-2.20023	0.00641053	2.223	3.80881
ENSG00000074621.13	-0.164883	-0.650372	-1.80744	-2.67118	-2.89481
ENSG00000187616.4	4.32038	7.09548	8.76381	9.49032	9.26527
ENSG00000249115.8	-1.0441	-1.48526	-2.18239	-2.17332	-1.76959
ENSG00000139112.10	1.77248	1.85395	2.58683	3.25494	2.56669
ENSG00000250303.3	1.24596	1.62636	2.94662	3.22104	2.46833
ENSG00000128510.10	0.453111	-2.47926	-1.92285	-2.12475	-2.60977
ENSG00000153904.18	-1.22809	-0.990118	-1.81882	-2.1506	-2.69863
ENSG00000138193.15	-0.699754	-0.0737372	2.31919	2.39725	1.98473
ENSG00000110675.12	2.71727	2.85383	0.268636	0.423011	0.639607
ENSG00000184117.11	0.917244	-0.0471244	-1.45668	-1.72634	-1.71814
ENSG00000157551.17	-3.9488	-4.26976	-2.67344	-2.21602	-2.37505
ENSG00000172403.10	2.26215	3.61874	4.90954	5.21639	4.6205
ENSG00000115687.13	-0.895417	-1.01645	-2.23317	-3.12891	-2.29318
ENSG00000156804.7	1.86797	1.90049	1.81353	3.09515	3.04947
ENSG00000211448.11	5.86379	6.19419	5.82314	4.97623	5.83846
ENSG00000213030.5	-1.43093	-5.98228	-10.1037	-5.42126	-4.12753
ENSG00000116478.11	-0.396574	-0.791315	-1.51464	-2.02941	-2.12828
ENSG00000146592.16	1.30765	0.446438	-0.265038	-1.05309	-1.72923
ENSG00000118193.11	-0.957832	-1.44419	-2.21416	-4.87871	-3.75974
ENSG00000169299.13	-0.763511	-1.4428	-1.68018	-2.56842	-2.04958
ENSG00000204381.11	0.721484	0.844238	-0.957587	-1.42224	-0.853703
ENSG00000079393.20	1.3512	0.663603	1.00284	2.40893	2.69056
ENSG00000077150.18	-0.485398	0.796773	1.71731	1.57334	0.218974
ENSG00000132329.10	1.10396	0.716548	1.3024	3.09118	3.35798
ENSG00000230387.2	6.9343	4.63625	3.60096	2.26284	2.48196
ENSG00000123473.15	-0.7054	-0.579524	-1.51605	-3.52944	-2.90687
ENSG00000111859.16	-1.58497	-1.10882	-2.53683	-2.1337	-2.27219
ENSG00000129682.15	0.486011	-0.283251	1.51011	3.10988	1.73474
ENSG00000275342.4	0.504109	1.47977	2.92426	2.7263	2.28729
ENSG00000168078.9	-0.942632	-1.51187	-1.94726	-4.70668	-3.48367
ENSG00000023445.13	-2.92561	-0.717231	2.18271	-0.320385	-0.606034
ENSG00000131459.12	-0.410842	-1.40148	-1.93771	-1.78049	-2.28371
ENSG00000067113.16	1.49103	1.89286	2.15707	2.73436	3.00368
ENSG00000100003.17	-1.50534	-1.76357	-1.91219	-1.88674	-2.86623
ENSG00000230530.1	-2.13751	-3.14802	-7.03666	-4.86428	-5.1507
ENSG00000188501.11	3.59183	1.44788	-0.778939	-1.15653	-0.384399
ENSG00000106993.11	0.296279	1.0251	2.42745	2.09107	2.82915
ENSG00000144366.15	-0.589989	-0.497816	0.829719	0.745631	2.35518
ENSG00000170502.12	0.196994	0.418888	1.52491	1.86664	2.27156
ENSG00000132692.18	1.16527	1.23669	4.28493	5.77152	6.13156
ENSG00000110786.17	3.13647	4.41871	7.96115	9.51483	8.75266
ENSG00000197375.12	0.748207	0.97434	-0.721729	-1.67998	-1.40982
ENSG00000170439.6	-0.389037	0.730837	1.78134	2.45166	-0.251855
ENSG00000171219.8	3.62557	4.36238	4.51918	2.98488	2.84508
ENSG00000163202.4	-3.55952	-7.67521	-6.41325	-6.2829	-5.12009
ENSG00000135902.9	5.11092	7.02173	8.83151	9.54716	7.42308
ENSG00000050344.8	-1.32664	-0.645082	-1.99766	-2.75133	-3.26847
ENSG00000196218.12	4.62961	7.43144	8.7536	9.09183	8.77534
ENSG00000165516.10	0.791081	0.989267	1.01751	1.81752	2.55457
ENSG00000264490.3	4.60051	8.60378	9.46471	9.64585	9.30133
ENSG00000048052.21	-0.465343	1.45555	3.08925	2.5659	2.77104
ENSG00000165029.15	5.26354	5.50181	5.73209	4.5243	4.03403
ENSG00000144868.13	2.12656	3.0906	2.61087	2.62839	1.34625
ENSG00000136943.10	-0.748201	-2.09904	-2.91144	-3.68538	-3.43681
ENSG00000237187.8	-1.65774	-1.813	-2.52369	-2.99368	-2.58639
ENSG00000261039.2	2.22707	2.52832	2.93348	3.20111	3.22152
ENSG00000171320.14	-0.926448	-0.869647	-1.21209	-3.17326	-2.54373
ENSG00000197852.9	1.85364	2.35994	3.21421	3.17601	2.10191
ENSG00000162892.15	-3.71872	-1.37264	2.12194	4.27237	5.36745
ENSG00000174628.16	0.394603	0.185816	0.891261	1.1923	2.50957
ENSG00000126822.16	0.744864	0.980054	-0.435654	-1.07431	-1.6442
ENSG00000100065.14	0.588795	0.173432	-0.910581	-1.36638	-1.89718
ENSG00000124766.6	3.49968	2.81958	2.2528	2.04645	2.43961
ENSG00000138031.14	-1.35037	-1.1247	-1.7814	-1.91699	-2.72784
ENSG00000099250.17	-1.49429	-1.74176	-2.00888	-2.29475	-2.77997
ENSG00000168268.10	-0.733106	-1.16588	-2.19956	-2.15135	-2.233
ENSG00000111077.17	0.676403	0.107763	-0.557371	-1.05331	-1.98918
ENSG00000109846.7	0.766874	1.65968	4.11194	5.6483	6.5093
ENSG00000050438.16	-0.355492	-0.931977	-2.61741	-3.07073	-3.19774
ENSG00000162552.14	4.59726	4.45338	7.41316	7.48726	5.32812
ENSG00000129219.13	-0.0865144	-0.530038	-1.85875	-2.1421	-2.0969
ENSG00000171130.17	1.2077	3.15209	2.72968	1.87329	1.29073
ENSG00000147168.12	1.32906	2.08284	4.5807	6.67516	6.72461
ENSG00000163827.12	-0.65021	-0.636779	1.6053	2.66663	2.78193
ENSG00000118985.15	-1.02924	-1.64164	-1.95636	-2.34958	-1.87016
ENSG00000150907.7	1.29702	2.67873	3.08077	2.95159	2.41005
ENSG00000211651.3	0.796565	3.71073	6.61669	6.28461	2.10182
ENSG00000162430.16	-0.0140518	-0.155455	-1.7397	-1.66783	-1.91981
ENSG00000101665.8	-2.36608	-2.29753	-2.4279	-2.17589	-1.49149
ENSG00000133083.14	4.39981	6.72886	8.22776	8.63321	8.85948
ENSG00000168300.13	1.63697	1.31316	2.4424	2.10726	3.0441
ENSG00000188290.10	1.07372	3.43953	3.64253	3.76763	3.24264
ENSG00000133321.10	2.63633	4.79948	4.55854	4.16873	3.71261
ENSG00000124126.13	-1.4594	-1.57431	-1.76676	-2.26621	-2.66456
ENSG00000120693.13	-1.09317	-1.92526	-3.39292	-2.17197	0.62349
ENSG00000165169.10	0.0156124	-0.496342	0.9661	0.475398	2.05159
ENSG00000151892.14	0.735179	1.07127	-0.581438	-1.36714	-1.45932
ENSG00000005189.19	-0.698772	-0.709651	-1.82809	-2.48424	-1.8062
ENSG00000136488.14	9.67714	8.84826	4.77461	5.12548e-15	4.13532
ENSG00000173207.12	-1.16624	-1.50454	-2.68485	-2.85626	-3.04572
ENSG00000174611.11	5.33106	7.0916	8.50924	7.37059	4.53529
ENSG00000178726.6	3.59916	3.71348	2.79865	2.68797	2.02688
ENSG00000152137.6	-0.180863	1.48865	4.17272	4.71055	5.09538
ENSG00000168496.3	-1.30693	-1.42836	-2.36115	-2.74593	-2.3661
ENSG00000160999.10	2.58628	3.35535	3.42725	3.55274	2.9975
ENSG00000123080.10	0.371535	-0.103088	-1.92098	-1.52586	-1.31783
ENSG00000276600.4	3.86501	3.77178	4.6681	4.67521	5.76527
ENSG00000168028.13	-0.0901057	-0.445899	-0.964341	-0.578902	-0.692034
ENSG00000144677.14	-1.069	-0.432066	0.0361216	1.22214	0.950007
ENSG00000182010.10	0.674785	0.671741	-0.00392044	-2.22256	-1.39985
ENSG00000105894.11	0.689515	-0.613623	-1.99699	-3.23187	-3.64335
ENSG00000168405.15	-1.17598	0.905519	2.0092	2.27519	4.50854
ENSG00000198542.13	-1.82278	-1.23717	-1.91225	-2.41373	-2.08392
ENSG00000166839.16	2.19381	1.48704	0.947044	0.0743247	-0.891857
ENSG00000145604.15	1.4079	1.5563	0.0435944	-1.28749	-1.62968
ENSG00000173546.7	-0.856648	-2.17241	-2.11371	-2.44146	-1.44626
ENSG00000103196.11	2.61217	0.933118	0.343712	-0.119704	-0.94615
ENSG00000105650.21	2.72462	1.98339	4.11864	4.46762	3.2576
ENSG00000135643.4	2.73215	2.89138	0.67876	1.16951	2.02819
ENSG00000143036.16	0.89745	0.666392	1.64804	2.17778	4.13848
ENSG00000149503.12	-1.05362	-1.04642	-2.61454	-2.90797	-3.12243
ENSG00000151617.15	0.57997	2.94579	3.17272	2.18907	1.74081
ENSG00000213186.7	-0.557676	-0.832474	-2.40208	-2.57733	-1.85773
ENSG00000029153.14	-0.668279	-0.762512	-1.9869	-2.74041	-1.78228
ENSG00000224982.3	0.583722	1.16156	1.43579	2.10035	2.72855
ENSG00000215252.11	0.847974	1.70138	3.12904	1.49469	2.11547
ENSG00000137573.13	2.99438	3.53037	4.38206	3.48404	3.35529
ENSG00000173198.5	3.13074	0	3.08887	5.39004	9.08624
ENSG00000279095.1	-0.391179	1.04811	1.90176	2.00836	0.451245
ENSG00000131351.14	-1.29791	-1.42736	-2.44543	-2.76346	-2.86986
ENSG00000168734.13	0.532465	0.188186	0.585238	1.56703	2.38364
ENSG00000258311.5	2.46042	2.87965	3.95262	4.27192	2.2395
ENSG00000164985.14	-0.615699	-1.05337	-1.5525	-2.73631	-1.68465
ENSG00000162645.12	3.3912	3.09812	2.67023	2.54246	3.73885
ENSG00000176595.3	-1.96844	-1.79543	-2.72352	-3.14884	-2.80838
ENSG00000158828.7	0.157964	-0.218235	0.0212734	1.45661	1.58493
ENSG00000180720.7	-0.897576	1.70018	4.37023	6.12544	5.1903
ENSG00000114923.16	0.938403	-0.320487	0.448353	2.09176	2.99231
ENSG00000072041.16	-2.20598	-2.6262	-2.29453	-3.0765	-2.45169
ENSG00000160801.13	0.662804	0.613487	1.86567	3.0145	2.82917
ENSG00000006534.15	1.71886	1.04028	0.852746	1.93954	2.41291
ENSG00000101670.11	2.08414	1.81352	1.67972	1.19438	-1.08492
ENSG00000138798.11	2.34293	2.96223	4.11169	5.69132	5.58829
ENSG00000183576.12	-0.614818	0.266869	1.69755	1.45213	0.928
ENSG00000196562.14	1.88444	1.55202	3.10015	3.28934	2.12876
ENSG00000123219.12	-1.11139	-1.60848	-1.68741	-3.49604	-1.77103
ENSG00000136840.18	0.708195	2.14246	2.39148	1.83861	0.923355
ENSG00000256268.1	-3.77141	-4.88202	-3.38156	-2.6408	-3.52717
ENSG00000139292.12	1.73042	0.987051	-0.684842	-3.15076	-2.08067
ENSG00000183023.18	-1.11457	-0.799861	-2.24447	-3.11462	-2.04966
ENSG00000091129.19	2.16226	2.84926	4.41711	2.89925	2.46249
ENSG00000128165.8	-2.01985	-0.51885	1.65466	2.39384	0.949053
ENSG00000133874.1	1.91467	2.89707	3.27644	3.42651	2.81759
ENSG00000178922.16	-1.38224	-2.35171	-3.02514	-2.56287	-2.18478
ENSG00000110090.12	-2.93368	-2.55969	-3.05556	-2.62833	-1.87665
ENSG00000128422.15	0.212204	0.211805	2.10739	3.30113	2.17526
ENSG00000134779.14	-0.297133	-0.710404	-2.00268	-2.18014	-1.99044
ENSG00000077782.19	0.118276	1.3468	0.929247	-0.383986	-1.69321
ENSG00000273143.1	-2.63036	-3.07178	-0.139573	0.453474	-1.90891
ENSG00000238005.2	-0.822015	-0.203254	0.963754	2.94079	4.43316
ENSG00000259278.1	0	2.34706	6.1014	7.80193	9.0777
ENSG00000181856.14	-1.26542	-2.05457	2.97047	5.58436	3.80178
ENSG00000064999.13	0.735419	1.5838	2.71103	3.1915	2.39466
ENSG00000224940.8	7.20165	6.72031	7.37074	7.62502	7.8858
ENSG00000112742.9	-0.681581	-0.89469	-2.16444	-5.1955	-2.99174
ENSG00000121577.13	1.34459	1.64663	3.26324	4.22104	4.05158
ENSG00000163933.9	-0.971216	-0.874399	-1.89615	-1.98174	-2.15912
ENSG00000029993.14	-0.821574	-1.03696	-2.34428	-2.42186	-1.45621
ENSG00000170312.15	-0.619985	-0.761489	-1.31741	-3.65609	-2.51274
ENSG00000101384.11	0.32565	2.63598	3.4276	3.07994	1.61916
ENSG00000253304.1	-1.67501	-2.74829	-6.24116	-3.48698	-3.2753
ENSG00000143363.15	0.476518	1.78979	1.94134	2.23021	2.40895
ENSG00000168004.9	5.14294	5.56463	5.6995	7.55544	7.31772
ENSG00000161681.15	0.377148	1.24673	3.01725	3.63652	2.0072
ENSG00000076003.4	-0.666886	-0.752066	-2.06638	-2.27057	-1.42554
ENSG00000144847.12	0.79914	0.857935	3.9128	5.79906	6.99541
ENSG00000188766.12	-3.25355	-2.61305	-2.1076	-1.46751	-2.18709
ENSG00000107554.16	-1.3824	-0.543821	0.937043	-0.932898	-2.17782
ENSG00000198001.13	-0.458588	-1.00801	-1.7502	-2.25323	-1.9824
ENSG00000267365.1	1.95346	2.47881	4.1788	5.88351	6.76814
ENSG00000183098.10	0.476814	2.05996	3.27152	2.17007	1.93684
ENSG00000161281.10	0.750145	1.3699	2.74563	4.07061	4.16431
ENSG00000253865.1	1.32566	0.00906417	5.10104	6.74509	6.32779
ENSG00000154978.12	-0.616884	-0.859096	-1.21051	-1.77102	-2.56429
ENSG00000270055.1	-1.78522	-2.52257	-3.59051	-3.89146	-4.40189
ENSG00000283662.1	3.13229	5.86236	8.32046	8.89985	9.14217
ENSG00000186340.14	2.96911	3.19788	2.97762	2.36509	1.57158
ENSG00000058335.15	-1.62678	-0.773154	1.4344	2.97899	0.429182
ENSG00000167191.11	0.663176	0.265334	0.587526	1.99415	2.4366
ENSG00000248890.1	-1.90054	-2.58816	-3.43678	-5.07493	-3.49149
ENSG00000112246.9	3.29509	3.1887	4.03483	3.57977	3.94155
ENSG00000029534.19	2.54668	2.85261	2.46987	1.86445	1.21755
ENSG00000167992.12	3.1853	1.95264	2.6535	2.36164	2.02289
ENSG00000113810.15	-1.21233	-1.71934	-1.91394	-3.18868	-2.41139
ENSG00000111275.12	-0.0612208	-1.99443	-2.2019	-1.98712	-1.76816
ENSG00000186187.11	1.16595	1.9299	2.35476	2.59856	1.91249
ENSG00000223784.1	-1.82211	0.774549	3.23277	4.56898	5.14853
ENSG00000158373.8	0.563662	-0.380787	1.28542	2.67629	3.14072
ENSG00000198056.13	-0.94988	-1.4078	-2.39201	-3.15818	-1.93124
ENSG00000157168.18	-0.166421	-1.21395	-1.46466	-1.97838	-1.81673
ENSG00000165244.6	-0.804542	-0.587481	-2.19712	-2.84107	-1.69899
ENSG00000196584.2	-1.48058	-1.5926	-2.07479	-3.45675	-2.3077
ENSG00000163947.11	2.95019	3.37417	3.23314	2.99292	2.23048
ENSG00000172986.12	3.88276	3.9499	2.77758	2.12818	2.21379
ENSG00000061273.17	-0.646092	-0.49861	-1.69731	-1.68888	-2.08004
ENSG00000261713.6	3.36646	4.38865	5.83219	7.26407	6.9718
ENSG00000134668.12	-1.80654	-3.10661	-0.830254	0.208052	-0.332972
ENSG00000196296.13	3.61455	6.05031	7.96535	7.69461	6.4936
ENSG00000123374.10	-1.03898	-1.06286	-2.08297	-2.33322	-2.3613
ENSG00000100994.11	-1.00276	-1.55266	-2.11258	-1.7647	-1.86779
ENSG00000179772.7	2.04221	6.94731	8.07614	7.36181	6.08796
ENSG00000100314.3	1.10265	2.77127	5.77537	6.29808	4.06783
ENSG00000187479.5	-0.0470332	0.882012	4.3256	4.93443	3.90394
ENSG00000137142.4	3.59704	3.62899	2.27604	0.641944	0.112921
ENSG00000178802.17	0.0790098	0.403051	1.62058	2.58734	2.42327
ENSG00000175315.2	-1.31912	-0.180986	1.83152	4.16021	3.08733
ENSG00000102879.15	-1.40096	-2.47996	-3.29523	-3.5272	-3.36161
ENSG00000063660.8	1.93519	2.22133	2.52558	2.74382	2.3355
ENSG00000103066.12	-0.625558	-0.488955	1.20842	1.80904	0.545741
ENSG00000100916.13	0.289224	0.757822	2.30594	1.60552	2.01461
ENSG00000074696.12	-0.391075	-0.836419	-1.74231	-1.93223	-1.82379
ENSG00000143318.12	4.22593	4.67547	5.47491	7.28024	7.45942
ENSG00000081189.15	1.49868	3.02637	5.00361	4.96251	5.89208
ENSG00000120057.4	5.68676	5.558	3.31992	1.88993	-0.82539
ENSG00000177084.16	-0.841753	-0.872853	-1.88452	-2.46458	-2.20181
ENSG00000004776.12	0.262118	0.0568386	1.97418	2.99653	2.84392
ENSG00000169607.12	-0.886564	-1.15635	-1.69437	-4.21917	-3.25321
ENSG00000136732.14	-1.58	-2.28548	-2.35022	-2.4723	-2.79118
ENSG00000101911.12	-0.909832	-1.06012	-1.91222	-2.33494	-2.24489
ENSG00000126500.3	6.92404	7.44793	4.72505	2.55752	2.35797
ENSG00000160539.4	0.363208	0.724422	1.69635	2.49422	2.00096
ENSG00000204001.9	5.46096	6.43872	8.66749	9.5041	8.88622
ENSG00000119699.7	1.34995	1.7105	3.53311	3.75018	3.04342
ENSG00000169271.2	4.00653	5.56938	7.52071	8.26341	8.65912
ENSG00000176165.10	-2.28364	-2.77714	-3.92027	-2.95701	-3.42192
ENSG00000196666.4	4.36525	6.63576	9.63711	9.63493	8.94715
ENSG00000106367.13	-0.701652	-1.82856	-2.58811	-2.34411	-2.1145
ENSG00000128590.4	0.131394	1.11711	2.36091	1.3381	1.23271
ENSG00000110080.18	-1.02392	-1.77803	-2.72238	-1.84563	-1.72806
ENSG00000169750.8	-0.918845	-1.96803	-3.60231	-2.69067	-2.46871
ENSG00000187862.11	-0.0457497	2.08272	6.66511	5.99228	3.90122
ENSG00000163918.10	-0.954549	-1.62194	-2.08308	-2.76282	-1.59171
ENSG00000174429.3	0	2.34917	5.11972	7.82118	9.55007
ENSG00000080644.15	7.02429	7.33466	9.99161	9.1704	6.92059
ENSG00000183307.3	0.730864	2.74654	4.72952	5.22388	4.08337
ENSG00000155816.19	-0.865355	-1.50773	-2.95242	-2.99889	-1.81061
ENSG00000205436.7	4.76706	5.04221	5.68106	5.62353	3.1851
ENSG00000157399.14	0.337813	-1.22218	-2.59505	-3.09952	-2.4511
ENSG00000164938.13	3.70305	3.67805	3.2064	3.10931	2.43157
ENSG00000198795.10	2.70996	2.56398	1.53759	0.575017	0.738607
ENSG00000095970.16	3.55364	0.854714	6.20997	6.87723	4.52739
ENSG00000165322.17	1.23371	1.33164	2.97189	1.89889	2.77614
ENSG00000134287.9	-0.701281	-0.660267	-1.74419	-1.60363	-2.11579
ENSG00000167680.15	2.82788	3.83839	5.15592	5.14141	3.00879
ENSG00000214595.11	1.77141	3.60073	5.65207	5.00428	4.98831
ENSG00000004660.14	1.63779	-0.797244	-1.64852	-1.28856	0.0542324
ENSG00000172995.16	3.41214	6.05972	7.64106	7.71242	7.7185
ENSG00000166073.10	-0.503378	-0.305935	-1.89377	-1.85587	-1.87636
ENSG00000163380.15	4.48099	6.39708	8.41298	7.92477	8.78309
ENSG00000213390.10	-0.643674	-0.398512	-1.55168	-1.96595	-2.28338
ENSG00000134376.15	1.7108	3.30483	2.21629	4.70385	6.66797
ENSG00000106123.11	-0.775044	-2.18735	-3.98443	-4.05583	-3.42613
ENSG00000204323.5	3.30914	5.06292	4.85863	5.74896	6.80459
ENSG00000175093.4	3.18186	3.50504	3.57183	3.39962	3.07226
ENSG00000117115.12	5.74056	8.23912	8.75706	8.82315	7.99229
ENSG00000187905.10	4.15302	2.54883	1.10584	-1.3397	-1.32485
ENSG00000072864.14	-0.722503	-0.549963	-1.93022	-1.99755	-2.57393
ENSG00000166111.9	2.29025	3.72847	8.52699	8.54559	6.64989
ENSG00000149798.4	2.7988	2.9861	2.67608	2.96439	2.54991
ENSG00000130203.9	2.13384	6.87805	7.88427	8.20987	7.18121
ENSG00000198053.11	-0.305448	-0.682373	-1.86433	-1.72322	-2.10624
ENSG00000272168.6	3.59143	2.90144	2.7514	3.17332	4.90002
ENSG00000182195.7	-0.762032	-1.18249	-2.44431	-1.91662	-1.84621
ENSG00000184156.16	-3.96166	-6.62168	-3.69978	-5.23699	-3.30355
ENSG00000106436.4	3.1281	4.36103	5.63904	7.41578	6.8864
ENSG00000134363.11	2.2522	2.82495	2.09526	1.69175	2.33127
ENSG00000283128.1	-1.42545	3.83926	5.87395	3.54072	1.37392
ENSG00000143320.8	3.92515	1.96381	2.65678	2.16058	0.910911
ENSG00000149571.11	-0.150784	-0.97722	-1.37443	-2.5024	-2.40536
ENSG00000268460.1	0.857159	-0.845821	2.54831	4.56443	5.80597
ENSG00000115041.12	-3.17922	-2.60699	-2.00603	-2.11588	-3.77027
ENSG00000251471.1	0	2.34636	5.8407	8.08229	8.56232
ENSG00000067798.14	-1.39159	-0.779455	1.02086	1.42957	2.30815
ENSG00000143418.19	-0.806718	-1.00392	-1.95669	-2.03824	-2.2874
ENSG00000225511.6	2.3709	1.40164	1.21916	2.13461	2.83763
ENSG00000089356.18	0.475358	0.915417	3.71698	5.16829	6.12762
ENSG00000164430.15	-1.71701	-1.67253	-2.88898	-2.98181	-2.48735
ENSG00000100558.8	-2.99007	-6.54126	-6.63907	-4.21322	-5.67292
ENSG00000100092.20	-2.64428	-2.58649	-1.64024	-2.55619	-3.64623
ENSG00000026559.13	-3.11945	-2.71894	-1.4273	-0.966768	-2.28816
ENSG00000150201.14	0	2.34325	7.99355	9.6914	9.42423
ENSG00000163507.13	-0.975839	-1.28305	-1.20573	-3.73246	-2.17929
ENSG00000136881.11	-0.832474	1.25725	3.33635	1.69724	4.54505
ENSG00000100036.12	-1.70832	-2.12566	-2.26207	-1.42853	-1.55064
ENSG00000166886.12	-0.83913	0.302018	1.2138	1.52327	0.243079
ENSG00000128917.6	2.91089	0.130042	-1.26461	-1.148	-1.40562
ENSG00000196839.12	0.476854	0.965412	0.497019	-1.15407	-1.78647
ENSG00000142178.7	-0.356225	1.14952	1.6925	1.49391	0.571774
ENSG00000138764.14	2.53113	2.52668	1.26901	0.616268	0.982503
ENSG00000185652.11	1.994	2.31404	2.87957	3.76016	4.13501
ENSG00000233117.2	-0.616158	-0.323359	-0.325747	1.03107	1.87295
ENSG00000156509.13	-0.744846	-0.991162	-2.43725	-4.47428	-3.77343
ENSG00000132793.11	0.359878	-0.763516	-1.97473	-2.43775	-2.92374
ENSG00000154127.9	-2.09344	-0.779205	0.781987	0.40818	-1.01752
ENSG00000158234.12	-0.27738	-1.94204	-2.42385	-2.65763	-1.48872
ENSG00000005102.12	3.25319	5.97833	6.43741	6.69805	4.81845
ENSG00000180447.6	2.36715	2.66573	1.56246	0.70222	0.415883
ENSG00000153902.13	0.494231	2.72249	4.36726	4.56692	5.96576
ENSG00000130304.16	1.11219	1.84784	2.73046	2.3345	1.10422
ENSG00000070540.12	-0.0855245	0.207432	1.42195	1.87273	1.20331
ENSG00000267530.2	1.12186	0.847732	-1.3716	1.96161	4.15279
ENSG00000012171.19	4.52261	4.07627	3.649	3.65797	3.7334
ENSG00000160161.9	0.558891	0.504037	1.36743	3.34118	4.6269
ENSG00000182511.11	0.457936	-1.00802	-2.13608	-2.70613	-2.19647
ENSG00000163932.13	-1.36853	-1.89774	-1.35593	-1.72243	-2.33407
ENSG00000182580.2	2.16399	1.7766	1.84387	2.73604	1.45414
ENSG00000204054.13	0.121634	-0.507682	-0.185459	1.43938	1.39703
ENSG00000243629.1	-1.15823	-4.32015	-6.49236	-6.39324	-4.60627
ENSG00000118655.4	-1.06632	-0.93726	-1.81609	-2.3296	-2.26901
ENSG00000100060.17	2.62842	1.81379	0.30209	-0.97652	-0.994234
ENSG00000173599.13	0.73331	0.719341	1.38046	2.36351	1.1744
ENSG00000235475.1	2.65401	4.03235	5.53199	6.79975	7.02644
ENSG00000111110.11	2.96186	3.02132	3.62827	3.47362	2.34377
ENSG00000065361.14	5.43466	8.06811	8.8365	8.6895	7.86313
ENSG00000065923.9	-0.626197	0.177433	1.08095	1.90597	1.78834
ENSG00000112679.14	0.0181983	0.785411	1.53808	2.14446	2.0424
ENSG00000167157.10	-2.28027	-4.18427	-3.89951	-4.74518	-2.83523
ENSG00000147509.13	-1.406	-3.01889	-2.73045	-3.01197	-2.95031
ENSG00000182541.17	0.703722	0.874717	1.79075	2.28242	1.44995
ENSG00000107317.12	7.46869	8.65501	10.2504	11.1285	10.8221
ENSG00000164106.7	0	3.19728	2.24834	6.51048	8.95873
ENSG00000278259.4	-1.24889	-1.16683	-1.79284	-2.11017	-2.20912
ENSG00000213551.4	-1.03898	-1.23943	-1.74302	-2.14845	-1.74985
ENSG00000129422.14	2.49032	1.79362	0.53852	-0.69815	1.19289
ENSG00000273540.3	0	0	3.61141	8.02324	9.22216
ENSG00000149294.16	1.76581	2.96034	3.5078	3.55505	3.20463
ENSG00000107829.13	-1.26029	-0.800606	-0.34647	1.02707	1.12616
ENSG00000124788.17	1.58961	1.79017	2.87603	2.84989	1.91136
ENSG00000175155.8	3.65322	4.57256	4.68217	5.39888	4.75557
ENSG00000142731.10	-0.599241	-1.07247	-1.63052	-3.90026	-2.45778
ENSG00000254337.1	-2.33719	1.39065	-0.0886994	3.81006	6.59633
ENSG00000148357.16	-0.262646	-0.33529	0.0234255	-0.32906	-2.6925
ENSG00000227082.1	0.899869	3.6336	5.05708	5.37496	6.309
ENSG00000106537.7	0.847057	1.00769	3.52572	3.22988	2.34172
ENSG00000145220.13	-2.37001	-2.08869	-1.46586	-1.93856	-1.70402
ENSG00000170214.3	-2.41525	-2.46401	-2.29284	-0.577741	-1.48245
ENSG00000147251.15	1.6927	1.86103	4.35671	3.37764	4.29587
ENSG00000164199.16	3.94409	5.09913	8.354	6.35386	6.71099
ENSG00000260249.2	2.01781	5.02608	6.59355	6.85127	6.82645
ENSG00000197860.9	-0.698822	-0.0463619	1.59178	1.20742	1.66733
ENSG00000129757.12	5.86928	6.54198	6.41323	5.12167	3.40735
ENSG00000276527.1	0.651139	0.960715	1.88791	3.88056	4.79755
ENSG00000165490.12	-1.3129	-1.29548	-1.24248	-2.85926	-2.01549
ENSG00000138496.16	1.53495	2.53312	2.67839	1.42034	1.75384
ENSG00000169181.12	5.65815	5.97268	1.7595	2.85418	3.32825
ENSG00000198853.11	-0.292764	-0.403838	0.608681	1.39612	1.34726
ENSG00000162302.12	-0.945355	-1.14711	-2.15972	-1.59028	-1.64901
ENSG00000139874.5	-0.997522	-3.82184	-7.21382	-3.23643	-2.93747
ENSG00000140807.6	0.0767779	1.40598	1.28303	3.6603	4.79785
ENSG00000077312.8	-0.551055	-1.4695	-1.87335	-2.06745	-2.11347
ENSG00000160678.11	2.15615	1.4715	2.20108	5.41647	7.02313
ENSG00000099889.13	1.69805	1.96556	2.46199	2.72432	1.81508
ENSG00000101052.12	0.748746	0.353939	-0.85597	-1.39333	-1.42033
ENSG00000177706.8	0.785807	2.14321	1.88713	1.87754	1.6834
ENSG00000110719.9	0.0851246	-1.06663	-1.32235	-1.66525	-1.58356
ENSG00000036672.15	1.24014	1.34878	1.74179	2.37501	2.70883
ENSG00000115884.10	-1.31317	-1.79203	-1.27788	-1.78683	-2.48734
ENSG00000196358.10	2.39789	2.08474	0.269107	0.669675	1.04805
ENSG00000262179.2	5.5131	5.9346	6.4504	4.69849	1.77913
ENSG00000231672.6	3.20351	2.18458	1.07631	1.054	4.79719
ENSG00000178764.7	1.79057	2.79561	2.42296	2.80585	2.44488
ENSG00000197183.14	2.21427	3.43428	3.25082	1.99329	0.789411
ENSG00000100479.12	-1.17851	-1.81133	-2.51634	-3.80066	-2.28432
ENSG00000108511.9	-1.4974	-1.63155	-2.49268	-2.20258	-2.14445
ENSG00000183287.13	-1.50634	-3.0503	-4.59338	-4.25722	-4.65589
ENSG00000280206.1	-1.42527	-1.43284	-2.89636	-3.04301	-3.88341
ENSG00000184992.10	-1.07058	-0.684851	-1.89577	-1.95979	-2.29887
ENSG00000102312.21	-1.60396	-1.84664	-2.42637	-1.64411	-1.47225
ENSG00000174348.13	7.30075	8.44402	8.17646	7.50535	7.05739
ENSG00000122877.15	3.13773	5.65716	7.31809	6.96132	5.37468
ENSG00000079841.18	-1.51027	-2.53013	-3.95331	-4.59356	-4.07265
ENSG00000134198.9	7.30247	7.26719	5.85105	5.11776	5.55099
ENSG00000173267.13	-2.76483	-4.24946	-3.32759	-3.18349	-3.69012
ENSG00000141052.17	2.99117	1.01806	-0.589213	-0.0863279	0.218591
ENSG00000150967.17	1.78598	1.35503	2.35856	2.29569	0.458096
ENSG00000120327.6	1.84354	2.21385	2.38041	3.04963	3.21809
ENSG00000141499.16	-1.24572	-1.4227	-2.33748	-2.06094	-2.06501
ENSG00000189067.12	0.390904	0.452085	3.45631	4.31556	1.69292
ENSG00000091972.18	1.63411	2.06981	-0.14452	-2.32927	-2.122
ENSG00000246273.6	-0.167604	0.468385	1.33462	2.72736	2.02802
ENSG00000189410.11	-3.36468	-3.3512	-4.51479	-2.73365	-2.8765
ENSG00000049769.12	0.174013	0.678049	1.40518	2.1979	1.69586
ENSG00000123416.15	-1.00512	-1.04116	-1.10566	-1.06352	-1.74823
ENSG00000096092.5	0.535845	-0.595362	-1.73257	-1.72017	-1.32364
ENSG00000170037.13	-0.655516	-0.788215	-1.80744	-1.68351	-2.09448
ENSG00000149218.4	-0.0381186	1.19768	2.15804	1.80491	0.705779
ENSG00000000460.16	-0.884146	-1.08562	-1.58065	-2.41711	-2.44327
ENSG00000124216.3	0.214968	3.57656	4.56634	3.02243	1.60031
ENSG00000280079.1	-1.99485	-2.93625	-4.89205	-5.33077	-2.79726
ENSG00000082512.14	-0.210656	1.08717	2.13382	1.36845	2.26876
ENSG00000177283.7	-0.0211456	2.66704	2.92168	2.49721	2.42018
ENSG00000158186.12	1.91859	3.46381	3.8679	4.30035	4.22891
ENSG00000001461.16	0.308956	-1.01025	-1.99357	-1.33982	-0.965041
ENSG00000167130.17	-0.849858	-0.998787	-1.70635	-1.75822	-2.05727
ENSG00000186577.12	-2.00401	-2.05171	-2.22504	-1.70925	-1.90526
ENSG00000099282.9	1.29793	1.70577	2.69802	2.15511	3.11934
ENSG00000198133.8	4.03439	2.77994	5.29233	5.733	5.12934
ENSG00000126005.16	0.189971	-0.770838	-2.14852	-1.54436	-1.2934
ENSG00000260260.1	0.731143	-0.337657	-2.11218	-2.23427	-2.00044
ENSG00000122694.15	0.73536	0.140056	-0.753855	-1.14126	-1.32337
ENSG00000163735.6	-4.37265	-5.14705	-5.27058	-3.59837	-2.58757
ENSG00000204536.13	-0.842583	-1.59759	-2.19893	-2.05295	-1.78451
ENSG00000015475.18	-1.34446	-0.640279	-0.752948	0.590019	0.835039
ENSG00000092621.11	-0.196939	-1.228	-1.72873	-1.88094	-2.31969
ENSG00000105963.13	-0.524462	-0.45817	-0.323478	1.62894	4.06878
ENSG00000144331.18	1.82628	3.29222	3.06894	4.12992	6.01287
ENSG00000111445.13	-0.84827	-0.898419	-1.7452	-2.38884	-2.2195
ENSG00000135333.13	2.81384	2.01889	0.757655	-1.14549	-0.717244
ENSG00000260401.1	1.84627	1.6639	2.52544	5.3476	5.06802
ENSG00000163535.17	-1.00761	-1.34751	-2.23463	-4.197	-2.3663
ENSG00000187720.14	-2.50074	-2.57393	-2.53255	-1.86313	-2.50003
ENSG00000167460.14	-0.709127	-1.31782	-2.32207	-2.2128	-2.15362
ENSG00000125347.13	0.156966	1.67227	1.34949	0.492799	-0.870214
ENSG00000149499.11	-0.66166	-1.24982	-1.97912	-1.72991	-1.87084
ENSG00000155254.12	0.183697	-0.257576	-1.736	-1.38133	-1.20197
ENSG00000197415.11	-0.872839	-1.77598	-1.68627	-2.3727	-1.5909
ENSG00000179958.8	-1.30722	-1.38642	-2.41362	-1.8398	-1.58479
ENSG00000166016.5	1.34668	2.95897	3.16985	3.1147	1.6923
ENSG00000259426.5	0.522738	1.12274	1.52166	2.82595	3.08228
ENSG00000137309.19	-2.76677	-3.54466	-4.82935	-4.05682	-4.44961
ENSG00000075131.9	-1.35638	-1.38449	-1.91122	-2.15212	-1.38519
ENSG00000223802.7	0.540708	1.89776	3.92272	4.4523	3.74797
ENSG00000179088.14	-2.33917	2.90036	4.22872	6.23534	6.17495
ENSG00000180198.15	-1.01662	-0.86882	-1.64649	-1.64405	-2.18279
ENSG00000110876.9	2.14868	2.39952	2.69442	2.39374	2.95964
ENSG00000187800.13	-3.20284	-5.76471	-3.04429	-2.46113	-3.94817
ENSG00000251257.2	-0.605208	-1.21033	-0.0476729	2.03663	2.20093
ENSG00000273058.2	-0.44519	0.184295	2.46419	2.22857	3.4975
ENSG00000014138.8	-1.2938	-1.20051	-1.72786	-1.88919	-2.20882
ENSG00000152782.16	0.572091	1.16346	2.19804	2.00603	1.43127
ENSG00000235978.6	-1.26902	1.64839	2.47763	3.42425	5.1733
ENSG00000067191.15	0.652912	2.67179	4.86787	5.66178	5.23371
ENSG00000185904.11	0.851954	0.563305	-0.786575	-0.896489	-1.14373
ENSG00000117643.14	5.13909	5.41312	3.89597	3.28082	2.84772
ENSG00000167889.12	0.680106	-1.46982	-3.08432	-2.95784	-3.81714
ENSG00000168743.12	4.87561	8.3852	8.99875	8.15234	8.23615
ENSG00000167173.18	-0.908437	0.702733	1.08472	1.34043	0.405038
ENSG00000061918.12	2.37989	2.98534	2.27375	1.09873	0.710013
ENSG00000104848.1	0	2.35031	6.95332	9.6658	8.78636
ENSG00000064309.14	1.46598	3.09513	3.4114	3.01447	1.89169
ENSG00000040341.17	0.228543	0.461666	1.91049	1.74073	2.06074
ENSG00000231007.5	-1.32421	-1.27234	-3.88195	-4.59702	-4.28001
ENSG00000100345.20	-0.00822429	-0.438947	-1.28023	-1.30378	-1.89368
ENSG00000180875.4	-1.10272	-1.43409	-1.55374	0.272735	2.65544
ENSG00000115896.15	2.41967	1.12206	3.38808	5.51656	5.59814
ENSG00000058668.14	0.546007	-0.474402	-1.42288	-2.13926	-2.00113
ENSG00000138379.4	2.33836	2.315	0.91827	-1.22547	0.72574
ENSG00000172935.8	0.230546	-1.95647	-2.51832	-3.01601	-2.18181
ENSG00000170571.11	-0.779239	-1.02215	-1.3254	-2.5147	-1.86863
ENSG00000146054.17	-0.0430589	0.470915	1.72379	1.65555	0.0797322
ENSG00000183765.20	-0.745073	-0.804035	-1.66056	-2.66689	-2.28992
ENSG00000214814.7	1.30898	2.55749	6.09065	7.80357	8.06226
ENSG00000111348.8	-1.90685	-3.01111	-2.96132	-3.34633	-3.71554
ENSG00000141524.15	0.794959	0.858356	2.21633	4.95413	6.40277
ENSG00000111786.8	-0.765591	-1.13066	-1.7879	-1.83558	-2.04383
ENSG00000163950.12	-1.14875	-1.09017	-1.71514	-1.93212	-2.05623
ENSG00000063854.12	-0.112918	0.455092	0.766372	1.76024	2.00148
ENSG00000120306.9	-1.01601	-0.210155	0.954481	2.14869	1.98947
ENSG00000132464.11	0.794282	3.62153	5.86414	5.95674	6.73781
ENSG00000073008.14	-0.721414	0.520555	1.48708	1.67579	0.159102
ENSG00000102032.12	1.32318	0.00595726	2.21592	4.94976	6.35785
ENSG00000049089.13	2.5231	0.726983	-0.349135	0.618888	2.62878
ENSG00000171984.14	0.737319	1.18273	1.87224	2.6072	2.3531
ENSG00000162413.16	0.206909	1.07437	1.80517	2.03622	1.12845
ENSG00000101986.11	1.06082	1.47817	1.9636	2.33479	1.97337
ENSG00000162598.13	0	2.34609	8.2552	8.20365	5.25828
ENSG00000009790.14	0	0	6.56929	8.79811	8.29769
ENSG00000090238.11	1.82584	0.879654	1.24999	2.15868	2.67318
ENSG00000135723.13	-0.0763841	-0.208624	-1.06872	-1.72466	-1.91326
ENSG00000215704.9	0.862715	5.77582	4.97183	3.55807	2.07042
ENSG00000110811.19	-0.329071	-1.13436	-2.09232	-2.24236	-2.40067
ENSG00000105976.14	-0.931254	-1.62288	-2.39306	-2.90463	-2.24418
ENSG00000120539.14	-0.921581	-0.935078	-1.30618	-2.7177	-2.10046
ENSG00000140553.17	-0.265978	-0.821059	-1.74257	-1.79079	-1.88536
ENSG00000138356.13	-0.354628	-0.982441	-2.04964	-2.73535	-1.18266
ENSG00000125319.14	-1.31965	-1.82596	-2.28872	-2.6654	-2.25522
ENSG00000162009.8	2.06968	3.44115	4.24094	4.72228	4.15875
ENSG00000117707.15	1.66484	2.98468	4.42582	4.4344	4.2373
ENSG00000162729.13	1.95818	1.79073	0.612435	0.615819	0.587173
ENSG00000235823.1	2.51119	1.84853	2.81038	3.28387	2.16531
ENSG00000132031.12	-0.565773	-2.56202	-3.08752	-3.03894	-2.89501
ENSG00000185379.20	-0.720131	-0.964485	-2.04853	-1.99595	-1.84782
ENSG00000145284.11	1.79053	2.31968	1.33396	0.870542	0.577644
ENSG00000256235.1	-0.329719	-0.509325	-1.67353	-1.60332	-1.72402
ENSG00000134072.10	-1.0264	-1.63628	-2.25829	-1.91677	-1.57237
ENSG00000137869.14	-5.85674	-1.18348	2.97318	2.46234	0.460046
ENSG00000099864.17	1.80036	1.54751	2.45272	3.17783	4.45643
ENSG00000057252.12	-1.19471	-1.49313	-1.77877	-2.14225	-2.19967
ENSG00000160410.14	-0.299924	-1.0791	-1.95915	-1.57783	-1.35339
ENSG00000168411.13	-1.01213	-1.16207	-1.7632	-2.21692	-2.57342
ENSG00000187715.13	0	2.34755	7.20112	8.93498	7.58447
ENSG00000131018.22	1.56122	1.85342	3.24377	2.64523	2.82931
ENSG00000144455.13	0.322951	0.265323	-0.973562	-1.12134	-1.53391
ENSG00000099194.5	3.93399	3.92608	4.34698	4.23191	2.11815
ENSG00000180537.12	-0.159991	0.328904	1.88928	1.41355	-0.0639802
ENSG00000123454.10	5.57294	7.2534	9.24729	9.15971	6.46158
ENSG00000224812.2	3.023	5.49239	6.40666	5.61596	4.15639
ENSG00000212724.3	-5.11558	-5.04285	-4.74973	-2.34448	-0.954039
ENSG00000139173.9	0.949371	0.786768	1.51669	1.64715	2.50887
ENSG00000105202.8	-1.1861	-1.65952	-2.69419	-2.45253	-2.62805
ENSG00000283646.1	3.36536	1.7961	4.44045	5.40301	1.94555
ENSG00000102977.13	-1.09059	-1.44288	-2.26897	-1.95304	-1.80775
ENSG00000106236.3	-3.19191	-3.22649	-4.38648	-4.32449	-5.05059
ENSG00000121769.7	5.0934	6.42655	7.37168	8.3702	8.27031
ENSG00000115414.18	-0.901449	-1.1544	-1.48289	-1.24419	-1.58866
ENSG00000081041.8	-2.13602	-1.04055	-0.399433	2.6458	1.84861
ENSG00000135469.13	1.51088	1.61732	1.44664	2.42756	2.13791
ENSG00000023171.16	2.78076	2.64633	2.9575	3.44497	3.25802
ENSG00000169129.14	2.28243	6.01	6.34631	5.70488	3.7178
ENSG00000089685.14	-1.00268	-1.38807	-3.80144	-4.94859	-5.07893
ENSG00000184160.7	-1.842	-1.66677	-1.35917	0.397155	0.772535
ENSG00000128973.12	-1.42135	-0.864209	-2.04407	-1.51983	-1.88613
ENSG00000206053.12	-1.20675	-1.18049	-1.59093	-1.51526	-2.01455
ENSG00000171316.11	2.00815	2.09057	2.65201	1.65831	0.425777
ENSG00000073282.12	0.795672	3.11648	4.43258	5.07957	3.84799
ENSG00000158220.13	4.28067	3.44225	2.43203	2.00716	3.58851
ENSG00000152284.4	-1.05368	-1.04589	-1.96613	-1.53082	-2.02025
ENSG00000167535.7	0.218814	-0.602844	-1.53224	-1.55192	-1.64554
ENSG00000124602.9	0.411152	2.65652	4.09682	5.07131	5.14563
ENSG00000154553.13	0.953937	2.12913	2.78055	3.00468	2.8729
ENSG00000183778.17	1.0453	1.64423	-0.442423	-2.4858	-1.80205
ENSG00000150456.10	0.419361	-0.49507	-1.59283	-2.08801	-1.55595
ENSG00000117602.11	-0.906699	-2.20879	-3.31603	-3.60159	-2.68333
ENSG00000087842.10	0.597343	-1.05903	-1.41158	-1.61739	-1.78241
ENSG00000173714.7	2.35275	2.0382	2.79715	4.71435	5.65069
ENSG00000134516.15	-1.4685	-3.98081	-4.24185	-4.01744	-3.95658
ENSG00000175985.9	3.66423	5.75783	7.84542	8.6063	4.13521
ENSG00000221852.4	-3.85225	-3.79105	-2.03243	0.511986	1.92275
ENSG00000040275.16	-1.71553	-1.91969	-1.99345	-3.55696	-2.1735
ENSG00000179443.5	0	0	7.98171	8.86906	7.45461
ENSG00000109610.5	1.20145	1.40836	2.6159	4.42977	5.3091
ENSG00000138594.13	-0.244681	-0.759592	-1.01244	-1.87218	-1.83554
ENSG00000107281.9	0.451719	1.92396	2.36324	2.97255	3.00562
ENSG00000135775.13	0.45326	1.4383	1.81679	1.90468	1.81338
ENSG00000169715.14	-2.40431	-3.3353	-4.79001	-4.90052	-4.93194
ENSG00000064042.17	0.47243	2.33782	4.86227	5.04459	5.76801
ENSG00000167461.11	-0.939548	-1.01402	-1.79943	-1.85233	-2.25079
ENSG00000156802.12	-0.613101	-0.878623	-1.05223	-3.19968	-1.84426
ENSG00000168010.10	1.44499	0.316992	-0.22498	-0.540082	-0.29772
ENSG00000121454.5	4.1788	2.74766	4.19247	5.18508	3.66703
ENSG00000166634.6	0.657208	2.85982	5.12466	6.6948	5.33246
ENSG00000114796.15	2.73239	2.70674	3.05419	3.466	3.66976
ENSG00000179454.13	0.904282	1.53114	3.01517	2.07671	2.93216
ENSG00000105255.10	0.2309	-1.24858	-2.26362	-2.61252	-2.43266
ENSG00000049541.10	-1.17152	-1.48425	-2.38691	-2.38524	-1.95636
ENSG00000087303.17	0.577932	2.00326	2.70727	2.39484	1.22592
ENSG00000162783.10	-0.725212	-1.15306	-1.71404	-1.59082	-2.01384
ENSG00000163347.5	-3.34943	-2.37703	-0.52104	1.30595	1.01467
ENSG00000151725.11	-0.307232	-0.735501	-1.31378	-2.6155	-1.57483
ENSG00000173068.17	0.834426	0.837606	-0.0664558	-1.22566	-1.59036
ENSG00000261061.1	-1.53382	-1.94829	-2.83001	-3.40707	-3.0056
ENSG00000143416.20	1.70923	1.16184	-0.193423	-0.74611	-0.0904987
ENSG00000104884.14	-1.26421	-1.27037	-1.97399	-1.4535	-1.71801
ENSG00000109705.7	-1.74506	0.561084	1.22387	2.69075	0.898572
ENSG00000257588.1	0.861546	1.88456	3.37806	5.72852	4.00021
ENSG00000157570.11	2.38862	4.45824	6.24667	5.96709	4.33244
ENSG00000064195.7	0.43636	-1.72838	-1.68981	-1.72049	2.08353
ENSG00000213694.3	-2.92976	-2.49088	-1.36634	-1.559	-3.01312
ENSG00000133026.12	-0.0843462	-0.456356	-1.42788	-2.04502	-1.52498
ENSG00000135519.6	1.5838	3.73205	5.24776	6.24666	4.46567
ENSG00000259291.2	2.28277	2.5449	2.02953	2.81532	2.78312
ENSG00000163814.7	-3.04881	-3.48815	-2.12253	-1.45559	-1.7132
ENSG00000146950.12	1.08539	2.25947	5.08112	4.29925	0.890576
ENSG00000138768.14	0.614903	1.12507	2.88948	1.38748	2.05739
ENSG00000162490.6	0.736485	0.71692	2.69389	2.49963	0.797867
ENSG00000054179.11	8.29804	9.78875	9.16346	8.36343	5.77829
ENSG00000130787.13	-0.0481534	-1.21802	-1.93958	-1.27836	-0.87123
ENSG00000186300.11	2.32631	2.39438	2.92803	2.66673	2.91563
ENSG00000154229.11	-0.0756679	-0.31606	-1.91064	-2.07636	-2.49381
ENSG00000165312.6	1.09013	2.81242	2.27871	1.58283	1.64153
ENSG00000101773.18	-0.825961	-1.30508	-1.09969	-2.62387	-1.1759
ENSG00000141068.13	1.25138	2.22109	2.55419	2.41553	2.00597
ENSG00000134057.14	-1.23399	-1.41962	-4.02615	-4.78766	-4.63913
ENSG00000013297.10	-2.25655	-3.92057	-3.71548	-3.51729	-2.47999
ENSG00000143390.17	1.50536	1.65741	0.224773	0.0152198	-0.27683
ENSG00000179604.9	-0.808289	-0.747187	-1.38803	-1.67637	-2.57462
ENSG00000188483.7	-0.493509	-0.362911	0.922052	1.85521	0.698101
ENSG00000233952.1	3.12532	6.06269	6.51937	8.08999	9.62328
ENSG00000130270.16	-0.0742387	-0.753725	-3.65527	-3.1173	-4.42722
ENSG00000124813.20	0.703143	0.208155	-0.842112	-1.33682	-1.57621
ENSG00000143537.13	-1.11772	-1.19847	-1.96653	-1.85264	-1.56142
ENSG00000272405.1	1.36966	-0.486891	0.824603	3.15667	1.60091
ENSG00000145391.13	0.66968	2.96148	4.67008	4.24927	3.61273
ENSG00000148541.12	2.6847	2.36968	3.26473	2.70904	3.05842
ENSG00000076248.10	-1.0199	-0.996642	-2.02678	-1.62487	-1.59115
ENSG00000158158.11	-0.09135	0.594372	1.98304	1.66356	0.621789
ENSG00000110002.15	2.39815	1.69928	2.22268	2.41651	2.92654
ENSG00000170577.7	-1.20463	-1.25542	-2.099	-1.73126	-1.33842
ENSG00000266718.1	1.59023	2.18934	3.18723	4.03643	3.82786
ENSG00000185483.11	-2.50026	-2.68312	-2.17292	-2.68804	-3.50136
ENSG00000259479.6	-0.859511	-1.76192	-3.03504	-2.16524	-2.003
ENSG00000014914.20	0.106289	-0.985786	-2.07975	-2.90255	-2.55675
ENSG00000159147.17	-0.877981	-0.900649	-1.45158	-2.24145	-1.44899
ENSG00000102882.11	-0.538643	-1.59222	-2.2023	-1.6888	-1.62439
ENSG00000134955.11	-1.33482	-3.48793	-2.49129	-2.20015	-1.35226
ENSG00000243225.2	0.883245	0.00631863	2.72546	4.78307	4.82255
ENSG00000159339.13	3.33496	0.392618	5.03054	4.83328	3.47198
ENSG00000237686.6	-6.45875	-6.40255	-3.97954	-3.36068	-3.49015
ENSG00000021645.18	6.59416	6.56762	3.8381	3.20481	3.32662
ENSG00000166451.13	-0.806486	-0.75013	-1.53612	-1.84218	-2.25891
ENSG00000113645.14	-2.87184	-2.70409	-3.33682	-2.09209	-3.11191
ENSG00000273015.2	0.709932	1.08642	1.72929	1.99983	2.2379
ENSG00000214063.10	-1.34418	-1.42684	-2.47227	-2.10521	-1.92977
ENSG00000198483.12	-0.750583	-1.7076	-2.45346	-2.50726	-2.56817
ENSG00000100276.9	2.46586	4.39803	5.42556	4.62662	2.52357
ENSG00000090530.9	-2.3962	-2.47662	-2.55699	-0.775676	-1.18677
ENSG00000197321.14	-0.886083	2.45307	5.08764	4.89498	4.41007
ENSG00000106633.15	2.7724	-2.82264	-6.01998	-3.67494	-3.65676
ENSG00000177602.5	-1.3457	-1.06628	-2.05672	-2.31469	-2.24934
ENSG00000132938.19	4.04958	3.73315	3.26654	5.30035	5.23701
ENSG00000136811.16	-1.10288	-0.862788	-1.51909	-1.92001	-2.15551
ENSG00000140931.19	0.0842942	0.295985	-1.25421	-1.19956	-1.31555
ENSG00000198951.11	-0.620566	-0.996407	-2.02396	-1.83346	-1.79323
ENSG00000166484.19	-1.51881	-1.18233	-1.85432	-1.82879	-1.9502
ENSG00000164741.14	-1.12628	-1.43045	-2.24205	-1.54421	-2.08466
ENSG00000235884.3	-3.2055	-3.89872	-3.23921	-2.6672	-2.22717
ENSG00000064886.13	6.71893	5.25567	5.17387	4.78963	2.8866
ENSG00000136122.15	-0.889684	-1.25013	-1.64914	-3.29859	-2.68183
ENSG00000248869.5	5.5762	5.96066	5.1204	7.04385	8.87392
ENSG00000144959.9	-2.19088	-1.72309	-1.60445	-2.36044	-2.21577
ENSG00000187634.11	0.798064	-1.90221	-0.97032	0.327979	3.22468
ENSG00000139278.9	-0.883884	-1.8342	-1.70566	-2.4	-1.70384
ENSG00000254226.5	5.54303	4.77354	4.91942	3.59228	2.90426
ENSG00000122042.9	0.0687175	0.749663	1.67125	1.72117	1.96024
ENSG00000148019.12	-0.877823	-1.27859	-2.00027	-2.42381	-1.38708
ENSG00000204954.9	-0.0139373	0.261276	1.04608	1.55684	1.92302
ENSG00000115902.10	-0.756739	0.435732	0.71361	1.07527	1.26765
ENSG00000140854.12	-0.498264	-0.0332122	0.958277	1.53881	0.968477
ENSG00000124191.17	-1.03861	-1.7746	-2.20062	-1.75457	-2.53344
ENSG00000189184.11	3.85384	4.17388	3.78295	3.72549	4.94736
ENSG00000062822.12	-0.774911	-1.08554	-1.85878	-1.58996	-1.65614
ENSG00000133119.12	-0.901922	-0.812743	-1.37637	-2.48531	-2.11732
ENSG00000152661.7	0.455277	-0.290528	-1.36803	-2.21138	-1.4889
ENSG00000120896.13	-0.910228	-1.13717	-2.16868	-1.77794	-1.34027
ENSG00000173221.13	-1.58846	-0.586804	0.562046	0.748517	-0.0379695
ENSG00000007384.15	-0.747771	0.315857	1.06503	1.23154	1.1849
ENSG00000106689.10	-1.39696	-1.38746	-3.65533	-3.42012	-3.36746
ENSG00000106701.11	0.299954	-0.0280725	2.58178	1.765	2.79089
ENSG00000170089.15	-0.734927	-1.28233	-1.99578	-1.93953	-1.56466
ENSG00000064687.12	2.41636	1.72509	1.68175	2.24454	1.8812
ENSG00000187164.19	0.506488	-0.47131	-1.2609	-1.96347	-1.43991
ENSG00000182963.9	-0.843182	-1.01876	-2.1317	-1.67718	-1.69999
ENSG00000125266.6	-0.825468	-1.30685	-2.30581	-2.26091	-2.39955
ENSG00000146410.11	-1.28333	-1.57062	-2.70858	-3.60501	-2.79843
ENSG00000164120.13	1.1758	0.923679	0.425339	2.45663	5.61969
ENSG00000277117.4	3.35029	4.90665	5.54966	7.10463	5.8847
ENSG00000065320.8	-0.0355544	0.566649	2.78511	3.94132	2.30017
ENSG00000156466.9	-1.36977	-1.49943	-0.0109559	2.0333	0.366036
ENSG00000261115.5	1.41327	2.73314	3.80661	4.17276	2.96176
ENSG00000198885.9	-1.51913	-2.53014	-3.67009	-4.01087	-3.37299
ENSG00000139329.4	5.75341	6.76518	8.55703	7.98182	10.9291
ENSG00000197872.11	2.65302	2.1259	1.49979	1.27876	1.96687
ENSG00000049130.14	1.75299	1.57113	3.66286	1.41443	1.97796
ENSG00000170017.12	-0.573113	-1.3081	-1.58218	-2.5859	-1.73905
ENSG00000144834.13	5.36492	6.39751	6.44957	3.30828	2.09612
ENSG00000173540.12	-1.14897	-1.13031	-1.49949	-1.49723	-1.96997
ENSG00000175984.14	-0.504866	-0.0935327	2.05578	2.13361	1.79224
ENSG00000226087.1	0.61754	0.337196	1.43188	0.905091	-2.48989
ENSG00000105855.9	2.67409	2.59806	3.99236	4.44791	4.62375
ENSG00000143850.13	1.23416	2.10559	2.4742	3.06567	2.19569
ENSG00000088325.15	-1.51313	-1.51419	-3.40416	-4.58534	-4.74519
ENSG00000116396.14	-1.48997	-2.76712	0.512277	2.4611	2.17261
ENSG00000241839.9	1.31341	1.24993	0.559058	0.44202	-0.695386
ENSG00000204219.9	2.65521	2.63806	3.37408	3.37976	3.2189
ENSG00000091592.15	1.31688	0.293655	-0.571502	-0.58726	-0.118001
ENSG00000128408.8	-1.42578	-1.93862	-4.76213	-4.17717	-3.80806
ENSG00000168679.17	1.72309	3.42177	4.69105	5.63946	5.25537
ENSG00000115363.13	-3.07547	-4.39846	-2.92042	-1.86834	-2.51332
ENSG00000135052.16	0.367312	-0.0374077	-0.928655	-1.40524	-1.13962
ENSG00000125538.11	1.56209	0.00824389	-0.663188	3.2075	4.13115
ENSG00000102445.18	1.71395	6.34364	6.8428	5.74032	6.21978
ENSG00000216775.2	-0.699902	-1.19731	-2.20797	-2.43174	-1.42457
ENSG00000161618.9	-0.760218	-1.23543	-2.41599	-1.94975	-1.65379
ENSG00000184661.13	-1.11638	-1.20909	-2.00032	-2.1746	-1.6889
ENSG00000125398.5	1.15814	0.836968	-0.413153	-0.921075	-1.41301
ENSG00000152413.14	0.133967	1.12695	2.24599	2.18738	2.16988
ENSG00000140263.13	-0.430926	-0.817254	-2.41929	-1.64063	-1.57717
ENSG00000176749.8	1.42302	2.69742	2.44843	2.36967	1.75829
ENSG00000043143.20	-1.65519	-1.92016	-2.14729	-2.04571	-2.95749
ENSG00000011347.9	-0.92076	1.66998	3.41277	4.11994	2.07753
ENSG00000282048.1	3.13564	4.88722	7.77296	8.60473	7.41653
ENSG00000157326.18	-0.281077	-1.10367	-2.20578	-1.69929	-1.49666
ENSG00000081087.14	0.117983	0.735362	1.79234	1.43444	1.68893
ENSG00000161544.9	1.52758	1.55869	2.82373	3.38159	2.84229
ENSG00000057704.12	2.14119	2.30859	1.71446	0.970462	0.950749
ENSG00000127423.10	-1.36222	-1.22239	-2.12925	-2.88539	-1.90745
ENSG00000256713.7	3.69455	2.71012	0.575673	-1.78397	1.02604
ENSG00000196262.13	-0.0815799	-0.503131	-1.11446	-1.15214	-1.08382
ENSG00000147324.10	-0.620399	-0.00385823	0.527474	1.57512	1.20647
ENSG00000089639.10	-0.22779	-0.648101	-0.753309	0.896973	1.47926
ENSG00000176208.8	-1.05323	-2.03312	-2.12815	-3.67941	-1.84396
ENSG00000115085.13	-0.307313	4.09501	4.82952	3.03757	2.53001
ENSG00000109738.10	2.0369	1.92185	0.923641	0.553494	1.08235
ENSG00000156218.12	-1.75777	-3.72938	-4.4725	-5.21331	-2.15895
ENSG00000167123.18	0.343335	-0.592256	-1.47655	-1.37033	-1.72119
ENSG00000116106.11	-0.651952	0.192705	2.88221	2.81614	2.10278
ENSG00000148680.15	-2.90467	-4.45452	-2.73833	-2.0979	-1.49486
ENSG00000113742.12	0.0121529	1.04928	2.52193	2.42099	1.78764
ENSG00000082929.8	-0.0491512	0.00662424	4.43983	5.94557	5.69373
ENSG00000157191.19	-0.749475	-1.17582	-1.82351	-1.64911	-2.06012
ENSG00000152784.15	-1.83742	-1.78085	-1.7202	-1.54136	-1.98972
ENSG00000143368.9	-1.06912	-0.95524	-1.75609	-1.80876	-1.90344
ENSG00000163359.15	-2.40863	-1.24533	0.361168	0.926687	-0.295074
ENSG00000169933.13	-0.552682	-1.3707	-3.68635	-3.58249	-3.24094
ENSG00000165501.16	-0.867819	-1.28978	-1.87651	-2.5128	-1.78625
ENSG00000153823.18	-0.220943	-0.270671	-0.977385	-1.64805	-1.99674
ENSG00000150636.17	1.30999	2.36596	3.31615	2.49178	3.06672
ENSG00000113368.11	-0.613232	-0.491955	-3.01861	-4.35364	-3.97705
ENSG00000119446.13	0.167392	0.702899	1.73287	1.21396	1.54826
ENSG00000186918.13	-0.0992447	-0.749887	-1.61511	-1.17879	-1.86453
ENSG00000244486.8	-1.07366	-1.2736	-2.50662	-1.71997	-1.63973
ENSG00000111057.10	-2.38794	-2.58762	-2.04573	-1.52205	-1.9169
ENSG00000176463.13	-0.522491	-0.950718	-0.288991	1.13541	0.320233
ENSG00000140450.8	1.57865	3.45983	4.82208	5.06183	4.2783
ENSG00000175591.11	1.77471	0.898113	2.6346	4.58807	4.62458
ENSG00000185262.8	-1.82517	-1.6682	-2.23521	-1.8581	-2.58535
ENSG00000132334.16	-1.42732	-0.371802	1.14964	1.16866	0.0470998
ENSG00000166813.14	-0.87574	-1.37924	-1.94978	-1.60391	-1.06889
ENSG00000124875.9	-0.0484419	2.33447	2.43031	5.50876	6.05576
ENSG00000001460.17	-1.02397	-1.80228	-2.84589	-2.82827	-2.43826
ENSG00000129159.7	3.27773	3.91641	4.8407	5.51641	4.87214
ENSG00000137726.16	1.98163	2.04916	2.33493	4.68371	5.55023
ENSG00000108960.7	0.273049	-0.227925	-1.30832	-1.59317	-1.42727
ENSG00000238266.1	-3.08558	-2.43737	-1.21032	-0.437007	-0.443582
ENSG00000115165.9	1.36399	2.64422	4.11336	4.30319	4.54127
ENSG00000138829.11	-0.151407	-0.877131	-1.36274	-1.67627	-2.75296
ENSG00000203760.8	-0.543317	-1.42258	-2.28263	-2.54797	-1.61042
ENSG00000140479.16	2.16061	4.35299	4.59971	6.14036	4.79562
ENSG00000104897.9	-0.798188	-0.886767	-1.90856	-1.69196	-1.69412
ENSG00000006468.13	-2.34413	-0.0247198	1.12807	0.159057	-0.112303
ENSG00000114853.13	0.287547	0.714895	1.39289	2.22041	1.57471
ENSG00000100344.10	0.217731	0.643605	1.3064	1.82824	0.191387
ENSG00000122547.10	0.635332	0.317908	0.0395541	1.46231	2.45562
ENSG00000121289.17	-0.935329	-1.2069	-1.91369	-1.78585	-1.37827
ENSG00000121057.12	-0.394833	1.15314	1.82625	1.90212	1.49223
ENSG00000151240.16	0.999932	2.01264	2.52939	3.10199	2.68843
ENSG00000175782.9	0.0145464	0.73876	0.910068	1.5241	1.799
ENSG00000250986.1	0.0604934	-0.126198	-0.10953	1.9517	3.55087
ENSG00000137962.12	0.257344	-0.781506	-1.22313	-3.12408	-1.98556
ENSG00000163879.10	0.563477	1.47452	2.15364	1.67767	1.23806
ENSG00000138101.18	-0.365504	-0.857475	-2.21181	-2.37409	-1.91253
ENSG00000051341.13	-0.708244	-1.25619	-0.85825	-3.08843	-2.12986
ENSG00000109079.9	-0.047873	0.483817	0.76551	1.64617	1.44174
ENSG00000213949.8	0.156247	0.937243	2.33818	1.21438	1.93435
ENSG00000145685.13	1.51199	1.37922	-0.12592	-0.15305	0.387555
ENSG00000173926.5	-0.718278	-0.707465	-1.47732	-1.51853	-2.31364
ENSG00000158258.16	4.73421	8.04817	7.9003	8.28546	8.39598
ENSG00000169410.9	-1.33057	-0.780314	-1.59424	-1.95373	-2.36605
ENSG00000106089.11	-3.12347	-2.01753	-1.36929	-1.42657	-2.01848
ENSG00000173227.13	1.71088	1.77646	4.33776	6.34027	4.76586
ENSG00000239697.10	-0.626102	-1.47342	-3.3031	-2.57109	-1.80688
ENSG00000170873.18	1.88679	2.77335	2.76921	1.58834	1.21689
ENSG00000157510.13	-0.586177	1.63931	3.72018	4.54849	4.03595
ENSG00000184985.16	3.93312	5.01313	5.04174	4.94501	3.54787
ENSG00000223403.3	3.64034	3.54996	2.08626	-0.111009	-0.243997
ENSG00000124608.4	-0.26555	-0.923609	-1.24011	-1.41	-1.95071
ENSG00000224081.8	0.712112	1.13077	2.51515	3.35917	4.80351
ENSG00000170927.14	0.105037	3.00229	4.97044	4.40301	5.18504
ENSG00000184260.5	-0.713269	-2.19498	-4.10919	-5.14923	-3.33854
ENSG00000131737.5	-0.824565	-3.89352	-2.77334	-0.869096	0.332659
ENSG00000051596.9	-0.627128	-0.924223	-1.68311	-1.6044	-1.52116
ENSG00000242715.7	0.739802	0.72508	1.84241	2.39904	3.03656
ENSG00000169871.12	-0.687286	-0.534716	-1.35455	-1.52307	-1.85493
ENSG00000141401.11	0.509923	0.225598	0.0670078	-0.949966	-1.76937
ENSG00000118242.15	0.231883	0.234471	1.62023	1.74097	1.01569
ENSG00000168918.13	2.676	1.94358	3.21941	3.2385	1.66907
ENSG00000173846.12	-0.318955	0.399124	1.35935	1.59635	0.425888
ENSG00000170293.8	-1.05233	-1.22563	-2.77811	-2.51952	-2.9749
ENSG00000005513.9	6.13817	6.7421	6.49312	5.7081	4.41581
ENSG00000270607.1	-2.85446	-3.08679	-4.10593	-2.5356	-2.63714
ENSG00000181852.17	-0.0161461	0.840408	1.20091	1.86141	1.11909
ENSG00000123700.4	1.85673	2.80806	3.41882	3.98116	4.93467
ENSG00000187514.16	-1.1842	-1.63913	-2.7533	-2.86048	-2.93842
ENSG00000203685.9	6.07099	6.89969	6.67616	9.09716	6.45971
ENSG00000076356.6	-1.50748	-1.39656	-1.85764	-2.56238	-2.34712
ENSG00000133101.9	-1.51478	-0.835539	-0.579188	-0.852336	-2.7849
ENSG00000054938.15	2.28868	6.69097	8.81811	8.38729	7.66914
ENSG00000108641.14	-1.55783	-1.93628	-2.95015	-2.43962	-1.9033
ENSG00000162882.14	1.06275	0.28838	-1.00862	-2.2642	-2.31403
ENSG00000183762.12	1.7499	2.30466	2.24406	2.82137	1.65107
ENSG00000184343.10	5.11035	6.39366	7.04878	7.05348	7.22569
ENSG00000243742.5	-1.32864	0.68337	3.01321	4.28221	3.14007
ENSG00000072163.19	0.869995	0.977964	1.46909	2.43992	2.38122
ENSG00000181585.3	5.32141	3.19682	6.67811	8.69597	6.52562
ENSG00000163808.16	-0.676996	-1.22544	-1.60731	-4.77225	-3.28411
ENSG00000164509.13	-0.747728	-2.6353	-4.77559	-3.8887	-3.51716
ENSG00000157110.15	-0.413234	-0.61853	-1.69678	-1.59671	-1.84829
ENSG00000111801.15	1.66563	2.50777	1.82572	1.01031	1.02412
ENSG00000100234.11	-1.2693	-1.65244	-1.85225	-0.852659	-1.70764
ENSG00000159110.19	0.591426	1.3354	1.89695	1.83144	0.704411
ENSG00000167074.14	1.86689	2.44761	1.54276	1.59757	1.07832
ENSG00000237412.6	7.68192	7.89983	9.38566	9.81688	9.79394
ENSG00000166788.9	-0.771633	-1.17945	-1.67482	-2.1972	-1.81732
ENSG00000167964.12	3.90478	2.34898	1.8138	0.974137	-0.148908
ENSG00000089820.15	2.05073	1.82523	0.946514	0.505706	0.262621
ENSG00000151150.21	0.964322	0.657979	2.77917	2.16004	3.2051
ENSG00000176105.13	0.487946	0.744383	2.22308	1.06338	1.4209
ENSG00000168476.11	-0.931591	-0.921832	-1.75249	-1.76418	-2.26525
ENSG00000148120.16	0.623578	0.516989	0.433866	1.55998	1.76521
ENSG00000114491.13	-0.57645	-0.437634	-1.33516	-1.77398	-1.70595
ENSG00000198933.9	0.906804	0.998639	1.30295	2.18578	1.96611
ENSG00000162630.5	1.06256	2.35729	3.21723	1.5979	2.22688
ENSG00000162545.5	-2.11966	-0.959253	-1.68857	-1.34272	-1.23774
ENSG00000151572.16	-1.49611	-1.99424	-2.98228	-3.05468	-2.96962
ENSG00000180638.17	10.4254	9.45056	9.07685	8.14264	8.91918
ENSG00000137502.9	1.27217	1.67696	0.527701	-0.608794	-0.175347
ENSG00000146918.19	-0.881819	-0.788811	-1.30114	-2.45823	-1.93555
ENSG00000223865.10	-0.684151	-2.30696	-3.06678	-2.75449	-2.66263
ENSG00000079819.18	-0.10297	-0.31909	-1.21095	-2.06647	-1.96976
ENSG00000135324.5	2.26894	3.79817	5.24482	7.31306	6.0152
ENSG00000133687.15	-0.0510507	0.841746	1.50596	2.10828	1.76634
ENSG00000122641.10	-2.05395	-2.32842	-1.95928	-2.11183	-1.65269
ENSG00000161714.11	0.465614	0.11841	0.283184	1.16868	1.67294
ENSG00000124733.3	-0.86268	-1.69631	-2.36701	-2.14028	-2.2352
ENSG00000181085.14	7.46459	7.99677	7.61084	6.89554	6.64411
ENSG00000275993.2	-0.450547	1.10188	1.65352	1.54303	0.594003
ENSG00000185909.14	0.0859691	0.386704	1.43273	1.81899	0.627114
ENSG00000185962.1	-1.92393	-4.53075	-3.67039	-4.35526	-2.49923
ENSG00000245848.2	0.194613	2.3396	3.77773	4.93957	2.73259
ENSG00000221971.3	5.71404	6.79276	7.73112	9.37808	10.2343
ENSG00000041515.15	-2.91412	-2.66798	-4.25021	-4.68818	-3.02861
ENSG00000204362.6	-2.04273	-1.29786	-1.02895	1.38593	2.16867
ENSG00000157557.11	-1.58861	-1.6743	-1.31838	-0.5764	-1.44877
ENSG00000108187.15	1.2027	1.12162	0.801116	1.03861	2.25788
ENSG00000175893.11	0.56457	1.42408	2.71363	1.39989	2.16973
ENSG00000165609.12	-0.0673948	-0.320325	-0.906697	-1.77857	-1.82413
ENSG00000162745.10	4.94131	5.54893	3.94756	2.66883	1.56667
ENSG00000272106.1	0.133711	0.0541166	0.431352	1.47677	1.76578
ENSG00000139174.11	3.59279	3.97314	3.57274	3.69756	3.63419
ENSG00000248713.1	2.65663	2.46173	4.17568	5.48135	5.74433
ENSG00000071575.11	1.91661	2.05958	1.12076	0.817346	0.614083
ENSG00000256043.2	2.31932	2.57547	1.91881	1.34608	1.46013
ENSG00000105281.12	-1.79485	-1.65405	-1.37602	-1.2739	-1.8016
ENSG00000168404.12	-2.00332	-2.6396	-2.86433	-3.02266	-3.26865
ENSG00000136573.12	-0.819211	-3.18097	-5.29145	-6.85998	-10.0651
ENSG00000263513.5	-1.65906	-1.53358	-2.70941	-4.97621	-4.40301
ENSG00000198121.13	0.352779	0.190477	-0.517397	-1.05091	-1.74736
ENSG00000234664.1	-0.538482	-0.906481	-1.85049	-2.34304	-2.27097
ENSG00000100097.11	-0.225669	-1.26605	-1.4135	-0.914538	-0.929909
ENSG00000015532.9	-0.216905	-0.81816	-1.67868	-1.06772	-1.47356
ENSG00000164172.18	-0.198053	-0.0798508	0.991763	1.1819	1.35476
ENSG00000163364.9	-0.852997	-1.42639	-2.01834	-2.60042	-2.44444
ENSG00000012822.15	1.14759	1.11691	1.12007	1.97767	2.11664
ENSG00000197965.11	-0.138327	-0.147094	-1.39975	-1.58576	-1.68938
ENSG00000186815.12	1.27975	2.30353	2.17438	2.45323	1.59417
ENSG00000136044.11	-0.880347	-1.08686	-1.5499	-1.89096	-1.78752
ENSG00000080823.22	-0.894143	-1.12089	-1.97808	-1.76829	-1.40712
ENSG00000135454.13	-1.39132	-2.23608	-2.74025	-2.381	-2.30116
ENSG00000144355.14	-0.816036	-1.46352	-1.9777	-2.43895	-1.82303
ENSG00000006453.13	-0.0981718	0.11512	-0.794194	-1.63312	-2.0435
ENSG00000169105.7	-0.122749	-0.244986	-1.49452	-1.41882	-1.51874
ENSG00000176170.13	-2.58007	-1.5439	-0.388391	0.234402	-0.368754
ENSG00000013441.15	1.80972	1.46829	2.48881	1.27763	1.9486
ENSG00000081923.11	-1.15646	-1.33976	-2.03127	-2.30268	-2.31349
ENSG00000156113.22	0.638069	0.298827	-1.07041	-1.39565	-1.12922
ENSG00000166396.12	-0.994269	-1.49081	-2.12843	-2.07276	-1.3688
ENSG00000147027.3	2.06925	2.30479	1.65161	0.758034	1.41977
ENSG00000164764.10	5.79146	5.64257	6.67611	8.88013	7.98723
ENSG00000137819.13	-1.09541	-0.915481	1.04839	2.18559	1.13416
ENSG00000108175.16	1.275	0.841897	0.280908	-0.772687	-1.65733
ENSG00000181409.11	9.05014	7.99021	6.62475	6.21861	7.0614
ENSG00000205269.5	0.732263	2.01363	2.6471	2.13649	1.81181
ENSG00000135116.9	0.773591	0.977143	3.05924	4.77113	3.5763
ENSG00000251144.1	-0.169934	-1.56536	-5.06049	-3.00115	-2.53648
ENSG00000113240.12	1.8103	1.55188	2.68131	1.3488	2.0846
ENSG00000158023.9	-0.808065	-2.44826	-2.0576	-2.03864	-2.41593
ENSG00000104043.14	-0.0567739	0.700219	2.52834	2.96905	4.96277
ENSG00000198901.13	-1.05565	-1.01655	-2.77538	-4.44665	-4.19844
ENSG00000155363.18	0.140611	0.161607	-0.343093	-1.10336	-1.67422
ENSG00000109436.7	1.68297	1.51305	0.072095	-0.39687	-0.00958536
ENSG00000060558.3	-1.19608	-0.00294198	2.71801	1.59855	-0.966039
ENSG00000274330.1	-0.441457	-4.10741	3.83259	3.75454	4.17753
ENSG00000182796.13	1.97378	1.3534	0.366928	0.293386	1.0607
ENSG00000154734.14	-0.799359	-0.479124	-1.14687	-2.1538	-1.93548
ENSG00000106144.19	-0.395119	-0.418981	-1.58338	-2.11989	-1.89365
ENSG00000132002.7	-0.694107	-0.820842	-1.279	-1.28645	-1.90875
ENSG00000229647.1	-1.91681	-2.30626	-1.76641	-1.88479	-2.50857
ENSG00000164211.12	1.61107	1.69561	3.05115	1.63721	1.0683
ENSG00000166317.11	3.94761	5.32793	5.89075	6.08771	5.66446
ENSG00000163683.11	1.27927	0.384611	-0.164058	-0.213878	-0.756163
ENSG00000147799.11	0.463675	1.78754	2.09654	1.79006	1.09726
ENSG00000103227.18	2.21592	2.29513	1.88462	1.88335	1.65201
ENSG00000169902.13	0.404793	0.436922	-0.838511	-1.02216	-0.864372
ENSG00000130669.17	-1.04671	-1.08141	-1.93876	-1.42278	-1.66195
ENSG00000091622.15	-0.925793	0.295282	1.78636	1.62611	1.81886
ENSG00000103966.10	-1.28937	-0.640648	-1.23741	-1.69692	-1.9585
ENSG00000221963.5	0.0764852	1.61121	1.77363	0.978103	0.571984
ENSG00000055118.14	1.71312	4.51284	6.57143	5.4633	5.1143
ENSG00000169919.16	-0.302809	-0.982022	-1.7903	-1.63934	-1.72393
ENSG00000165813.18	0.278853	0.649377	2.43446	1.41743	2.07435
ENSG00000092445.11	-0.925482	-0.640917	-0.16493	0.768003	0.731597
ENSG00000131386.17	1.24826	-0.627453	-2.71532	-1.76631	-0.62129
ENSG00000111666.10	-0.292968	0.231837	0.456383	1.44536	1.43093
ENSG00000137449.15	-0.665804	0.224932	2.02384	1.78516	0.831658
ENSG00000239828.6	1.41147	2.19565	3.97514	5.16403	5.37116
ENSG00000235505.7	2.27724	6.1034	6.78772	5.20741	5.33265
ENSG00000166997.7	0.0139694	-0.53319	-1.90952	-1.76165	-1.74847
ENSG00000145147.19	-2.3109	-4.01435	-0.184282	1.65316	2.2483
ENSG00000123407.3	-1.02229	-2.26148	-3.34426	-2.5654	-2.15814
ENSG00000100258.17	-1.05254	-1.28958	-1.8868	-1.80058	-1.76854
ENSG00000238042.5	5.16382	6.29071	7.56018	8.20527	8.9004
ENSG00000156096.13	7.64038	6.94738	6.31545	9.44192	9.10703
ENSG00000215784.5	-1.62024	-1.76981	-2.99626	-3.92169	-3.4898
ENSG00000073910.19	1.47393	2.68482	2.39881	1.98575	3.01093
ENSG00000066697.14	-1.35401	-1.17457	-1.86786	-1.55154	-1.37446
ENSG00000235314.1	1.40839	1.70866	3.53513	4.62749	3.85546
ENSG00000095637.21	2.56493	3.50885	3.92007	3.90831	4.09673
ENSG00000254481.1	2.29084	5.07386	6.67721	7.39714	8.49751
ENSG00000163754.17	-0.737865	-0.0694282	0.599277	1.09296	0.876532
ENSG00000109323.8	0.452454	0.500746	0.860122	1.5359	1.78471
ENSG00000178202.12	-0.431607	-0.575382	-1.25168	-2.10544	-1.97518
ENSG00000073464.11	0.00117685	0.133646	1.44637	1.75556	1.38125
ENSG00000126001.15	0.569523	-0.215186	-1.00113	-1.29779	-1.09602
ENSG00000142627.12	-1.27861	-1.2208	-1.74224	-1.71066	-1.92688
ENSG00000113389.15	2.0968	0.996929	0.172696	-2.41225	-2.02908
ENSG00000198324.13	-0.218213	0.253171	0.10849	1.3365	1.37392
ENSG00000182752.9	2.704	3.11147	3.01258	3.17102	2.85177
ENSG00000227051.6	2.67113	2.23968	1.93763	2.68611	3.12558
ENSG00000165507.8	1.98735	2.01426	2.06086	2.87472	2.56333
ENSG00000225756.1	3.04072	1.8224	1.40062	1.10575	-0.0711441
ENSG00000072182.12	3.11671	2.45343	5.8091	5.77187	4.59014
ENSG00000172340.14	0.322174	0.089175	-0.70565	-1.1512	-1.20939
ENSG00000171631.14	3.43221	3.18609	5.24877	6.54308	6.81275
ENSG00000189306.10	-1.45403	-1.58903	-2.07714	-1.49289	-1.77454
ENSG00000102393.9	-0.737367	-0.801854	-1.66591	-1.66351	-1.40865
ENSG00000149548.14	-0.915676	-1.60082	-1.34597	-3.20143	-2.169
ENSG00000173848.18	0.299174	0.138227	-0.538269	-1.53448	-1.54642
ENSG00000155330.9	-0.01447	0.837679	1.6372	1.64795	1.48784
ENSG00000196155.12	1.15232	-1.71952	-2.74997	-2.45454	-1.71164
ENSG00000142552.7	-1.11157	-1.69887	-2.22344	-1.92349	-2.14054
ENSG00000164327.12	1.21627	1.17102	2.75447	0.915923	2.56878
ENSG00000177000.10	1.44214	1.85093	2.23203	2.91059	1.83984
ENSG00000073050.11	-1.1783	-1.44236	-1.61015	-1.45792	-1.71352
ENSG00000076928.17	-0.860253	-0.897118	-1.63706	-1.62432	-1.82651
ENSG00000091137.11	-1.95091	-2.12069	-2.88095	-4.65948	-3.44671
ENSG00000130147.15	-1.38459	-1.50132	-2.2897	-1.85906	-1.55659
ENSG00000168234.12	0.849303	0.00950757	-1.0229	-0.992238	-0.655661
ENSG00000165912.15	-0.714464	-1.75265	-1.89756	-0.36085	0.0446702
ENSG00000120832.9	0.923106	1.06941	2.1739	1.23629	1.85161
ENSG00000008517.16	0.728385	1.96318	2.78329	3.54462	3.63235
ENSG00000147852.15	-1.60803	-0.447147	-0.282581	0.548452	2.06444
ENSG00000168297.15	-0.685638	-0.878067	-1.07776	-1.727	-2.15576
ENSG00000101695.8	1.81619	1.69758	3.73076	5.51753	4.39208
ENSG00000169504.14	0.444412	1.27395	2.00025	1.4699	0.796284
ENSG00000101474.11	-0.643262	-0.629624	-1.54542	-1.5288	-1.63344
ENSG00000105559.11	0.911257	1.73233	1.92059	2.61394	1.72427
ENSG00000234546.3	1.20835	-0.209591	-1.60543	-0.891129	-0.658777
ENSG00000197299.10	-0.946422	-1.36597	-1.48839	-3.87943	-2.21598
ENSG00000151503.12	-0.915583	-0.621024	-1.40725	-2.09228	-2.4092
ENSG00000264384.2	-3.72049	1.67262	4.65113	5.16243	4.92895
ENSG00000234883.5	-1.91355	-2.0418	-3.1582	-3.41078	-2.66783
ENSG00000219607.3	2.67662	2.51419	2.79699	4.54528	5.64995
ENSG00000168334.8	1.6505	4.19069	5.74932	5.92994	5.0854
ENSG00000169116.11	-2.25879	-1.02808	1.11875	2.25781	-0.260882
ENSG00000271936.1	-0.921855	-1.51272	-2.84791	-3.40308	-3.4347
ENSG00000163449.10	1.78706	2.4388	2.81791	2.41823	1.97107
ENSG00000164654.15	-1.77876	-1.6421	-1.01475	-1.45788	-0.965096
ENSG00000129534.13	-0.841846	-1.49789	-1.74244	-3.39888	-1.93776
ENSG00000076513.16	-0.0921751	-0.677225	-1.77843	-1.73741	-1.62504
ENSG00000112033.13	-1.81736	-1.40659	-1.16029	-0.845194	-1.74727
ENSG00000165300.7	-0.524927	-1.4802	-2.79809	-2.44175	-2.40251
ENSG00000204187.5	1.85526	2.64929	2.52867	2.6512	5.15297
ENSG00000227579.5	0.206889	2.44186	4.67364	4.19251	3.46283
ENSG00000137474.19	3.78225	2.04571	2.64292	4.94859	4.34244
ENSG00000177045.7	1.40492	0.957853	-0.0213881	-0.165758	-0.17997
ENSG00000149809.14	2.17844	2.92968	3.00048	3.09649	2.38494
ENSG00000138413.13	1.49913	0.983064	0.729491	-0.131074	-0.340967
ENSG00000162461.7	0.81676	2.43191	2.90681	3.23857	2.15157
ENSG00000084628.9	5.01776	7.39885	6.51249	8.03956	9.11032
ENSG00000139200.13	1.19297	-0.709069	-1.97342	-2.48294	-1.48844
ENSG00000079150.17	0.83006	0.511435	-0.39194	-1.16909	-0.346599
ENSG00000058056.8	-0.330821	0.565037	1.67557	1.66014	1.25558
ENSG00000170989.8	-1.40942	-1.25925	-1.63216	-2.13596	-2.91447
ENSG00000117385.15	-0.0263236	-0.0663851	-1.01105	-1.16706	-1.46447
ENSG00000198948.11	2.5076	3.05204	3.37654	1.94015	2.48574
[truncated: 56,279 more rows]

## Sheet: Figure 2e
z-scores	day0.1	day0.2	day1.1	day1.2	day2.1	day2.2	day3.1	day3.2	day4.1	day4.2	day5.1	day5.2
MYF5	1.66261	1.95859	0.385751	0.868467	-0.182237	-0.15864	-0.743292	-0.692519	-0.806288	-0.800472	-0.780308	-0.711656
MRF4	0.708863	0.840383	1.37625	0.893135	-0.0454097	-0.16375	-1.43461	-1.31819	-1.14409	-1.03782	0.5892	0.736041
MYOD1	-2.00136	-1.90586	0.877355	1.02242	0.77426	0.778379	0.125625	-0.126887	0.321881	0.366711	0.0334265	-0.265952
MYOG	-1.32151	-1.32169	-1.25202	-1.22942	0.211414	0.0853118	1.30119	0.97072	0.482203	0.512807	0.895629	0.665365
MYH2	-0.980812	-0.983608	-0.98165	-0.985406	-0.845344	-0.794262	0.618984	0.750432	0.82916	0.797123	0.967609	1.60777
MYH3	-0.799512	-0.798736	-0.79883	-0.799942	-0.788185	-0.784417	-0.102822	-0.132776	1.06732	0.690833	1.24152	2.00555
MYH7	-0.6155	-0.61496	-0.615449	-0.615518	-0.612456	-0.610237	-0.4527	-0.441139	0.281529	0.258232	1.87971	2.15849
MYH7B	-0.907512	-0.90899	-0.882401	-0.873466	-0.886409	-0.894164	0.329476	0.108706	1.26168	1.06273	1.17946	1.41089
MYH8	-0.920814	-0.920118	-0.921476	-0.920566	-0.906917	-0.89919	0.368307	0.451496	1.24104	0.858948	1.11175	1.45754
SEPN1	0.608095	0.958235	0.896881	1.6673	0.585381	0.813625	-0.874548	-0.836178	-0.990313	-0.880184	-1.02749	-0.920805
hnRNPC	1.19904	1.21063	1.34586	1.03247	0.353589	0.201867	-0.654438	-0.531976	-1.08948	-1.08739	-1.06875	-0.911413
ADAR1	0.0928384	0.594541	0.50248	1.90864	0.789797	1.10037	-0.370524	-0.355636	-0.957701	-0.973403	-1.34142	-0.989983
SARS	1.39296	1.83171	0.313451	-0.337647	-1.16155	-1.11195	0.153062	0.719332	-0.550259	0.578593	-1.08403	-0.743672
PSTK	0.824365	0.859954	1.90365	1.29225	-0.0211841	0.0342407	-0.8189	-0.406789	-1.07021	-0.93838	-0.67559	-0.983402
SEPSECS	-0.910404	-0.667764	0.148886	1.41808	-1.1083	0.3954	0.651319	1.38068	-0.922549	-1.35677	-0.15196	1.12337
SEPHS1	1.14302	1.58079	0.614971	1.12842	0.423429	0.584944	-0.979684	-0.872773	-0.938274	-0.903318	-0.982578	-0.798947
SEPHS2	0.934065	1.26356	1.03844	1.47935	0.0364838	0.33115	-0.700029	-0.533239	-0.754153	-0.392683	-1.31386	-1.38909
TRNAU1AP	1.3874	1.58325	1.18704	0.693029	0.0192732	0.172012	-0.307001	-0.742978	-0.971863	-0.903487	-1.02777	-1.08891
SECISBP2	-0.106278	0.451959	1.10603	1.10168	0.189752	0.689066	0.700915	0.718107	-1.5879	-1.79219	-0.651501	-0.81964
EEFSEC	1.12634	1.63224	0.909083	0.542826	-0.279354	-0.202684	-1.74878	-1.17923	-0.461433	-0.759315	0.710322	-0.290005
RPL30	0.473852	0.141238	2.26327	0.673024	0.885797	0.0152512	-1.32528	-0.947167	-1.00768	-0.241594	-0.122653	-0.808062
EIF4A3	0.431593	1.63564	1.06695	0.816681	0.647819	0.748527	-0.567611	-0.363483	-1.23448	-1.04721	-1.05496	-1.07946
PERK	-0.767171	-0.416363	-0.486146	1.17682	0.524741	1.1034	1.27673	1.2606	-0.831162	-1.16676	-1.31189	-0.362805
IRE1	-1.44492	-1.01716	-0.770865	0.691987	0.60041	0.886441	1.34151	1.36341	0.330617	-0.0722087	-1.13154	-0.777689
ATF6	-0.590295	-0.40687	0.124367	1.13752	1.21202	1.27696	0.761685	0.768459	-0.945316	-1.36487	-1.30472	-0.668938
BIP	0.540761	0.734162	0.0629989	0.149488	0.686333	0.837586	0.991362	1.07656	-0.964234	-0.997787	-1.7069	-1.41034
CHOP	-1.05265	-0.837956	-0.630708	-1.05551	-0.578782	-0.623726	1.25896	1.64349	0.706115	1.45509	-0.0663313	-0.217998
XBP1	-0.584241	-0.369196	-1.18723	-1.10885	-0.265772	-0.0786891	1.5447	2.10333	0.315736	0.610599	-0.637231	-0.343169

## Sheet: Figure 2f
			Inclusion	#1	#2	#3		Skipping	#1	#2	#3
			day0	27.41	28.8	27.52		day0	25.5	26.33	25.14
			day1	27.58	27.58	27.41		day1	25.59	25.74	25.39
			day2	28.83	28.21	28.04		day2	26.75	26.27	26.1
			day3	29.84	29.2	28.98		day3	27.97	27.94	27.45
			day4	29.44	29.1	29.22		day4	28.47	27.82	28.16
			day5	28.68	28.94	29.43		day5	28.26	28.72	28.52
				#1	#2	#3
			day0	0.266093	0.180491	0.192109
			day1	0.251739	0.279322	0.246558
			day2	0.236514	0.260616	0.260616
			day3	0.273573	0.417544	0.346277
			day4	0.510506	0.411796	0.479632
			day5	0.747425	0.858565	0.532185

## Sheet: Figure 4c
																			sample	#1	#2	#3
																			day0	1	1	1
																			day1	0.68	0.82	0.9
																			day2	0.79	0.89	1.12
																			day3	0.94	1.03	1.12
																			day4	0.8	0.88	0.99
																			day5	0.82	0.84	0.96

## Sheet: Figure 4d
sample	log2(fold-change)	-log10(p-value)
ENSG00000133055.8	7.91869	252.376
ENSG00000092054.12	9.79755	241.526
ENSG00000109063.14	9.52693	231.014
ENSG00000168530.15	10.2077	224.226
ENSG00000133020.4	9.15676	205.156
ENSG00000180209.11	9.36386	204.782
ENSG00000159173.18	8.94517	190.017
ENSG00000114854.7	9.3585	179.722
ENSG00000130595.17	9.36068	176.842
ENSG00000198336.9	9.11833	170.882
ENSG00000118729.11	9.16259	170.098
ENSG00000124701.5	9.04268	164.571
ENSG00000173641.17	6.7743	164.336
ENSG00000122180.4	8.80778	159.18
ENSG00000125968.8	-4.96306	157.784
ENSG00000106236.3	-4.9913	155.714
ENSG00000130528.11	9.22523	153.478
ENSG00000108515.17	6.8597	150.574
ENSG00000155657.26	8.97867	149.775
ENSG00000143632.14	8.14853	146.746
ENSG00000105048.16	9.10125	144.46
ENSG00000152137.6	5.1384	144.022
ENSG00000104879.4	8.81047	143.421
ENSG00000109846.7	6.55019	141.535
ENSG00000117399.13	-6.47753	139.462
ENSG00000185482.7	8.25374	137.884
ENSG00000163380.15	8.70232	137.121
ENSG00000169271.2	8.5918	134.268
ENSG00000135318.11	-3.54637	131.969
ENSG00000187616.4	8.96122	130.279
ENSG00000172995.16	7.67542	129.759
ENSG00000137309.19	-4.39728	129.681
ENSG00000115593.14	8.30845	128.981
ENSG00000183287.13	-4.59347	127.269
ENSG00000158186.12	4.27567	127.205
ENSG00000111245.14	8.34295	126.054
ENSG00000167549.18	5.35987	125.199
ENSG00000106366.8	-4.92366	125.022
ENSG00000117266.15	9.21619	124.305
ENSG00000133083.14	8.80393	123.853
ENSG00000088325.15	-4.68296	123.665
ENSG00000101470.9	9.47418	121.129
ENSG00000101210.10	8.8868	119.997
ENSG00000170681.6	7.49754	118.504
ENSG00000166317.11	5.70813	118.448
ENSG00000081248.10	8.48597	117.337
ENSG00000081189.15	5.93396	116.976
ENSG00000172399.5	7.12485	116.817
ENSG00000173442.12	4.12385	114.239
ENSG00000161835.10	7.57597	113.223
ENSG00000175592.8	-4.30046	112.7
ENSG00000077522.12	8.77028	112.596
ENSG00000101605.12	7.80454	112.513
ENSG00000196218.12	8.73522	112.43
ENSG00000134057.14	-4.58177	111.994
ENSG00000148773.13	-5.0007	110.894
ENSG00000239474.6	5.43261	110.094
ENSG00000156885.5	8.64228	109.67
ENSG00000125414.18	7.19162	109.518
ENSG00000124491.15	5.56294	108.374
ENSG00000122367.19	8.34391	108.234
ENSG00000091482.5	8.99861	107.696
ENSG00000138100.13	6.94333	107.657
ENSG00000166851.14	-6.09159	107.555
ENSG00000121769.7	8.16668	106.806
ENSG00000169908.11	-3.78638	106.049
ENSG00000183091.19	8.83647	104.422
ENSG00000013810.18	-4.49283	102.939
ENSG00000141161.11	8.04828	102.785
ENSG00000118194.18	7.34225	102.489
ENSG00000187244.10	5.88073	101.877
ENSG00000142661.18	8.61102	101.688
ENSG00000125148.6	-6.17675	100.786
ENSG00000184343.10	7.0818	99.4588
ENSG00000067191.15	5.24975	98.8638
ENSG00000154358.20	8.02914	98.6712
ENSG00000198901.13	-4.13763	98.6155
ENSG00000077942.18	-3.92383	97.3703
ENSG00000084764.10	6.15369	97.3055
ENSG00000111206.12	-4.46744	95.5622
ENSG00000064042.17	5.79842	95.0679
ENSG00000171848.13	-3.64221	94.6704
ENSG00000183691.4	-3.51999	94.0726
ENSG00000107551.20	3.52546	93.8427
ENSG00000142945.12	-4.68611	93.6168
ENSG00000108878.4	8.63163	93.3632
ENSG00000171680.21	6.28561	92.9987
ENSG00000175063.16	-5.11204	92.7468
ENSG00000007314.12	8.51337	91.6754
ENSG00000160097.16	5.66368	90.4855
ENSG00000142871.16	-3.35911	88.9789
ENSG00000130598.15	8.08316	88.7599
ENSG00000117115.12	7.94644	88.3214
ENSG00000068615.17	7.8006	88.1551
ENSG00000162551.13	-3.15899	87.7269
ENSG00000172508.10	8.28427	87.624
ENSG00000184009.9	-2.98898	87.4748
ENSG00000227877.6	8.53649	87.0733
ENSG00000196296.13	6.47863	86.6789
ENSG00000162520.14	4.23247	85.8884
ENSG00000112984.11	-5.99923	85.6026
ENSG00000237649.7	-4.49405	85.2774
ENSG00000018625.14	6.4904	84.3711
ENSG00000170624.13	4.33298	84.0101
ENSG00000149596.6	4.16489	83.2195
ENSG00000145386.9	-4.52845	82.719
ENSG00000197614.10	8.16025	82.5705
ENSG00000002834.17	-3.3384	82.3274
ENSG00000089685.14	-5.0208	82.2814
ENSG00000123096.11	5.24861	81.5555
ENSG00000167601.11	-3.802	81.3428
ENSG00000026025.15	-2.66876	80.6899
ENSG00000128805.14	-3.42344	80.5583
ENSG00000087586.17	-4.52443	79.719
ENSG00000158258.16	8.18504	79.3346
ENSG00000105251.10	5.25957	78.4465
ENSG00000111049.3	-3.48184	78.2238
ENSG00000132386.10	3.13176	77.7652
ENSG00000188486.3	-3.8033	77.7357
ENSG00000022267.16	3.06746	77.2597
ENSG00000101057.15	-3.80141	76.9581
ENSG00000068903.19	3.43556	76.8838
ENSG00000064300.8	-3.17905	76.7298
ENSG00000147166.10	6.61082	75.8369
ENSG00000163346.16	3.58497	75.3095
ENSG00000157456.7	-4.67629	74.8939
ENSG00000129521.13	6.83571	74.8035
ENSG00000104763.18	3.54169	74.6125
ENSG00000169715.14	-4.87388	74.5948
ENSG00000159251.6	2.68714	74.2692
ENSG00000077009.13	8.20056	74.2151
ENSG00000164440.14	7.04564	73.6907
ENSG00000079308.16	4.68286	73.69
ENSG00000173991.5	6.577	73.3737
ENSG00000136717.14	3.41528	73.1308
ENSG00000113739.10	-2.56987	72.9343
ENSG00000168743.12	8.01246	72.5562
ENSG00000158292.6	3.82275	72.5461
ENSG00000138623.9	-2.98258	72.3391
ENSG00000075218.18	-5.03495	72.2985
ENSG00000109452.12	4.45565	72.2418
ENSG00000172403.10	4.66913	71.317
ENSG00000136235.15	6.87817	71.2039
ENSG00000113368.11	-3.91854	71.1582
ENSG00000172164.13	5.59692	71.0903
ENSG00000185950.8	-3.29315	70.5829
ENSG00000072954.6	7.05817	70.4618
ENSG00000102683.7	7.19949	70.4222
ENSG00000154556.17	5.51051	69.8892
ENSG00000149294.16	3.2493	69.6436
ENSG00000096060.14	-3.46528	69.1557
ENSG00000157510.13	4.07951	69.0367
ENSG00000175274.18	3.56455	68.7565
ENSG00000167900.11	-3.80237	68.6626
ENSG00000176619.12	-3.18329	68.5839
ENSG00000178999.12	-5.36556	68.5284
ENSG00000111665.11	-4.88146	68.438
ENSG00000178996.13	3.31297	68.437
ENSG00000173210.19	2.91959	68.0745
ENSG00000123485.11	-4.59671	68.0717
ENSG00000180999.10	8.51111	67.1896
ENSG00000099953.9	5.80402	66.7282
ENSG00000080573.6	8.9913	66.3264
ENSG00000103811.15	5.45093	66.3239
ENSG00000115592.11	7.93094	65.7675
ENSG00000144136.10	-2.59575	65.3638
ENSG00000159713.10	5.76524	65.151
ENSG00000196465.10	4.54579	64.8214
ENSG00000154553.13	2.92454	64.5313
ENSG00000088448.14	3.28475	64.3459
ENSG00000120669.15	8.76431	63.6367
ENSG00000137804.12	-3.76214	63.5437
ENSG00000168334.8	5.09426	63.4634
ENSG00000090889.11	-4.62373	63.3722
ENSG00000146674.14	4.17384	62.6873
ENSG00000130203.9	7.10861	62.5679
ENSG00000124762.13	2.31224	61.8336
ENSG00000067057.16	-3.01785	61.6297
ENSG00000065361.14	7.60307	61.5903
ENSG00000168785.7	-3.29698	61.4397
ENSG00000161800.12	-3.12049	61.2962
ENSG00000166619.12	2.73164	61.2829
ENSG00000122952.16	-2.99205	61.0145
ENSG00000180354.15	3.24263	60.9908
ENSG00000112715.21	-2.9218	60.9684
ENSG00000272398.5	2.93464	60.9223
ENSG00000119280.16	3.09639	60.9144
ENSG00000107738.19	4.42554	60.5561
ENSG00000102554.13	3.55023	60.5531
ENSG00000175920.16	4.046	60.439
ENSG00000068489.12	-4.81958	60.2938
ENSG00000160886.13	-4.00743	60.223
ENSG00000159348.12	2.98019	59.9852
ENSG00000078814.15	7.94153	59.414
ENSG00000095209.11	3.75958	59.0201
ENSG00000165410.14	2.34505	58.9582
ENSG00000134690.10	-5.24598	58.8898
ENSG00000176890.15	-2.74246	58.7988
ENSG00000100297.15	-2.57413	58.0538
ENSG00000123975.4	-3.66504	57.7599
ENSG00000172346.14	4.21997	57.6551
ENSG00000116990.10	5.01684	57.5216
ENSG00000168427.8	4.70286	57.3071
ENSG00000122861.15	-2.51335	56.9608
ENSG00000019549.9	-2.76672	56.9385
ENSG00000140416.19	2.71317	56.7311
ENSG00000164708.5	7.57986	56.7146
ENSG00000116774.11	-2.80501	56.4731
ENSG00000104889.5	-2.99059	56.3811
ENSG00000086967.9	7.80007	56.3781
ENSG00000265972.5	3.80368	56.3759
ENSG00000170961.6	-2.99307	56.3653
ENSG00000168497.4	-3.30561	55.8951
ENSG00000158710.14	-2.82096	55.7547
ENSG00000129195.15	-4.83985	55.7004
ENSG00000130702.15	4.73669	55.626
ENSG00000163492.14	7.78268	55.3994
ENSG00000182481.8	-2.58818	55.3775
ENSG00000168509.19	8.07555	55.2773
ENSG00000198910.12	6.17457	55.2341
ENSG00000175040.5	-3.99754	55.1882
ENSG00000010292.12	-3.16411	55.1169
ENSG00000166165.12	3.56694	55.1015
ENSG00000105011.8	-3.6682	54.9176
ENSG00000104812.14	2.61943	54.8732
ENSG00000124743.5	8.47908	54.8278
ENSG00000166508.17	-2.47833	54.6972
ENSG00000144485.10	4.39123	54.2949
ENSG00000115221.10	5.12195	54.2167
ENSG00000143434.15	4.14533	54.0954
ENSG00000146670.9	-3.59637	54.0809
ENSG00000120802.13	-2.71692	53.8888
ENSG00000137310.11	-3.02738	53.7436
ENSG00000063660.8	2.38245	53.6521
ENSG00000135424.15	2.37753	53.581
ENSG00000156298.12	5.08292	53.4656
ENSG00000134107.4	4.31418	53.4106
ENSG00000119403.13	-3.10681	53.2944
ENSG00000187514.16	-2.88347	53.2004
ENSG00000122862.4	-2.44419	53.1748
ENSG00000251493.4	-2.57478	53.0833
ENSG00000117152.13	-3.78414	53.0617
ENSG00000075624.13	-2.70913	53.0163
ENSG00000103187.7	-2.49411	52.9513
ENSG00000181408.3	8.39255	52.9355
ENSG00000104936.17	2.76825	52.7273
ENSG00000112977.15	-2.53306	52.6756
ENSG00000079616.12	-2.95039	52.5332
ENSG00000076382.16	-3.98587	52.4572
ENSG00000215375.6	5.18311	52.4116
ENSG00000165516.10	2.59206	52.1855
ENSG00000120708.16	-2.2473	52.1771
ENSG00000011304.19	-2.64478	52.076
ENSG00000135902.9	7.17233	52.0678
ENSG00000130433.7	6.85516	51.7215
ENSG00000108106.13	-3.04851	51.3876
ENSG00000159363.17	-2.86341	51.2281
ENSG00000126878.12	7.09075	51.0715
ENSG00000130600.17	2.4631	50.9997
ENSG00000154721.14	3.21426	50.7574
ENSG00000026508.17	-2.31782	50.5713
ENSG00000141542.10	3.58191	50.5704
ENSG00000174403.15	8.93114	50.5248
ENSG00000110195.12	7.98804	50.4783
ENSG00000146072.6	5.28807	50.0937
ENSG00000198668.10	1.9804	50.0755
ENSG00000111897.6	2.70548	49.7022
ENSG00000165304.7	-3.55525	49.3111
ENSG00000115355.15	2.48163	49.2483
ENSG00000165996.13	2.54277	49.2054
ENSG00000110880.10	-2.40016	49.1461
ENSG00000143028.8	6.98781	48.7355
ENSG00000121152.9	-4.17428	48.2896
ENSG00000164093.15	2.33133	48.1887
ENSG00000166963.12	2.55991	48.1707
ENSG00000215861.5	5.28334	48.0543
ENSG00000143847.15	3.65227	47.9926
ENSG00000112118.18	-2.22567	47.867
ENSG00000167460.14	-2.10289	47.8058
ENSG00000138675.16	-3.26624	47.7634
ENSG00000182533.6	3.03219	47.741
ENSG00000099250.17	-2.72695	47.7053
ENSG00000102172.15	-2.35	47.7033
ENSG00000074800.13	-2.6799	47.6546
ENSG00000008517.16	3.68575	47.6441
ENSG00000260549.1	-6.6561	47.4387
ENSG00000143494.15	3.92567	47.4377
ENSG00000143127.12	-3.98269	47.1982
ENSG00000165458.13	2.40731	46.9199
ENSG00000175567.8	2.85821	46.8758
ENSG00000138078.15	3.56942	46.8578
ENSG00000144746.6	2.3426	46.6823
ENSG00000268518.1	7.79175	46.6645
ENSG00000103994.16	3.56658	46.4183
ENSG00000118523.5	-2.08711	46.0774
ENSG00000101782.14	2.59562	45.9616
ENSG00000111145.7	-2.46019	45.8622
ENSG00000116260.16	-2.11969	45.7367
ENSG00000137501.17	3.17125	45.6051
ENSG00000109685.17	-2.43077	45.3832
ENSG00000078804.12	2.75958	45.3601
ENSG00000178802.17	2.4714	45.3248
ENSG00000106992.17	3.89123	45.3163
ENSG00000077157.21	3.71896	45.2025
ENSG00000136068.14	-3.14206	45.1635
ENSG00000129038.15	-2.35011	45.1105
ENSG00000134531.9	-2.17438	45.1069
ENSG00000061938.16	2.73637	44.9499
ENSG00000167670.15	-2.81487	44.9317
ENSG00000075618.17	-2.40047	44.8818
ENSG00000188229.5	-2.49235	44.7582
ENSG00000198467.13	3.32575	44.3064
ENSG00000198842.9	4.31642	44.1562
ENSG00000170779.10	-3.319	43.9847
ENSG00000138435.15	1.88966	43.9506
ENSG00000125967.16	3.35588	43.8631
ENSG00000011105.12	2.59764	43.8025
ENSG00000131747.14	-3.57732	43.7767
ENSG00000074590.13	3.19281	43.6548
ENSG00000167191.11	2.48166	43.1811
ENSG00000279118.1	5.38281	43.148
ENSG00000140403.12	4.39672	43.0524
ENSG00000160211.15	-2.51883	43.0438
ENSG00000138166.5	-3.59998	42.9923
ENSG00000089327.14	-3.4485	42.9399
ENSG00000133985.2	2.69964	42.9007
ENSG00000018408.14	2.78451	42.7083
ENSG00000165795.23	5.51484	42.7043
ENSG00000177238.13	2.83091	42.7026
ENSG00000131236.16	-2.41124	42.6357
ENSG00000170417.15	5.97164	42.6237
ENSG00000204219.9	3.27063	42.3498
ENSG00000197905.8	3.05206	42.2578
ENSG00000143418.19	-2.23553	42.2083
ENSG00000214944.9	-2.95822	42.1257
ENSG00000154096.13	-2.85677	41.6733
ENSG00000149948.13	-4.18802	41.6306
ENSG00000168496.3	-2.31868	41.5263
ENSG00000011422.11	-2.82098	41.4899
ENSG00000138180.15	-3.60219	41.4351
ENSG00000163931.15	-2.26573	41.2912
ENSG00000136830.11	-2.24179	41.2718
ENSG00000071539.13	-3.58442	41.2338
ENSG00000125844.15	-2.42198	41.2294
ENSG00000100522.8	-2.5294	41.0886
ENSG00000213190.3	2.07081	40.9694
ENSG00000113810.15	-2.359	40.9068
ENSG00000114115.9	5.13516	40.823
ENSG00000185262.8	-2.53307	40.7469
ENSG00000197321.14	4.43433	40.7454
ENSG00000129152.3	2.50399	40.617
ENSG00000156265.15	2.10399	40.5124
ENSG00000134775.15	2.8527	40.5112
ENSG00000178773.14	-3.06443	40.3733
ENSG00000083799.17	2.48007	40.1819
ENSG00000167680.15	3.056	40.0436
ENSG00000111913.17	5.93692	40.0091
ENSG00000178104.19	3.05025	39.4495
ENSG00000105974.11	-2.0194	39.411
ENSG00000164096.12	2.29607	39.4067
ENSG00000183856.10	-4.42643	39.3832
ENSG00000163110.14	2.26458	39.3418
ENSG00000169436.16	4.79228	39.2886
ENSG00000091409.14	3.01805	39.1644
ENSG00000112183.14	3.00696	39.1537
ENSG00000164823.9	3.08001	39.1279
ENSG00000073111.13	-2.17605	39.1235
ENSG00000068305.17	2.82803	39.0386
ENSG00000161888.11	-3.84477	38.8528
ENSG00000131153.8	-3.34869	38.5883
ENSG00000173530.5	-2.24816	38.4504
ENSG00000184489.11	6.63303	38.2414
ENSG00000110422.11	3.67541	38.2022
ENSG00000162390.17	4.02236	38.0978
ENSG00000198830.10	-2.0907	38.0711
ENSG00000100336.17	7.76898	38.0206
ENSG00000176692.5	-3.76232	37.9835
ENSG00000168393.12	-2.82433	37.834
ENSG00000142669.14	-2.65646	37.6618
ENSG00000101447.14	-4.64283	37.4637
ENSG00000168874.12	-1.98178	37.4421
ENSG00000114416.17	2.41897	37.4123
ENSG00000115648.13	-2.45841	37.2606
ENSG00000092621.11	-2.27	37.2441
ENSG00000160014.16	-2.10998	37.2427
ENSG00000204060.6	5.4946	37.2202
ENSG00000168056.15	2.68636	37.2199
ENSG00000150630.3	-3.06763	37.1781
ENSG00000172000.7	4.76488	37.1495
ENSG00000079393.20	2.70915	37.0083
ENSG00000145391.13	3.65582	36.815
ENSG00000126524.9	2.20152	36.7959
ENSG00000180573.9	4.51314	36.7937
ENSG00000148180.19	2.01031	36.7501
ENSG00000173207.12	-2.98338	36.7486
ENSG00000119681.11	-2.39755	36.6174
ENSG00000153904.18	-2.63786	36.5886
ENSG00000154027.18	-1.86378	36.5184
ENSG00000183087.14	-2.123	36.5181
ENSG00000182809.10	2.96523	36.4287
ENSG00000139734.17	-3.21658	36.2905
ENSG00000168268.10	-2.17698	36.1174
ENSG00000003989.17	-2.92925	36.1001
ENSG00000148677.6	2.15146	35.9572
ENSG00000134222.16	-4.85855	35.9408
ENSG00000175832.12	-3.47494	35.9178
ENSG00000151320.10	6.83646	35.8779
ENSG00000125744.11	2.67931	35.8238
ENSG00000108639.7	4.03189	35.8128
ENSG00000185585.19	4.31501	35.7889
ENSG00000074181.8	6.47373	35.7198
ENSG00000143643.12	3.46302	35.6447
ENSG00000169554.18	2.94423	35.6177
ENSG00000153956.15	3.72579	35.3741
ENSG00000153094.22	4.53053	35.1294
ENSG00000156976.16	1.87378	35.1223
ENSG00000131016.16	-2.70024	35.0989
ENSG00000105202.8	-2.57869	35.0958
ENSG00000196924.14	-2.23227	34.9622
ENSG00000171608.15	-3.02084	34.948
ENSG00000164125.15	3.43324	34.8795
ENSG00000107566.13	-2.54993	34.8723
ENSG00000260807.6	5.59557	34.8323
ENSG00000145362.17	5.35618	34.7207
ENSG00000100401.19	-1.90232	34.6029
ENSG00000135916.15	2.1299	34.4162
ENSG00000103522.15	2.11838	34.3945
ENSG00000111186.12	-3.63101	34.3931
ENSG00000228716.6	-2.05238	34.2909
ENSG00000163050.16	3.5382	34.2824
ENSG00000122477.12	6.64839	34.1551
ENSG00000170540.14	-2.12295	34.088
ENSG00000111786.8	-1.99872	33.8889
ENSG00000198892.6	2.72985	33.8825
ENSG00000107105.14	4.66181	33.8188
ENSG00000117724.12	-4.3027	33.8129
ENSG00000144959.9	-2.14957	33.7572
ENSG00000102401.19	2.25261	33.6711
ENSG00000167552.13	1.76487	33.5498
ENSG00000067113.16	3.07206	33.4949
ENSG00000108219.14	2.53299	33.4588
ENSG00000137807.13	-2.62759	33.4528
ENSG00000127325.18	6.16236	33.4368
ENSG00000154978.12	-2.5173	33.4278
ENSG00000012822.15	2.16871	33.4168
ENSG00000213892.11	8.21208	33.3982
ENSG00000182759.3	7.75299	33.2637
ENSG00000186185.13	-4.67173	33.2564
ENSG00000162783.10	-1.97199	33.2155
ENSG00000135451.12	-5.13243	33.1949
ENSG00000171241.8	-3.22273	33.0295
ENSG00000133110.14	3.49503	33.0127
ENSG00000143382.14	5.59418	32.8917
ENSG00000129170.8	8.06327	32.8874
ENSG00000156970.12	-3.93306	32.8684
ENSG00000025039.14	7.77775	32.8679
ENSG00000144381.16	-1.90982	32.8532
ENSG00000106991.13	-1.95471	32.6864
ENSG00000143164.15	1.93826	32.6847
ENSG00000109321.10	-4.82783	32.6748
ENSG00000196811.11	6.98175	32.5774
ENSG00000142627.12	-1.87501	32.4473
ENSG00000054523.17	2.66432	32.4398
ENSG00000169679.14	-4.10717	32.2913
ENSG00000100362.12	5.72095	32.2149
ENSG00000227051.6	3.14953	32.1942
ENSG00000037280.15	-3.81483	32.1942
ENSG00000166825.13	-2.96466	32.1385
ENSG00000259881.1	6.10936	32.0567
ENSG00000127564.16	-3.15563	32.0135
ENSG00000132329.10	3.38683	31.9596
ENSG00000115461.4	5.37431	31.901
ENSG00000162645.12	3.79042	31.8558
ENSG00000142002.16	-1.9096	31.809
ENSG00000138449.10	4.16899	31.74
ENSG00000057019.15	-2.04033	31.7396
ENSG00000149136.8	-1.79948	31.7183
ENSG00000123416.15	-1.69906	31.6484
ENSG00000134779.14	-1.93262	31.6466
ENSG00000132475.10	-1.89487	31.6175
ENSG00000033327.12	3.33531	31.5757
ENSG00000155324.9	2.33742	31.5613
ENSG00000151240.16	2.71658	31.531
ENSG00000206053.12	-1.9615	31.4374
ENSG00000164611.12	-3.20408	31.2833
ENSG00000137936.16	-2.20098	31.2349
ENSG00000138668.18	-1.82031	31.2219
ENSG00000182054.9	1.77862	31.2125
ENSG00000108829.9	-1.73662	31.2084
ENSG00000169429.10	5.08702	31.1564
ENSG00000146648.17	-2.84458	31.1169
ENSG00000184702.17	2.85485	30.9583
ENSG00000183111.11	6.46834	30.8556
ENSG00000131791.7	2.73977	30.8374
ENSG00000171793.13	-2.0472	30.82
ENSG00000106772.17	3.44999	30.8138
ENSG00000115641.18	-1.84961	30.7896
ENSG00000104368.17	-1.67451	30.7762
ENSG00000134954.14	-2.27274	30.7597
ENSG00000141526.16	-1.8648	30.6387
ENSG00000093009.9	-3.18204	30.6286
ENSG00000019144.18	1.90816	30.5753
ENSG00000006534.15	2.45124	30.5608
ENSG00000156804.7	3.06053	30.5289
ENSG00000182718.16	-1.86058	30.4704
ENSG00000131981.15	1.95007	30.4612
ENSG00000123374.10	-2.30385	30.4197
ENSG00000099901.16	-2.33149	30.4014
ENSG00000162704.15	-1.81576	30.2978
ENSG00000134769.21	5.29436	30.2699
ENSG00000175662.17	1.99691	30.2374
ENSG00000086666.18	2.09572	30.2221
ENSG00000143368.9	-1.84601	30.1952
ENSG00000167513.8	-3.13483	30.1166
ENSG00000088280.18	3.28738	30.0932
ENSG00000159176.13	-1.8213	29.9133
ENSG00000107263.18	2.42765	29.8864
ENSG00000058404.19	6.49895	29.6778
ENSG00000124145.6	-2.27459	29.677
ENSG00000120217.13	-3.06676	29.634
ENSG00000179431.6	-2.14551	29.62
ENSG00000131018.22	2.87027	29.6046
ENSG00000198826.10	-3.62519	29.5507
ENSG00000085117.11	-2.0076	29.4781
ENSG00000105281.12	-1.75276	29.4487
ENSG00000085063.14	-1.85416	29.3798
ENSG00000121440.14	4.73012	29.3448
ENSG00000100994.11	-1.82732	29.2573
ENSG00000136026.13	-1.68903	29.1703
ENSG00000086289.11	2.24465	29.1467
ENSG00000155660.10	-2.0105	29.0554
ENSG00000147536.11	-2.83063	29.0349
ENSG00000083444.16	-1.80302	28.9663
ENSG00000197747.8	-2.16819	28.8632
ENSG00000100075.9	-2.60163	28.8172
ENSG00000149295.13	-5.42121	28.7652
ENSG00000127334.10	2.42528	28.7504
ENSG00000179218.13	-1.70213	28.7404
ENSG00000105499.13	3.02626	28.7095
ENSG00000123136.14	-1.80122	28.6714
ENSG00000163950.12	-1.99388	28.6434
ENSG00000180198.15	-2.12473	28.3145
ENSG00000205336.11	5.05885	28.2811
ENSG00000173456.4	-2.56092	28.2403
ENSG00000163584.17	-1.87471	28.2263
ENSG00000133816.13	-2.62901	28.2147
ENSG00000173868.11	6.76012	28.1715
ENSG00000130816.14	-1.7307	28.1324
ENSG00000178980.14	2.62438	28.1315
ENSG00000159167.11	-4.08872	28.1053
ENSG00000154146.12	-4.35612	28.0596
ENSG00000115232.13	3.8425	27.9963
ENSG00000124006.14	1.70601	27.9827
ENSG00000136732.14	-2.72576	27.9741
ENSG00000095637.21	4.13487	27.9719
ENSG00000101412.12	-2.14307	27.9295
ENSG00000159840.15	-1.64625	27.9057
ENSG00000100162.14	-3.39756	27.899
ENSG00000117592.8	1.91635	27.8819
ENSG00000144339.11	-3.88353	27.8779
ENSG00000143476.17	-2.74494	27.8646
ENSG00000099860.8	-1.80608	27.809
ENSG00000154734.14	-1.88263	27.7731
ENSG00000145349.16	2.2666	27.7115
ENSG00000124104.18	2.09779	27.6824
ENSG00000138759.18	5.73686	27.6012
ENSG00000145794.16	3.24011	27.6007
ENSG00000167461.11	-2.19093	27.5834
ENSG00000170162.13	4.99681	27.5466
ENSG00000117318.8	-1.8199	27.5429
ENSG00000143401.14	-2.01409	27.5353
ENSG00000138092.10	-2.73002	27.5318
ENSG00000164032.11	-2.28149	27.5149
ENSG00000154736.5	3.53176	27.4672
ENSG00000198947.15	5.54027	27.4655
ENSG00000103966.10	-1.90335	27.4527
ENSG00000160957.12	-2.93289	27.4512
ENSG00000114353.16	-1.8296	27.3752
ENSG00000163661.3	-2.11684	27.3376
ENSG00000162063.12	-3.6018	27.3184
ENSG00000175084.11	2.17702	27.3158
ENSG00000124733.3	-2.18074	27.3103
ENSG00000274180.1	3.80143	27.2966
ENSG00000115884.10	-2.437	27.2913
ENSG00000130204.12	-1.62126	27.2848
ENSG00000112186.11	2.44541	27.2697
ENSG00000077312.8	-2.05596	27.2557
ENSG00000170759.10	2.18845	27.2537
ENSG00000136158.11	1.99282	27.235
ENSG00000143603.18	3.66825	27.2278
ENSG00000126787.12	-4.709	27.2086
ENSG00000089280.18	-1.62465	27.1295
ENSG00000276043.4	-2.56133	27.0494
ENSG00000099260.10	1.96099	26.9897
ENSG00000146147.14	6.02001	26.9539
ENSG00000082126.17	-3.31906	26.9254
ENSG00000108179.13	-2.44473	26.7273
ENSG00000168528.11	4.12373	26.7137
ENSG00000024526.16	-3.84501	26.6981
ENSG00000130508.10	-2.19974	26.5987
ENSG00000104738.16	-1.66006	26.4725
ENSG00000140557.11	2.26946	26.4555
ENSG00000198053.11	-2.04713	26.3548
ENSG00000174307.6	2.17379	26.2363
ENSG00000151414.14	1.95713	26.2275
ENSG00000071127.16	-1.51569	26.1675
ENSG00000184916.8	3.76618	26.075
ENSG00000184887.13	1.78285	26.0052
ENSG00000169439.11	3.73891	25.9092
ENSG00000157119.11	7.43042	25.8975
ENSG00000051108.14	-1.62484	25.8486
ENSG00000129757.12	3.43804	25.8243
ENSG00000153310.19	1.84033	25.7932
ENSG00000214063.10	-1.87613	25.7181
ENSG00000159403.15	3.44953	25.7087
ENSG00000149503.12	-3.05374	25.7005
ENSG00000123091.4	1.70773	25.6595
ENSG00000088247.17	-1.66754	25.6574
ENSG00000142552.7	-2.0859	25.563
ENSG00000249992.1	1.71125	25.4724
ENSG00000048052.21	2.80609	25.4668
ENSG00000132383.11	-1.66277	25.4586
ENSG00000103365.15	1.84419	25.4124
ENSG00000087087.18	-1.63475	25.2772
ENSG00000180287.16	-2.90796	25.2711
ENSG00000166073.10	-1.824	25.2672
ENSG00000104081.13	3.258	25.2263
ENSG00000177614.10	5.03228	25.2102
ENSG00000136938.8	-2.0921	25.1509
ENSG00000132002.7	-1.85686	25.1182
ENSG00000130513.6	2.08163	25.1072
ENSG00000078328.19	2.15836	25.0732
ENSG00000118985.15	-1.81976	25.0707
ENSG00000136153.19	1.83255	25.0398
ENSG00000170776.21	1.95851	25.0397
ENSG00000171365.15	3.42966	24.9466
ENSG00000148120.16	1.79738	24.8583
ENSG00000125266.6	-2.33072	24.8241
ENSG00000107796.13	2.10785	24.8013
ENSG00000134287.9	-2.0638	24.7674
ENSG00000163399.15	1.52693	24.764
ENSG00000138829.11	-2.69147	24.7607
ENSG00000121741.16	2.61426	24.7568
ENSG00000189184.11	4.94118	24.7359
ENSG00000074416.13	-1.6724	24.73
ENSG00000138395.14	-3.38772	24.7173
ENSG00000061273.17	-2.03141	24.6589
ENSG00000152253.8	-4.21461	24.5751
ENSG00000170017.12	-1.68148	24.4521
ENSG00000139278.9	-1.64196	24.42
ENSG00000169180.11	-1.71848	24.3744
ENSG00000133639.4	1.86042	24.3495
ENSG00000063244.12	-1.50628	24.2476
ENSG00000072310.16	2.32492	24.2356
ENSG00000184743.12	-2.37976	24.2203
ENSG00000109805.9	-3.30147	24.1138
ENSG00000166794.4	-2.30904	24.1082
ENSG00000109113.18	-1.89244	24.0849
ENSG00000067082.14	-1.63454	24.075
ENSG00000179820.15	1.68251	24.057
ENSG00000184678.10	4.79564	24.0318
ENSG00000163092.19	7.31987	24.0072
ENSG00000173621.8	2.26224	24.0045
ENSG00000122691.12	-2.48998	23.8274
ENSG00000063854.12	2.04486	23.7968
ENSG00000100258.17	-1.71393	23.7233
ENSG00000175550.7	-1.94714	23.6888
ENSG00000139209.15	-3.23895	23.6851
ENSG00000116741.7	3.41811	23.6743
ENSG00000048392.11	2.04375	23.6059
ENSG00000130517.13	2.67048	23.5981
ENSG00000162688.16	3.57423	23.5774
ENSG00000106993.11	2.83372	23.5635
ENSG00000116016.13	3.50977	23.5376
ENSG00000125753.13	-1.74126	23.536
ENSG00000014138.8	-2.14923	23.5155
ENSG00000182606.14	2.04202	23.5065
ENSG00000162909.17	-1.58981	23.5034
ENSG00000183207.13	-1.64147	23.4309
ENSG00000168411.13	-2.49978	23.3884
ENSG00000186654.20	6.83595	23.3392
ENSG00000153044.9	-2.82269	23.2963
ENSG00000148516.21	2.36993	23.2957
ENSG00000113578.17	-2.80983	23.2778
ENSG00000111885.6	-3.37704	23.1788
ENSG00000175745.11	-2.83509	23.1753
ENSG00000107104.18	2.15934	23.1577
ENSG00000151914.19	1.83704	23.1478
ENSG00000242372.6	-1.73113	23.1445
ENSG00000129910.7	1.72257	23.0996
ENSG00000139211.6	-1.77106	23.0916
ENSG00000250479.8	2.61917	23.0791
ENSG00000173542.8	2.58356	23.057
ENSG00000117298.14	-1.68989	23.0239
ENSG00000064666.14	-1.49695	23.0136
ENSG00000089597.16	-1.47192	22.9751
ENSG00000188549.12	2.18709	22.9451
ENSG00000196230.12	-1.19398	22.8951
ENSG00000134802.17	-3.16654	22.8644
ENSG00000101003.9	-2.77798	22.8623
ENSG00000115163.14	-4.28234	22.851
ENSG00000176485.11	1.81947	22.8473
ENSG00000162430.16	-1.86606	22.8281
ENSG00000104897.9	-1.63756	22.8233
ENSG00000137177.19	2.03116	22.8127
ENSG00000174437.16	2.37166	22.7789
ENSG00000124702.17	1.66132	22.6315
ENSG00000165322.17	2.79772	22.5867
ENSG00000010404.17	1.92136	22.5732
ENSG00000164087.7	-3.32684	22.5473
ENSG00000107984.9	-3.34767	22.4999
ENSG00000131459.12	-2.21993	22.4917
ENSG00000178922.16	-2.13255	22.4876
ENSG00000094804.9	-2.03595	22.3619
ENSG00000071626.16	-1.42906	22.3084
ENSG00000198961.9	2.66271	22.3077
ENSG00000168078.9	-3.40921	22.286
ENSG00000221829.9	-2.70147	22.2761
ENSG00000100526.19	-3.69323	22.2282
ENSG00000187840.4	-1.72277	22.1793
ENSG00000138160.5	-3.34009	22.0824
ENSG00000165092.12	1.49044	21.9958
ENSG00000136383.6	2.67926	21.9958
ENSG00000186193.8	-3.47975	21.9778
ENSG00000224982.3	2.77006	21.9653
ENSG00000189060.5	1.40854	21.9497
ENSG00000169213.6	-2.64771	21.9308
ENSG00000165943.4	2.87633	21.8995
ENSG00000092853.13	-2.47142	21.8651
ENSG00000134363.11	2.38638	21.8532
ENSG00000103647.12	-3.12543	21.8506
ENSG00000101474.11	-1.57827	21.8376
ENSG00000011465.16	3.73258	21.8305
ENSG00000228672.3	2.10502	21.8067
ENSG00000132613.14	1.53699	21.8032
ENSG00000085999.11	-3.847	21.7979
ENSG00000133056.13	6.28019	21.7769
ENSG00000133454.15	2.02593	21.7745
ENSG00000131462.7	-1.59501	21.7729
ENSG00000105486.13	-2.00272	21.7007
ENSG00000132780.16	-1.63318	21.6705
ENSG00000172348.14	3.00284	21.6607
ENSG00000205581.10	-1.528	21.628
ENSG00000140525.17	-2.43917	21.6174
ENSG00000054793.13	2.44386	21.5927
ENSG00000133315.10	2.10971	21.5736
ENSG00000181019.12	-1.77798	21.4992
ENSG00000159259.7	-3.24898	21.4985
ENSG00000198898.13	1.97909	21.4671
ENSG00000213551.4	-1.70757	21.4586
ENSG00000167553.15	-1.67638	21.3952
ENSG00000116478.11	-2.07276	21.3887
ENSG00000005513.9	4.35165	21.3833
ENSG00000165617.14	3.14891	21.3666
ENSG00000140391.14	1.53108	21.3581
ENSG00000138061.11	6.13	21.3275
ENSG00000130402.11	-1.54103	21.2777
ENSG00000119801.12	1.77665	21.2605
ENSG00000154839.9	-4.02474	21.2313
ENSG00000116132.11	5.88952	21.1972
ENSG00000145050.15	-1.80568	21.1963
ENSG00000108604.15	-2.3484	21.1923
ENSG00000036448.9	6.08273	21.1438
ENSG00000136811.16	-2.09593	21.1019
ENSG00000120727.12	1.82998	21.0942
ENSG00000166033.11	-1.53769	21.0121
ENSG00000164104.11	-1.98125	20.9946
ENSG00000256235.1	-1.66763	20.9915
ENSG00000103275.19	-1.48619	20.9689
ENSG00000137404.14	-2.5267	20.9242
ENSG00000214517.9	1.54764	20.9162
ENSG00000144810.15	-1.73327	20.8898
ENSG00000171951.4	4.41652	20.8666
ENSG00000137198.9	4.3909	20.7475
ENSG00000142583.17	7.28835	20.6718
ENSG00000170502.12	2.31679	20.6193
ENSG00000122705.16	-1.91459	20.5954
ENSG00000162104.9	2.23634	20.5454
ENSG00000165480.15	-3.68352	20.4735
ENSG00000078401.6	-3.66925	20.4733
ENSG00000153187.18	-1.35476	20.4599
ENSG00000198719.8	4.17317	20.4592
ENSG00000143570.17	-1.56684	20.4477
ENSG00000112033.13	-1.69319	20.3329
ENSG00000213347.10	-3.33287	20.3003
ENSG00000082641.15	1.47186	20.217
ENSG00000129292.20	1.56922	20.215
ENSG00000103202.12	-1.76219	20.1649
ENSG00000154229.11	-2.43216	20.023
ENSG00000215910.7	6.56051	20.0186
ENSG00000036672.15	2.74082	20.0053
ENSG00000097021.19	-1.53814	19.9607
ENSG00000126215.13	-2.94911	19.9311
ENSG00000170390.15	2.77394	19.9097
ENSG00000163820.14	2.46191	19.8815
ENSG00000189306.10	-1.72125	19.8615
ENSG00000144712.11	2.86055	19.8523
ENSG00000148541.12	3.08237	19.7799
ENSG00000158445.9	4.51576	19.7705
ENSG00000131650.13	6.85042	19.7492
ENSG00000128050.8	-1.41178	19.7218
ENSG00000099194.5	2.15844	19.6788
ENSG00000196792.11	2.08889	19.6204
ENSG00000171033.12	1.64145	19.608
ENSG00000170634.12	2.6896	19.551
ENSG00000151729.10	2.15179	19.5251
ENSG00000140553.17	-1.84448	19.5016
ENSG00000163644.14	3.05704	19.484
ENSG00000146376.10	-2.63188	19.4823
ENSG00000137801.10	-2.68628	19.4725
ENSG00000119865.8	-2.30746	19.4565
ENSG00000100422.13	-1.60861	19.4106
ENSG00000111911.6	2.80952	19.3833
ENSG00000130175.9	-1.50772	19.3813
ENSG00000091986.15	-1.31964	19.378
ENSG00000170456.15	2.52482	19.3398
ENSG00000070778.12	1.7851	19.2804
ENSG00000119938.8	1.70017	19.2688
ENSG00000105509.10	-3.34778	19.238
ENSG00000074696.12	-1.76472	19.2289
ENSG00000151474.21	-1.98495	19.2207
ENSG00000127824.13	-1.71734	19.2097
ENSG00000138347.15	1.91334	19.1894
ENSG00000100345.20	-1.84976	19.1307
ENSG00000154133.14	-4.08497	19.1102
ENSG00000100599.15	-2.57436	19.1094
ENSG00000151503.12	-2.34534	19.0829
ENSG00000197061.4	-2.66346	19.0184
ENSG00000196535.15	2.54895	18.9968
ENSG00000118496.4	2.17032	18.9917
ENSG00000167004.12	-1.35011	18.9238
ENSG00000125520.13	-1.42405	18.8997
ENSG00000067064.10	1.8186	18.8823
ENSG00000197852.9	2.1534	18.8636
ENSG00000042493.15	-2.65936	18.8599
ENSG00000108424.9	-1.56071	18.8228
ENSG00000180398.11	-1.38648	18.7601
ENSG00000198542.13	-2.02041	18.7585
ENSG00000073792.15	-1.66996	18.7479
ENSG00000107771.15	1.73698	18.7315
ENSG00000104884.14	-1.66596	18.731
ENSG00000163697.16	-1.9124	18.7124
ENSG00000237515.8	-2.00756	18.6906
ENSG00000135775.13	1.86729	18.6893
ENSG00000199080.1	4.08649	18.6747
ENSG00000111602.11	-1.91456	18.6733
ENSG00000110080.18	-1.68124	18.6555
ENSG00000049540.16	1.72527	18.6538
ENSG00000138768.14	2.09748	18.6485
ENSG00000177291.3	7.04907	18.6321
ENSG00000196154.11	2.44414	18.6275
ENSG00000076928.17	-1.78058	18.5932
ENSG00000127586.16	-2.36959	18.5837
ENSG00000105472.12	-2.58057	18.5718
ENSG00000164050.12	1.80807	18.5552
ENSG00000143653.9	1.68575	18.555
ENSG00000164574.15	-2.03683	18.5229
ENSG00000162512.15	-1.6159	18.5177
ENSG00000089006.16	-1.42793	18.5022
ENSG00000171314.8	-1.44463	18.5021
ENSG00000151693.9	-1.90203	18.4706
ENSG00000167566.16	1.68189	18.4325
ENSG00000167747.13	-1.58394	18.4117
ENSG00000128951.13	-1.51234	18.378
ENSG00000277443.2	-1.49539	18.3571
ENSG00000115295.19	2.49297	18.3544
ENSG00000143850.13	2.20766	18.3293
ENSG00000067798.14	2.35957	18.3197
ENSG00000075223.13	2.39599	18.3158
ENSG00000084774.13	-1.88183	18.3112
ENSG00000122966.15	-2.8135	18.3002
ENSG00000138834.12	1.66338	18.2967
ENSG00000170312.15	-2.4494	18.2448
ENSG00000134686.18	-1.37265	18.2433
ENSG00000141756.18	-1.43241	18.2033
ENSG00000064651.13	2.51246	18.1771
ENSG00000028203.17	1.9757	18.177
ENSG00000148248.13	-1.31157	18.1699
ENSG00000187837.3	1.85619	18.1612
ENSG00000040341.17	2.11132	18.1533
ENSG00000115241.10	-1.41134	18.1511
ENSG00000139914.6	4.15357	18.1404
ENSG00000185739.13	7.41589	18.0677
ENSG00000064999.13	2.43299	18.0596
ENSG00000079931.14	-3.23014	18.0283
ENSG00000188157.14	1.8271	18.022
ENSG00000101955.14	-1.76853	18.0043
ENSG00000106268.15	-1.87946	18.0026
ENSG00000167325.14	-1.34379	17.9557
ENSG00000135486.17	-1.29425	17.9339
ENSG00000143363.15	2.44967	17.9338
ENSG00000185761.10	6.99166	17.9169
ENSG00000126947.12	1.60402	17.8827
ENSG00000164985.14	-1.62776	17.8753
ENSG00000109079.9	1.49577	17.8743
ENSG00000115468.11	4.82405	17.8588
ENSG00000170275.14	-1.3942	17.8575
ENSG00000074842.7	-1.66045	17.7996
ENSG00000140474.12	2.00889	17.7991
ENSG00000106803.9	-1.78143	17.7988
ENSG00000100106.19	-1.48934	17.7954
ENSG00000138190.16	4.10783	17.7905
ENSG00000162337.11	1.96099	17.7595
ENSG00000198853.11	1.38938	17.7467
ENSG00000135476.11	-3.42395	17.7389
ENSG00000163513.17	-1.66477	17.6696
ENSG00000009413.15	2.40616	17.6638
ENSG00000158828.7	1.63085	17.6188
ENSG00000136859.9	3.05725	17.6174
ENSG00000205707.10	3.22632	17.6138
ENSG00000131351.14	-2.81561	17.5783
ENSG00000112297.14	-3.77312	17.5754
ENSG00000245532.7	1.45557	17.5718
ENSG00000158402.18	-4.35005	17.5388
ENSG00000137509.10	-2.25599	17.5195
ENSG00000141522.11	-1.43721	17.4821
ENSG00000163479.13	-1.72468	17.4801
ENSG00000177084.16	-2.1373	17.4783
ENSG00000040275.16	-2.10412	17.4733
ENSG00000197746.13	1.22271	17.4509
ENSG00000057252.12	-2.14592	17.4466
ENSG00000181418.7	6.26904	17.402
ENSG00000164692.17	1.56636	17.386
ENSG00000213719.8	-1.70544	17.364
ENSG00000176597.11	-2.57636	17.3567
ENSG00000135469.13	2.17845	17.3354
ENSG00000176788.8	-1.3092	17.3304
ENSG00000171617.13	-2.15211	17.3134
ENSG00000107537.13	1.977	17.308
ENSG00000101188.4	-5.91077	17.289
ENSG00000130940.14	5.2337	17.2685
ENSG00000099204.18	3.84012	17.1735
ENSG00000145555.14	1.83095	17.1542
ENSG00000163171.7	-1.22244	17.1522
ENSG00000164109.13	-2.47672	17.1314
ENSG00000090238.11	2.71537	17.1027
ENSG00000102119.10	-1.53321	17.1002
ENSG00000164048.13	3.07781	17.0878
ENSG00000137845.14	1.91192	17.0866
ENSG00000106367.13	-2.0707	17.0124
ENSG00000108511.9	-2.09246	16.9985
ENSG00000072163.19	2.40633	16.9806
ENSG00000136861.17	1.29216	16.9378
ENSG00000169851.15	3.89686	16.9354
ENSG00000275832.4	1.56398	16.9244
ENSG00000170558.8	-1.5808	16.904
ENSG00000144554.10	-3.06512	16.8957
ENSG00000103855.17	1.55187	16.8929
ENSG00000118407.14	6.9911	16.8884
ENSG00000168291.12	1.32304	16.8755
ENSG00000161714.11	1.70833	16.8585
ENSG00000248724.6	6.53838	16.8345
ENSG00000150403.17	-1.5624	16.832
ENSG00000186187.11	1.93945	16.8136
ENSG00000187678.8	-2.65361	16.8122
ENSG00000168542.14	1.85698	16.8085
ENSG00000170142.11	1.36883	16.8065
ENSG00000197451.11	-1.20517	16.7946
ENSG00000143933.16	-2.0665	16.7903
ENSG00000164172.18	1.40793	16.7883
ENSG00000122863.5	1.5191	16.7678
ENSG00000171603.16	-1.45483	16.752
ENSG00000171302.16	-1.52696	16.7505
ENSG00000136490.8	-2.41428	16.7486
ENSG00000165917.9	1.51592	16.7351
ENSG00000183255.11	-1.21859	16.7282
ENSG00000104047.14	2.16546	16.6396
ENSG00000142798.17	1.97319	16.6039
ENSG00000112029.9	-2.90864	16.6
ENSG00000178860.8	3.34278	16.5647
ENSG00000131470.14	-2.53866	16.5179
ENSG00000079819.18	-1.90589	16.5051
ENSG00000213420.7	3.00706	16.4175
ENSG00000173546.7	-1.40144	16.4054
ENSG00000065328.16	-2.70038	16.3459
ENSG00000185818.7	3.76562	16.3455
ENSG00000169155.9	2.16787	16.3127
ENSG00000159335.15	-2.0715	16.3116
ENSG00000169410.9	-2.29355	16.3045
ENSG00000149798.4	2.58378	16.3029
ENSG00000050405.13	1.58905	16.2637
ENSG00000183853.17	-2.01446	16.2593
ENSG00000123700.4	4.79499	16.2539
ENSG00000106211.8	1.94711	16.2501
ENSG00000164741.14	-2.02117	16.2488
ENSG00000044574.7	-1.1524	16.2411
ENSG00000176014.12	1.16169	16.1927
ENSG00000170577.7	-1.28924	16.1838
ENSG00000144583.4	-3.07215	16.1712
ENSG00000198911.11	1.57884	16.1603
ENSG00000147853.16	1.4441	16.1576
ENSG00000169925.16	1.47224	16.1267
ENSG00000152784.15	-1.92371	16.1173
ENSG00000132646.10	-1.45169	16.0649
ENSG00000184371.13	-1.75781	16.0551
ENSG00000102316.16	1.33964	16.0421
ENSG00000148175.12	-1.46182	16.0237
ENSG00000114853.13	1.62627	15.9728
ENSG00000117013.14	4.6373	15.9697
ENSG00000122641.10	-1.59744	15.9657
ENSG00000155366.16	-1.87666	15.9597
ENSG00000140682.18	-1.38908	15.9585
ENSG00000107745.17	1.31501	15.9508
ENSG00000157064.10	5.92916	15.9389
ENSG00000108342.12	-3.55367	15.9355
ENSG00000187210.12	-4.15165	15.9348
ENSG00000003249.13	3.32665	15.8952
ENSG00000133687.15	1.81425	15.8812
ENSG00000110031.12	-1.94158	15.8773
ENSG00000187741.14	-2.77886	15.863
ENSG00000170144.20	-1.26268	15.8189
ENSG00000114796.15	3.63272	15.8163
ENSG00000124257.6	4.62208	15.8077
ENSG00000184058.12	5.5234	15.7692
ENSG00000116962.14	-1.97462	15.76
ENSG00000250303.3	2.50769	15.7556
ENSG00000136783.9	1.75165	15.7498
ENSG00000166260.10	1.36401	15.7084
ENSG00000179364.13	1.69465	15.7035
ENSG00000230590.8	2.15014	15.6767
ENSG00000150938.9	-1.82105	15.6403
ENSG00000147883.10	2.76071	15.6391
ENSG00000128591.15	1.50807	15.639
ENSG00000102007.10	-1.27047	15.6172
ENSG00000170037.13	-2.03015	15.6086
ENSG00000136044.11	-1.72898	15.5989
ENSG00000107959.15	-1.28482	15.5896
ENSG00000112972.14	2.06794	15.5766
ENSG00000267121.5	3.55307	15.5724
ENSG00000099783.11	-1.37781	15.5713
ENSG00000278259.4	-2.14424	15.5607
ENSG00000008441.16	1.44918	15.5071
ENSG00000169926.10	1.65549	15.4965
ENSG00000029993.14	-1.4066	15.4697
ENSG00000103742.11	2.91711	15.4429
ENSG00000076513.16	-1.56528	15.428
ENSG00000175166.16	-1.11435	15.4273
ENSG00000013441.15	2.00139	15.426
ENSG00000100519.11	1.53269	15.417
ENSG00000206538.8	2.08688	15.387
ENSG00000011332.19	-2.51729	15.3843
ENSG00000100065.14	-1.85095	15.3505
ENSG00000138778.11	-4.04219	15.3372
ENSG00000117143.13	-1.66353	15.3178
ENSG00000168288.12	1.29904	15.2993
ENSG00000117650.12	-4.45583	15.2946
ENSG00000179604.9	-2.51939	15.2914
ENSG00000087365.15	-1.28197	15.1929
ENSG00000138639.17	2.16344	15.1689
ENSG00000215788.9	4.99065	15.1687
ENSG00000156026.14	1.60463	15.1676
ENSG00000106052.13	1.49255	15.1411
ENSG00000101158.13	-1.62369	15.1307
ENSG00000181904.8	1.36513	15.1116
ENSG00000112208.11	1.5008	15.1036
ENSG00000151150.21	3.23444	15.0772
ENSG00000101945.16	-2.68901	15.0688
ENSG00000087086.14	-1.59377	15.0642
ENSG00000087085.13	6.34862	15.0611
ENSG00000105559.11	1.75946	15.0575
ENSG00000166803.11	-2.76656	15.0474
ENSG00000102317.17	-1.214	15.0193
ENSG00000092148.12	1.55143	15.0058
ENSG00000151694.12	1.70647	15.005
ENSG00000070182.19	5.55355	14.9863
ENSG00000112246.9	3.90665	14.9848
ENSG00000120896.13	-1.28467	14.9671
ENSG00000254586.1	6.22144	14.9555
ENSG00000162878.12	3.98691	14.9359
ENSG00000072571.19	-4.00215	14.9257
ENSG00000115756.12	-1.48929	14.9164
ENSG00000180921.6	6.42548	14.8956
ENSG00000113068.9	-1.39298	14.8761
ENSG00000138162.18	1.63017	14.8517
ENSG00000159459.11	1.92085	14.8434
ENSG00000072958.8	-1.26601	14.8074
ENSG00000076003.4	-1.37362	14.7638
ENSG00000120742.10	-1.66889	14.7596
ENSG00000169689.14	-1.67355	14.7515
ENSG00000076356.6	-2.28391	14.7378
ENSG00000157191.19	-2.00929	14.7158
ENSG00000101928.12	1.90378	14.7095
ENSG00000173540.12	-1.91615	14.7012
ENSG00000184113.9	4.06213	14.6897
ENSG00000198925.10	1.13754	14.6855
ENSG00000198176.12	-1.26102	14.6395
ENSG00000113140.10	0.962712	14.6308
ENSG00000006016.10	4.24643	14.6272
ENSG00000178202.12	-1.91226	14.6173
ENSG00000122884.12	1.62704	14.6093
ENSG00000153561.12	1.73567	14.5658
ENSG00000163453.11	1.21865	14.5624
ENSG00000111424.10	3.86224	14.5155
ENSG00000177706.8	1.72305	14.509
ENSG00000147274.14	-1.14093	14.489
ENSG00000049541.10	-1.89637	14.4234
ENSG00000182916.7	1.35006	14.4203
ENSG00000138767.12	2.13487	14.3964
ENSG00000152952.11	-1.38929	14.346
ENSG00000107554.16	-2.10662	14.3449
ENSG00000143753.12	-1.26308	14.331
ENSG00000149554.12	-2.34498	14.3273
ENSG00000137500.9	1.38864	14.3254
ENSG00000164164.15	1.74414	14.319
ENSG00000120437.8	-1.52879	14.3176
ENSG00000106462.10	-2.25182	14.31
ENSG00000105655.18	4.5969	14.2944
ENSG00000136279.20	-1.27205	14.2886
ENSG00000148834.12	-1.34825	14.2753
ENSG00000275023.4	1.41872	14.2732
ENSG00000157540.19	1.62999	14.271
ENSG00000164054.15	-1.32302	14.229
ENSG00000140575.12	-1.70278	14.226
ENSG00000161281.10	4.18792	14.167
ENSG00000167522.14	-1.17351	14.1578
ENSG00000148841.15	-1.77119	14.1571
ENSG00000137573.13	3.44013	14.1497
ENSG00000112343.10	1.25975	14.1482
ENSG00000166147.13	-1.83786	14.13
ENSG00000005022.5	-1.27741	14.1182
ENSG00000184602.5	1.93657	14.1078
ENSG00000138031.14	-2.6669	14.0881
ENSG00000100626.16	-2.67413	14.0784
ENSG00000137478.14	2.02497	14.0757
ENSG00000164924.17	-1.21664	14.0636
ENSG00000110811.19	-2.34921	14.0594
ENSG00000159388.5	1.57885	14.0574
ENSG00000167772.11	-5.22373	14.0517
ENSG00000136699.19	-1.44259	14.0465
ENSG00000143369.14	-1.11124	14.0379
ENSG00000135932.10	1.37443	14.0346
ENSG00000066279.17	-3.85167	14.028
ENSG00000183684.7	-1.43622	14.0232
ENSG00000116560.10	-1.14127	13.9902
ENSG00000152422.15	2.73258	13.9858
ENSG00000111305.18	3.70336	13.969
ENSG00000186594.14	1.51868	13.9652
ENSG00000165609.12	-1.76103	13.9614
ENSG00000122042.9	2.01705	13.9552
ENSG00000130147.15	-1.49947	13.9516
ENSG00000132688.10	1.20333	13.9431
ENSG00000176974.19	-2.77392	13.9424
ENSG00000183828.14	2.07527	13.9406
ENSG00000173926.5	-2.24936	13.9322
ENSG00000169714.16	1.11838	13.9254
ENSG00000152104.11	-1.6843	13.8902
ENSG00000174547.13	-1.6144	13.8862
ENSG00000011426.10	-1.83528	13.8658
ENSG00000211455.7	2.63552	13.8639
ENSG00000070808.15	4.9974	13.8524
ENSG00000101986.11	2.02229	13.8281
ENSG00000138594.13	-1.78159	13.7985
ENSG00000112679.14	2.1083	13.7984
ENSG00000073050.11	-1.65816	13.7979
ENSG00000149480.6	-1.32257	13.7909
ENSG00000175573.6	-1.27112	13.7795
ENSG00000168453.14	6.31221	13.7776
ENSG00000125835.18	-1.58098	13.7692
ENSG00000174371.16	-2.72963	13.7672
ENSG00000179750.15	-4.07033	13.7042
ENSG00000164442.9	-1.23572	13.7007
ENSG00000131149.18	1.93798	13.699
ENSG00000179051.13	-1.3028	13.6883
ENSG00000091651.8	-2.36586	13.6748
ENSG00000020577.13	1.85642	13.6722
ENSG00000166266.13	2.01815	13.6684
ENSG00000081923.11	-2.24943	13.6615
ENSG00000068323.16	-1.3843	13.6581
ENSG00000126778.8	-1.23274	13.6502
ENSG00000092820.17	-1.14287	13.6474
ENSG00000091136.13	-1.2303	13.6344
ENSG00000130726.11	-1.22015	13.5948
ENSG00000143228.12	-3.88203	13.5829
ENSG00000188554.13	1.34958	13.5505
ENSG00000080986.12	-3.17435	13.5503
ENSG00000172081.13	-1.77686	13.5262
ENSG00000158195.10	-1.40135	13.5167
ENSG00000100554.11	1.43495	13.504
ENSG00000180340.6	-2.03407	13.5005
ENSG00000105323.16	-1.46767	13.4846
ENSG00000112276.13	1.6955	13.4452
ENSG00000140740.10	1.1477	13.4375
ENSG00000076248.10	-1.54342	13.4248
ENSG00000072501.17	-1.43643	13.4235
ENSG00000145014.17	-2.16886	13.4068
ENSG00000134333.13	-0.989431	13.4041
ENSG00000135821.17	-1.2626	13.4028
ENSG00000160410.14	-1.30431	13.3747
ENSG00000138606.19	2.47823	13.3734
ENSG00000149269.9	-1.48362	13.3724
ENSG00000162545.5	-1.1755	13.3647
ENSG00000099385.11	-1.4296	13.3585
ENSG00000168476.11	-2.2031	13.3554
ENSG00000168615.11	-1.58045	13.3416
ENSG00000125505.16	-1.58726	13.3259
ENSG00000119669.4	1.4203	13.3028
ENSG00000151835.14	1.4723	13.3008
ENSG00000170515.13	-1.29732	13.2989
ENSG00000176749.8	1.80968	13.2934
ENSG00000113648.16	-1.10651	13.2927
ENSG00000092470.11	-2.22702	13.2921
ENSG00000142207.6	1.55116	13.2833
ENSG00000146918.19	-1.86636	13.2766
ENSG00000135744.7	6.47104	13.272
ENSG00000168734.13	2.43364	13.2652
ENSG00000125450.10	-1.37403	13.2613
ENSG00000109339.19	5.50036	13.2571
ENSG00000180914.10	-2.66095	13.2202
ENSG00000123933.16	-1.58859	13.2061
ENSG00000164938.13	2.45695	13.196
ENSG00000111445.13	-2.14528	13.1824
ENSG00000162614.18	1.66376	13.1733
ENSG00000056998.19	3.15754	13.1586
ENSG00000211448.11	5.71908	13.1504
ENSG00000060762.18	1.61351	13.1473
ENSG00000168077.13	-3.43407	13.1467
ENSG00000126453.9	-1.78428	13.1389
ENSG00000177508.11	-1.16623	13.1388
ENSG00000114251.14	-1.12223	13.1338
ENSG00000157036.12	1.569	13.1196
ENSG00000154473.17	-1.08598	13.1165
ENSG00000143801.16	2.17681	13.0922
ENSG00000166946.13	1.4961	13.076
ENSG00000181722.16	2.34585	13.0674
ENSG00000058668.14	-1.93492	13.0647
ENSG00000170545.16	-3.02038	13.0635
ENSG00000072864.14	-2.49091	13.0589
ENSG00000188042.7	2.99447	13.0498
ENSG00000107186.16	1.89874	13.0366
ENSG00000066044.14	-1.19129	13.0289
ENSG00000168300.13	3.06075	13.027
ENSG00000124126.13	-2.59311	12.9917
ENSG00000143799.12	-1.1298	12.9771
ENSG00000196363.9	1.12631	12.9497
ENSG00000060982.14	1.48342	12.9396
ENSG00000179222.17	1.05538	12.9161
ENSG00000164209.16	1.42915	12.9029
ENSG00000120889.12	-1.29557	12.8918
ENSG00000250899.3	3.33266	12.8697
ENSG00000144306.14	2.25854	12.8693
ENSG00000081087.14	1.73048	12.8627
ENSG00000067369.13	1.41402	12.859
ENSG00000110002.15	2.98314	12.858
ENSG00000196730.12	1.72663	12.8224
ENSG00000123989.13	1.19207	12.8089
ENSG00000128245.14	-1.08082	12.8007
ENSG00000082781.11	-1.22009	12.8006
ENSG00000181588.16	-1.45737	12.7912
ENSG00000153823.18	-1.93336	12.776
ENSG00000117385.15	-1.41563	12.7514
ENSG00000164305.18	1.35789	12.7459
ENSG00000106399.11	-1.4757	12.7425
ENSG00000143816.7	3.66939	12.7395
ENSG00000175906.4	1.70235	12.7294
ENSG00000133818.13	-1.21664	12.6983
ENSG00000013306.15	-1.24877	12.6964
ENSG00000066322.14	-1.15261	12.6963
ENSG00000159164.9	-2.6606	12.6915
ENSG00000177733.6	-1.09471	12.6639
ENSG00000197467.13	-2.52854	12.6607
ENSG00000005700.14	1.8204	12.6514
ENSG00000110107.8	-1.10744	12.6434
ENSG00000150687.11	-1.32375	12.6404
ENSG00000056586.15	1.57032	12.6356
ENSG00000178882.14	-2.88729	12.6314
ENSG00000105438.8	-1.18878	12.6308
ENSG00000070950.9	-2.69827	12.608
ENSG00000164045.11	-2.62385	12.583
ENSG00000122068.12	1.31794	12.5708
ENSG00000115084.13	1.57775	12.5639
ENSG00000103888.16	2.40537	12.5564
ENSG00000142920.16	2.88997	12.5469
ENSG00000070756.15	-1.16949	12.5382
ENSG00000198805.11	-2.46879	12.5242
ENSG00000166710.17	1.28363	12.5067
ENSG00000197594.11	-2.56261	12.502
ENSG00000173917.10	-1.23084	12.489
ENSG00000166598.14	-1.4786	12.4789
ENSG00000239306.4	-1.40209	12.4759
ENSG00000104325.6	1.24508	12.4623
ENSG00000025770.18	-1.42316	12.4556
ENSG00000102312.21	-1.42465	12.4466
ENSG00000099956.18	-1.12848	12.42
ENSG00000058262.9	-0.979508	12.42
ENSG00000174136.11	1.21492	12.411
ENSG00000065923.9	1.83338	12.4074
ENSG00000077152.9	-1.49916	12.3983
ENSG00000244038.9	-1.13564	12.3812
ENSG00000161682.14	1.95364	12.3696
ENSG00000159231.5	-3.29554	12.3675
ENSG00000130669.17	-1.604	12.356
ENSG00000184481.16	3.53238	12.3531
ENSG00000066117.14	-1.53511	12.3516
ENSG00000151632.17	2.74697	12.3432
ENSG00000079462.7	-2.08056	12.3198
ENSG00000136908.17	-1.66459	12.3179
ENSG00000225138.7	3.11202	12.3064
ENSG00000119446.13	1.59367	12.2957
ENSG00000089248.6	-1.40087	12.2935
ENSG00000172380.5	-1.33877	12.2819
ENSG00000102882.11	-1.56686	12.272
ENSG00000060718.20	4.07934	12.2484
ENSG00000134308.13	-1.12766	12.2479
ENSG00000091317.7	-1.59998	12.2459
ENSG00000099246.16	1.32086	12.2428
ENSG00000161203.13	-1.06979	12.2307
ENSG00000166483.10	-1.52279	12.2111
ENSG00000101160.13	-1.16267	12.1724
ENSG00000162302.12	-1.59623	12.171
ENSG00000100280.16	-1.23533	12.1696
ENSG00000005448.16	-2.41672	12.1566
ENSG00000124788.17	1.94655	12.1506
ENSG00000123080.10	-1.26886	12.1405
ENSG00000124575.6	-4.34219	12.1155
ENSG00000143815.14	-1.85458	12.1031
ENSG00000090316.15	-1.28446	12.103
ENSG00000185650.9	-1.24075	12.1022
ENSG00000169607.12	-3.15067	12.0946
ENSG00000197965.11	-1.62882	12.0917
ENSG00000070814.17	-1.27455	12.0721
ENSG00000165487.13	1.54691	12.0624
ENSG00000003436.15	-1.22434	12.058
ENSG00000084070.11	-1.33791	12.0547
ENSG00000213144.2	4.90381	12.0248
ENSG00000166923.10	-1.19825	12.0209
ENSG00000133026.12	-1.47504	12.0134
ENSG00000251562.7	2.83791	11.9907
ENSG00000188290.10	3.26355	11.9862
ENSG00000110660.14	-4.38414	11.9679
ENSG00000117362.12	-1.14642	11.9606
ENSG00000065154.11	-1.56483	11.9598
ENSG00000101335.9	1.32635	11.9588
ENSG00000034510.5	-1.83911	11.9414
ENSG00000143549.19	0.896588	11.9205
ENSG00000247596.8	-1.70107	11.9079
ENSG00000114978.17	-1.27022	11.8983
ENSG00000076043.9	-1.36048	11.896
ENSG00000117155.16	2.08052	11.8954
ENSG00000147251.15	4.14686	11.8951
ENSG00000136827.11	-1.25978	11.8933
ENSG00000047346.12	2.52549	11.8805
ENSG00000239922.1	5.84854	11.8756
ENSG00000129351.17	-1.03187	11.8741
ENSG00000134013.15	-1.3709	11.8663
ENSG00000169871.12	-1.80184	11.8643
ENSG00000166801.15	-1.97702	11.8566
ENSG00000125912.10	-1.08772	11.8537
ENSG00000042088.13	-1.68008	11.8463
ENSG00000126005.16	-1.24035	11.8258
ENSG00000100403.11	-1.17327	11.8227
ENSG00000126709.14	1.60895	11.8049
ENSG00000143436.10	-1.25206	11.7999
ENSG00000179456.10	1.58396	11.7997
ENSG00000172757.12	-1.31515	11.7984
ENSG00000107372.12	1.07343	11.7966
ENSG00000164776.9	4.48556	11.7876
ENSG00000175467.14	-1.19036	11.7856
ENSG00000108854.15	-1.45815	11.7846
ENSG00000214078.12	-1.16818	11.7764
ENSG00000172270.18	-1.17277	11.7742
ENSG00000189159.15	1.37301	11.7675
ENSG00000260032.1	1.32668	11.7641
ENSG00000166913.12	-0.995713	11.7519
ENSG00000148908.14	-3.52853	11.7371
ENSG00000172725.13	-1.28839	11.7356
ENSG00000273015.2	2.28493	11.7233
ENSG00000119729.11	1.56108	11.7111
ENSG00000143878.9	-1.14739	11.6976
ENSG00000092199.17	-1.07362	11.6865
ENSG00000138134.11	-2.90863	11.6816
ENSG00000147027.3	1.46954	11.6709
ENSG00000101290.13	1.3222	11.6687
ENSG00000231776.5	5.83508	11.664
ENSG00000125868.15	1.17707	11.6376
ENSG00000136527.17	-1.04757	11.6368
ENSG00000234745.10	1.33232	11.6254
ENSG00000051180.16	-2.52305	11.6234
ENSG00000136810.12	-1.36595	11.6116
ENSG00000111077.17	-1.92327	11.5939
ENSG00000155465.18	3.75114	11.5794
ENSG00000161692.17	-2.72582	11.5788
ENSG00000165169.10	2.1105	11.5784
ENSG00000100284.20	1.57236	11.577
ENSG00000179761.11	6.26999	11.5722
ENSG00000136003.15	1.16458	11.568
ENSG00000077514.8	-1.89213	11.5347
ENSG00000109332.19	0.950202	11.5299
ENSG00000080493.15	4.63639	11.5236
ENSG00000188643.10	-1.26569	11.5131
ENSG00000133119.12	-2.053	11.5118
ENSG00000138138.13	1.43724	11.5013
ENSG00000186642.15	6.06221	11.479
ENSG00000100225.17	-1.2022	11.4768
ENSG00000131446.16	-1.12797	11.4733
ENSG00000182963.9	-1.65982	11.4731
ENSG00000169592.14	-1.18664	11.471
ENSG00000110876.9	2.96219	11.4697
ENSG00000129810.14	-3.72004	11.4501
ENSG00000116991.10	2.38734	11.4347
ENSG00000125503.12	-1.25528	11.4343
ENSG00000131089.15	1.58379	11.428
ENSG00000133226.16	-1.08047	11.4192
ENSG00000164362.18	-1.92049	11.4047
ENSG00000169223.14	-1.25072	11.4034
ENSG00000161653.10	-4.62446	11.378
ENSG00000090539.15	5.2614	11.3768
ENSG00000100592.15	2.43909	11.3748
ENSG00000106683.14	-1.60681	11.3636
ENSG00000171604.11	1.13923	11.354
ENSG00000149260.15	-2.44404	11.3444
ENSG00000087088.19	-1.44083	11.3433
ENSG00000166965.12	-2.7216	11.3415
ENSG00000093000.18	-1.75619	11.3393
ENSG00000078674.17	1.52546	11.3309
ENSG00000198121.13	-1.6802	11.3238
ENSG00000165507.8	2.58264	11.3144
ENSG00000067445.20	2.20937	11.3103
ENSG00000163637.12	2.53184	11.2991
ENSG00000006118.14	1.0902	11.2943
ENSG00000157613.10	-1.25273	11.2843
ENSG00000122644.12	2.24353	11.2783
ENSG00000180694.13	1.54237	11.2751
ENSG00000134243.11	1.31096	11.2735
ENSG00000008710.19	1.20634	11.2642
ENSG00000204392.10	-1.39982	11.2635
ENSG00000129255.15	-1.21635	11.2616
ENSG00000113194.12	-1.4348	11.2571
ENSG00000143162.7	1.38363	11.2458
ENSG00000100029.17	-1.06795	11.2427
ENSG00000121774.17	-0.994756	11.2416
ENSG00000005238.19	1.36082	11.2388
ENSG00000084207.15	-1.5413	11.2019
ENSG00000144354.13	-2.549	11.1938
ENSG00000184922.13	1.21328	11.1909
ENSG00000171208.9	-1.84347	11.1869
ENSG00000106078.17	5.85947	11.1809
ENSG00000175029.16	-1.57317	11.1798
ENSG00000130024.14	1.20371	11.1792
ENSG00000176454.13	1.5085	11.1666
ENSG00000168297.15	-2.08604	11.165
ENSG00000058056.8	1.30697	11.1629
ENSG00000163382.11	-1.34627	11.154
ENSG00000160710.15	-1.40828	11.1497
ENSG00000012061.15	-1.04821	11.1452
ENSG00000160691.18	-1.07395	11.1423
ENSG00000136238.17	-1.15454	11.1253
ENSG00000108823.15	1.25248	11.1138
ENSG00000100714.15	-1.00114	11.1133
ENSG00000128283.6	1.07317	11.1086
ENSG00000233117.2	1.92257	11.0924
ENSG00000141574.7	-1.37485	11.0861
ENSG00000146535.13	-1.23927	11.0737
ENSG00000013573.16	-2.05287	11.0719
ENSG00000179242.15	-3.52497	11.065
ENSG00000127603.23	1.67455	11.06
ENSG00000164733.20	-0.994901	11.058
ENSG00000185340.15	-1.60419	11.0476
ENSG00000261801.5	-2.46947	11.0276
ENSG00000119969.14	-2.35835	11.0274
ENSG00000163069.12	1.15594	11.0222
ENSG00000160298.17	-2.53379	11.0192
ENSG00000167657.13	1.23498	10.9981
ENSG00000105700.10	-1.11478	10.9958
ENSG00000171522.5	-2.11565	10.975
ENSG00000123473.15	-2.81706	10.9742
ENSG00000009307.15	1.27502	10.9612
ENSG00000107821.14	1.94466	10.956
ENSG00000205056.8	5.97853	10.9487
ENSG00000073910.19	3.03926	10.9428
ENSG00000182667.14	-1.46058	10.9296
ENSG00000168502.17	1.55333	10.9263
ENSG00000046653.14	3.22805	10.9235
ENSG00000007384.15	1.24034	10.922
ENSG00000108840.15	1.28797	10.9203
ENSG00000197860.9	1.73035	10.8944
ENSG00000160087.20	-1.10785	10.8867
ENSG00000178031.16	-1.64552	10.8842
ENSG00000169230.9	-1.33683	10.879
ENSG00000100916.13	2.06091	10.8779
ENSG00000149782.11	-1.24584	10.8722
ENSG00000183527.11	-1.63756	10.8668
ENSG00000157111.12	-2.83589	10.8621
ENSG00000170027.6	1.32497	10.8543
ENSG00000078967.12	1.93189	10.8501
ENSG00000144580.13	-1.22734	10.8481
ENSG00000135679.22	1.18395	10.8382
ENSG00000166451.13	-2.18839	10.8216
ENSG00000124406.16	6.2499	10.8197
ENSG00000114956.19	-1.47689	10.8147
ENSG00000225383.7	3.21243	10.8049
ENSG00000165775.17	1.16166	10.7986
ENSG00000204580.13	1.27751	10.7936
ENSG00000101361.16	-1.01655	10.793
ENSG00000158246.7	-4.03557	10.7848
ENSG00000139112.10	2.58146	10.7547
ENSG00000141965.4	1.2172	10.7538
ENSG00000189403.14	-1.40299	10.7436
ENSG00000177034.14	1.7261	10.7421
ENSG00000265491.4	1.00271	10.7409
ENSG00000143621.16	-1.05907	10.7329
ENSG00000165097.13	2.04375	10.7317
ENSG00000184992.10	-2.23911	10.7296
ENSG00000060688.12	-1.30845	10.7272
ENSG00000143545.8	-1.50491	10.7268
ENSG00000116649.9	-0.994532	10.7196
ENSG00000135723.13	-1.85727	10.7154
ENSG00000182326.14	4.20884	10.6913
ENSG00000138495.6	1.15268	10.6783
ENSG00000103485.17	4.79703	10.67
ENSG00000224078.13	1.62409	10.667
ENSG00000213639.9	1.27398	10.6573
ENSG00000101911.12	-2.18504	10.6388
ENSG00000184216.13	-0.970238	10.6338
ENSG00000137094.14	1.26932	10.6272
ENSG00000105976.14	-2.16392	10.6245
ENSG00000182199.10	-1.0106	10.6166
ENSG00000174059.16	3.1781	10.6089
ENSG00000144357.16	1.5143	10.5978
ENSG00000169764.15	1.03483	10.5977
ENSG00000066697.14	-1.32117	10.5654
ENSG00000175352.10	-2.61434	10.5605
ENSG00000084652.15	-1.35344	10.5563
ENSG00000138316.10	2.43475	10.5533
ENSG00000170004.16	1.02041	10.5517
ENSG00000089335.20	1.99468	10.5474
ENSG00000164465.18	-1.58787	10.5448
ENSG00000034713.7	1.12255	10.5308
ENSG00000124766.6	2.48896	10.516
ENSG00000154832.14	-1.40043	10.5099
ENSG00000168439.16	-0.94106	10.4992
ENSG00000175575.12	1.54099	10.4927
ENSG00000111666.10	1.47903	10.4835
ENSG00000179958.8	-1.53446	10.4817
ENSG00000136997.16	-1.68104	10.4701
ENSG00000116350.16	-1.02102	10.4598
ENSG00000009844.15	1.19232	10.4454
ENSG00000187688.14	-1.7694	10.4377
ENSG00000169826.7	1.50725	10.4371
ENSG00000198055.10	-1.7913	10.4316
ENSG00000010295.19	1.09362	10.4282
ENSG00000149929.15	-1.39581	10.4257
ENSG00000261061.1	-2.91767	10.424
ENSG00000204536.13	-1.73235	10.4213
ENSG00000184226.14	-2.54704	10.4202
ENSG00000087589.16	5.58584	10.4116
ENSG00000175782.9	1.8426	10.3966
ENSG00000156515.21	-0.937022	10.3927
ENSG00000053372.4	-1.09465	10.3816
ENSG00000109674.3	-3.90051	10.3815
ENSG00000173218.14	-1.90794	10.3806
ENSG00000108828.15	0.990763	10.3774
ENSG00000160949.16	-1.90786	10.3732
ENSG00000009954.10	-1.05794	10.3703
ENSG00000129675.15	1.72696	10.3703
ENSG00000126945.8	1.25941	10.3513
ENSG00000090273.13	-1.34279	10.3417
ENSG00000141985.9	-1.0406	10.3417
ENSG00000108774.14	-1.38797	10.3365
ENSG00000196139.13	1.9702	10.3269
ENSG00000110427.14	-3.02908	10.3182
ENSG00000176105.13	1.46269	10.31
ENSG00000107957.16	1.45631	10.3084
ENSG00000173272.15	-1.35634	10.2955
ENSG00000004478.7	-0.964956	10.2915
ENSG00000155097.11	1.53488	10.2909
ENSG00000262061.5	5.53175	10.2899
ENSG00000197077.13	5.02799	10.2881
ENSG00000149636.15	-1.87695	10.2849
ENSG00000105364.13	-1.20246	10.2589
ENSG00000116171.17	1.33575	10.2575
ENSG00000198796.6	1.66059	10.2484
ENSG00000065911.11	-1.07161	10.238
ENSG00000170571.11	-1.80499	10.2365
ENSG00000023287.12	1.83516	10.2328
ENSG00000168005.8	-1.55589	10.2189
ENSG00000184900.15	-1.0047	10.212
ENSG00000143537.13	-1.50624	10.2043
ENSG00000105825.11	-3.72832	10.1979
ENSG00000182541.17	1.51036	10.1932
ENSG00000111252.10	-1.3475	10.1898
ENSG00000151892.14	-1.40601	10.1886
ENSG00000139354.10	-2.53524	10.1849
ENSG00000168389.17	2.07982	10.1776
ENSG00000267060.5	4.47676	10.1752
ENSG00000119285.10	1.43213	10.1702
ENSG00000168040.4	-1.55764	10.1696
ENSG00000142694.6	-2.56514	10.166
ENSG00000167645.16	-1.109	10.155
ENSG00000157227.12	-0.982079	10.1498
ENSG00000138080.13	-1.79604	10.1491
ENSG00000035499.12	-3.60211	10.1464
ENSG00000123358.19	3.62657	10.1426
ENSG00000042753.11	-1.44689	10.1265
ENSG00000172927.7	-4.14732	10.124
ENSG00000135924.15	1.16101	10.1214
ENSG00000135047.14	-1.03634	10.1211
ENSG00000109466.13	1.66495	10.1193
ENSG00000131196.17	2.89273	10.1154
ENSG00000185624.14	-1.01678	10.1083
ENSG00000197586.12	-1.35688	10.1079
ENSG00000162062.14	-2.22064	10.1057
ENSG00000105971.14	-1.07381	10.0925
ENSG00000108518.7	-1.2872	10.0877
ENSG00000170242.17	1.56342	10.0842
ENSG00000141499.16	-2.01272	10.0831
ENSG00000166546.13	5.50084	10.0682
ENSG00000177105.9	-1.52181	10.067
ENSG00000064199.6	-2.46917	10.0615
ENSG00000099812.8	3.74537	10.0473
ENSG00000120539.14	-2.02333	10.0456
ENSG00000110917.7	-1.07417	10.0439
ENSG00000138193.15	2.02174	10.0355
ENSG00000188542.9	2.733	10.0329
ENSG00000169919.16	-1.66335	10.0307
ENSG00000178567.7	1.54674	10.0279
ENSG00000156802.12	-1.78648	10.0207
ENSG00000129103.17	-1.06797	10.0204
ENSG00000185989.10	-1.2203	10.0114
ENSG00000115310.17	0.968511	10.0059
ENSG00000085840.12	-2.80602	10.0008
ENSG00000136100.12	1.32482	9.98918
ENSG00000144366.15	2.41228	9.98572
ENSG00000011523.13	1.79387	9.98434
ENSG00000165272.14	1.6902	9.98242
ENSG00000184979.9	5.35285	9.97616
ENSG00000155189.11	1.21769	9.973
ENSG00000196507.10	-1.58347	9.96141
ENSG00000137414.5	2.1974	9.94839
ENSG00000136143.14	1.79774	9.93596
ENSG00000124486.12	1.27715	9.93437
ENSG00000102225.15	-0.967236	9.9278
ENSG00000077782.19	-1.62486	9.92473
ENSG00000064726.9	1.0573	9.92051
ENSG00000132485.13	1.117	9.91666
ENSG00000166333.13	-1.02333	9.91037
ENSG00000087111.20	1.07715	9.90484
ENSG00000118518.15	1.52892	9.89793
ENSG00000140986.7	6.51272	9.87896
ENSG00000125871.13	-1.48698	9.87846
ENSG00000148337.20	-0.958198	9.86413
ENSG00000180104.15	1.07296	9.86275
ENSG00000183580.9	1.68178	9.8594
ENSG00000082512.14	2.30611	9.85788
ENSG00000147065.16	-1.22597	9.85748
ENSG00000136875.12	-1.30978	9.85689
ENSG00000115414.18	-1.54156	9.85629
ENSG00000147955.16	-1.12113	9.8551
ENSG00000069956.11	1.30954	9.85329
ENSG00000166592.11	1.31344	9.8498
ENSG00000167244.18	1.24764	9.82472
ENSG00000144560.14	1.32448	9.81614
ENSG00000242125.3	-1.31805	9.81113
ENSG00000011258.15	2.29851	9.80794
ENSG00000058804.11	-1.53578	9.80591
ENSG00000182944.17	-0.892493	9.80199
ENSG00000167476.10	1.50906	9.80122
ENSG00000130751.9	4.37944	9.79932
ENSG00000157110.15	-1.77432	9.7804
ENSG00000080546.13	1.65471	9.7748
ENSG00000100416.12	-1.36377	9.77021
ENSG00000197785.13	-1.27684	9.76318
ENSG00000203867.7	3.94684	9.75797
ENSG00000135069.13	-1.25675	9.7577
ENSG00000160999.10	3.01686	9.74368
ENSG00000006125.17	-0.961945	9.74146
ENSG00000103549.21	-1.09688	9.74022
ENSG00000129197.14	1.32289	9.72322
ENSG00000108561.8	-0.984076	9.72263
ENSG00000204954.9	1.97381	9.71497
ENSG00000185024.16	1.35344	9.71494
ENSG00000138182.14	-2.399	9.71104
ENSG00000093183.13	-1.62307	9.70408
ENSG00000102189.16	1.80417	9.70231
ENSG00000100354.20	1.31716	9.69555
ENSG00000270069.1	-2.80146	9.68753
ENSG00000105325.13	-1.21699	9.68568
ENSG00000104881.15	-2.25179	9.68522
ENSG00000140526.17	-1.2531	9.67766
ENSG00000104805.15	-1.04094	9.67274
ENSG00000172037.13	0.997607	9.66262
ENSG00000001561.6	2.53262	9.65661
ENSG00000164111.14	-0.880567	9.65386
ENSG00000106070.17	1.20678	9.64766
ENSG00000141736.13	1.14951	9.61537
ENSG00000147889.17	-1.19608	9.61077
ENSG00000182872.15	-1.22358	9.60838
ENSG00000167674.14	-1.18386	9.59751
ENSG00000154920.14	-2.99029	9.59607
ENSG00000185437.13	3.64115	9.58701
ENSG00000130713.15	-1.39978	9.5851
ENSG00000100678.18	3.65405	9.57012
ENSG00000136021.18	1.61818	9.56801
ENSG00000136738.14	1.26166	9.56626
ENSG00000173848.18	-1.48496	9.56295
ENSG00000183955.12	-1.18462	9.55165
ENSG00000136888.6	1.0084	9.5344
ENSG00000143641.9	-1.09798	9.53402
ENSG00000148700.14	1.40571	9.53062
ENSG00000100442.10	1.39171	9.53054
ENSG00000136295.14	-1.12098	9.52494
ENSG00000198265.11	1.64598	9.5161
ENSG00000070367.15	1.23706	9.50077
ENSG00000100003.17	-2.78415	9.49216
ENSG00000159228.12	-1.41091	9.48963
ENSG00000189091.12	-0.915154	9.48742
ENSG00000062524.15	3.59577	9.48228
ENSG00000163932.13	-2.24971	9.48063
ENSG00000137038.7	1.12217	9.46518
ENSG00000062822.12	-1.6054	9.45584
ENSG00000119673.14	1.37424	9.45084
ENSG00000158941.16	-0.983005	9.4461
ENSG00000183688.4	-1.51686	9.43959
ENSG00000114491.13	-1.64199	9.42998
ENSG00000005884.17	-0.99264	9.42929
ENSG00000095319.14	-1.12272	9.41757
ENSG00000170871.11	1.45583	9.40991
ENSG00000065413.18	2.94479	9.4042
ENSG00000185361.8	-2.12887	9.39878
ENSG00000141858.11	-1.28463	9.39626
ENSG00000139722.6	0.982049	9.3925
ENSG00000136802.11	-1.03721	9.39159
ENSG00000137962.12	-1.92039	9.38744
ENSG00000168014.16	1.3876	9.38639
ENSG00000260428.2	4.56831	9.38246
ENSG00000121060.16	-1.57049	9.38141
ENSG00000141232.4	1.47871	9.37016
ENSG00000140534.13	-3.50794	9.3513
ENSG00000164187.6	2.19449	9.34431
ENSG00000148154.9	-1.2686	9.33377
ENSG00000108312.14	-0.949929	9.32552
ENSG00000185215.8	1.35906	9.31043
ENSG00000006327.13	-1.05704	9.30537
ENSG00000154277.12	-1.08579	9.29784
ENSG00000105968.18	-1.05225	9.29707
ENSG00000225511.6	2.82951	9.29602
ENSG00000145220.13	-1.65569	9.29201
ENSG00000186575.17	-1.42749	9.288
ENSG00000136450.12	-0.916757	9.28621
ENSG00000084463.7	-0.930698	9.2697
ENSG00000100997.18	-1.3003	9.26055
ENSG00000176393.10	-1.15175	9.2529
ENSG00000173638.18	-2.02449	9.24568
ENSG00000102977.13	-1.74342	9.23928
ENSG00000112312.9	-1.40951	9.23868
ENSG00000166200.14	1.43838	9.23573
ENSG00000158164.6	-2.43034	9.23463
ENSG00000072110.13	-0.942419	9.22834
ENSG00000135052.16	-1.08744	9.21377
ENSG00000172354.9	-0.983263	9.21245
ENSG00000164649.19	-1.57837	9.20851
ENSG00000132017.10	-1.64199	9.19685
ENSG00000096063.15	-1.40076	9.18023
ENSG00000065882.15	0.945025	9.17778
ENSG00000092201.9	-0.958301	9.17685
ENSG00000165891.15	-1.40292	9.17169
ENSG00000178035.11	-1.06983	9.16908
ENSG00000101346.13	-1.15331	9.16277
ENSG00000111737.11	-1.16077	9.15905
ENSG00000136603.13	1.41565	9.15819
ENSG00000164176.12	1.68473	9.15694
ENSG00000239305.6	1.48836	9.15472
ENSG00000203879.11	-0.922438	9.14132
ENSG00000126254.11	-0.955658	9.13803
ENSG00000169594.13	-2.35548	9.13616
ENSG00000133874.1	2.79803	9.13248
ENSG00000030304.13	2.04269	9.12791
ENSG00000127920.5	-1.16468	9.10827
ENSG00000128656.13	1.35828	9.10399
ENSG00000155254.12	-1.15162	9.09841
ENSG00000176046.8	1.7155	9.08802
ENSG00000162409.10	4.03941	9.08579
ENSG00000213694.3	-2.9035	9.08138
ENSG00000125651.13	-0.945194	9.07615
ENSG00000168938.5	1.66469	9.07181
ENSG00000182195.7	-1.78859	9.07144
ENSG00000185022.11	-2.46114	9.06924
ENSG00000005810.17	1.66798	9.06618
ENSG00000161981.10	-1.74392	9.06471
ENSG00000075711.20	-1.15427	9.06341
ENSG00000047648.21	2.00074	9.06213
ENSG00000136518.16	-1.35942	9.06079
ENSG00000087077.13	-1.11764	9.05586
ENSG00000186300.11	2.94314	9.05263
ENSG00000115902.10	1.31632	9.04952
ENSG00000139579.12	-1.11645	9.04105
ENSG00000183431.11	-0.957555	9.02407
ENSG00000133895.14	-1.58154	9.02083
ENSG00000124813.20	-1.52215	9.0205
ENSG00000121057.12	1.55185	9.01046
ENSG00000158555.14	3.52241	9.00693
ENSG00000141510.16	-1.33693	9.00689
ENSG00000016402.13	4.23703	8.99716
ENSG00000111907.20	3.44432	8.99621
ENSG00000198894.7	2.2925	8.98553
ENSG00000132507.17	-1.1596	8.98497
ENSG00000101189.6	-1.76393	8.98101
ENSG00000179454.13	2.93337	8.96521
ENSG00000048540.14	-1.01598	8.96111
ENSG00000149923.13	-1.1583	8.95501
ENSG00000167005.13	-1.06393	8.95344
ENSG00000152082.13	-1.44678	8.94482
ENSG00000134250.19	-1.41338	8.94101
ENSG00000134352.19	1.39833	8.93748
ENSG00000140931.19	-1.27059	8.93648
ENSG00000131711.14	-1.17089	8.93638
ENSG00000157593.18	-1.12561	8.93546
ENSG00000132773.11	-1.86737	8.93426
ENSG00000198836.8	1.52551	8.92448
ENSG00000176915.14	-0.937234	8.92442
ENSG00000144674.16	1.22011	8.91826
ENSG00000163655.15	-1.14231	8.91694
ENSG00000164466.12	-1.42808	8.90161
ENSG00000122778.9	2.21656	8.89167
ENSG00000272168.6	4.69173	8.88767
ENSG00000138381.9	1.30329	8.88066
ENSG00000137337.14	-1.29015	8.86437
ENSG00000186577.12	-1.84008	8.85925
ENSG00000070601.9	5.62212	8.85134
ENSG00000136240.9	-0.95621	8.84956
ENSG00000106263.17	-0.961625	8.84686
ENSG00000140092.14	-2.66513	8.82815
ENSG00000050344.8	-3.15553	8.82713
ENSG00000172340.14	-1.15453	8.82302
ENSG00000086065.13	1.05901	8.81637
ENSG00000084636.17	2.41161	8.7995
ENSG00000188001.9	5.4469	8.79275
ENSG00000187189.10	1.42517	8.79123
ENSG00000169813.16	-0.955988	8.79118
ENSG00000000460.16	-2.36615	8.78449
ENSG00000130165.10	-1.23649	8.76822
ENSG00000127914.16	2.50436	8.75986
ENSG00000155561.14	-1.62523	8.7573
ENSG00000181852.17	1.17245	8.75494
ENSG00000144677.14	1.00663	8.74566
ENSG00000167695.14	-2.36911	8.73059
ENSG00000215252.11	2.15055	8.73051
ENSG00000175792.11	-0.944167	8.72683
ENSG00000114779.19	-1.74341	8.72667
ENSG00000077044.10	1.47964	8.72552
ENSG00000101220.17	-1.25969	8.71694
ENSG00000116133.11	-1.19834	8.7107
ENSG00000172667.10	1.03341	8.70972
ENSG00000171792.10	-1.57835	8.70219
ENSG00000174628.16	2.56317	8.70018
ENSG00000101040.19	-1.3908	8.68915
ENSG00000184640.17	0.931468	8.68805
ENSG00000166135.13	1.03262	8.68693
ENSG00000111615.13	1.47263	8.68651
ENSG00000163933.9	-2.09579	8.68406
ENSG00000064393.15	-1.1518	8.68361
ENSG00000110958.15	-0.864579	8.68243
ENSG00000122140.10	-1.22164	8.68014
ENSG00000134590.13	1.07237	8.67436
ENSG00000183023.18	-1.98771	8.67078
ENSG00000111676.14	-0.947226	8.66355
ENSG00000137076.20	-1.15224	8.66321
ENSG00000062716.12	0.892564	8.64768
ENSG00000188986.6	-0.997651	8.64456
ENSG00000180801.13	-1.50856	8.63393
ENSG00000115875.18	-0.932726	8.63
ENSG00000158545.15	-1.26115	8.62949
ENSG00000116199.11	1.04909	8.6292
ENSG00000078369.17	-0.864423	8.62674
ENSG00000115760.13	1.50685	8.62545
ENSG00000099995.18	-0.929548	8.62029
ENSG00000176871.8	0.885463	8.61417
ENSG00000050130.17	1.35205	8.60406
ENSG00000134202.10	1.06536	8.59948
ENSG00000148308.17	-1.0826	8.59923
ENSG00000162413.16	1.1701	8.58587
ENSG00000126216.13	-1.73205	8.58031
ENSG00000203760.8	-1.56136	8.57894
ENSG00000277258.4	-1.31468	8.57875
ENSG00000006042.11	-0.941755	8.57821
ENSG00000060491.16	-1.28168	8.56924
ENSG00000138835.22	-0.89117	8.5639
ENSG00000118655.4	-2.205	8.55886
ENSG00000143702.15	1.44077	8.55611
ENSG00000142949.16	-1.19536	8.5521
ENSG00000029363.16	1.03025	8.54907
ENSG00000146122.16	-1.2379	8.53102
ENSG00000134986.13	0.845899	8.52316
ENSG00000101363.12	-1.20521	8.51687
ENSG00000071564.14	-0.940999	8.5122
ENSG00000112992.16	1.10686	8.51005
ENSG00000131080.14	1.45002	8.50591
ENSG00000121289.17	-1.32446	8.50057
ENSG00000143612.19	0.866381	8.49396
ENSG00000111961.17	1.62298	8.4768
ENSG00000138663.8	1.16884	8.47326
ENSG00000188322.4	4.8731	8.46875
ENSG00000131788.15	-1.15529	8.45559
ENSG00000257167.2	-3.65637	8.43913
ENSG00000150753.11	-0.803811	8.4348
ENSG00000132510.10	2.45689	8.43452
ENSG00000140365.15	-1.30254	8.42728
ENSG00000130338.12	1.42138	8.42047
ENSG00000183763.8	-3.06029	8.41036
ENSG00000171992.12	2.7879	8.40796
ENSG00000184661.13	-1.63047	8.40011
ENSG00000163597.14	0.955707	8.39927
ENSG00000119686.9	1.26699	8.39791
ENSG00000141068.13	2.03033	8.3892
ENSG00000067182.7	-0.915607	8.38336
ENSG00000235501.5	2.39145	8.38112
ENSG00000101745.16	1.70113	8.37417
ENSG00000132376.19	1.34576	8.37002
ENSG00000163507.13	-2.11093	8.35656
ENSG00000257219.5	-3.11322	8.35544
ENSG00000036054.12	1.77448	8.3483
ENSG00000198727.2	1.22783	8.33722
ENSG00000132424.14	1.2607	8.32651
ENSG00000182752.9	2.91082	8.32506
ENSG00000134574.11	-1.04997	8.31623
ENSG00000101000.5	-2.72752	8.31162
ENSG00000173281.4	2.36326	8.3014
ENSG00000131778.18	-1.43857	8.29421
ENSG00000233608.3	-2.95564	8.29175
ENSG00000160539.4	2.03013	8.28414
ENSG00000122694.15	-1.27459	8.2805
ENSG00000109790.16	-1.03611	8.272
ENSG00000090020.10	-1.42524	8.26339
ENSG00000169189.16	1.10893	8.26328
ENSG00000112425.14	2.53507	8.25942
ENSG00000185896.10	-0.848949	8.25559
ENSG00000127483.17	-1.0349	8.25371
ENSG00000185122.10	1.00538	8.25366
ENSG00000135046.13	1.04995	8.25251
ENSG00000205352.10	-1.34798	8.24702
ENSG00000131504.15	-0.99164	8.24368
ENSG00000075275.16	6.03889	8.24141
ENSG00000164889.13	0.927055	8.24028
ENSG00000138246.15	1.4579	8.22355
ENSG00000160224.16	6.23504	8.21999
ENSG00000187239.16	1.44987	8.21597
ENSG00000164161.9	-5.43486	8.20955
ENSG00000143157.11	-1.52184	8.20868
ENSG00000261039.2	3.19575	8.20792
ENSG00000132463.13	0.915122	8.20271
ENSG00000276600.4	5.19969	8.20202
ENSG00000001036.13	-0.977779	8.19611
ENSG00000129625.12	0.897459	8.1882
ENSG00000162630.5	2.28034	8.18065
ENSG00000155755.18	-1.1875	8.17614
ENSG00000105856.13	1.97426	8.17593
ENSG00000107140.15	1.12595	8.16754
ENSG00000169018.5	1.07911	8.16456
ENSG00000163923.9	-2.15791	8.15961
ENSG00000126882.12	3.69391	8.15496
ENSG00000153233.12	3.87914	8.14896
ENSG00000108387.14	4.68674	8.14327
ENSG00000094916.15	-1.19359	8.14145
ENSG00000213390.10	-2.216	8.13669
ENSG00000169750.8	-2.39439	8.1362
ENSG00000149499.11	-1.81573	8.12467
ENSG00000173662.20	3.29195	8.11969
ENSG00000101825.7	5.08655	8.1186
ENSG00000115548.16	1.54811	8.11684
ENSG00000187720.14	-2.41734	8.11224
ENSG00000196262.13	-1.03319	8.10943
ENSG00000155816.19	-1.75035	8.10911
ENSG00000126458.3	-1.07183	8.10775
ENSG00000198162.12	0.987917	8.1047
ENSG00000159166.13	3.81723	8.09942
ENSG00000169105.7	-1.45734	8.09495
ENSG00000140941.12	0.943887	8.08958
ENSG00000139173.9	2.55557	8.08688
ENSG00000104147.8	-3.09012	8.05792
ENSG00000100813.14	-0.896396	8.05221
ENSG00000119632.3	-1.52636	8.04016
ENSG00000142634.12	-1.24897	8.03717
ENSG00000179094.15	-1.68633	8.03005
ENSG00000154175.16	1.79977	8.02353
ENSG00000160867.14	1.71016	8.02265
ENSG00000198951.11	-1.73097	8.02094
ENSG00000173402.11	1.37528	8.0163
ENSG00000173545.4	1.07959	8.01379
ENSG00000088038.17	-1.16033	8.00975
ENSG00000159263.15	-1.29905	8.00583
ENSG00000076604.14	1.10366	8.00179
ENSG00000171451.13	-1.04386	7.98981
ENSG00000177981.10	1.27773	7.98966
ENSG00000144118.13	-0.968932	7.9875
ENSG00000185532.15	5.70694	7.98076
ENSG00000143036.16	4.10881	7.9755
ENSG00000107960.10	1.43367	7.97503
ENSG00000178585.14	-1.46434	7.96884
ENSG00000111859.16	-2.20451	7.96352
ENSG00000167130.17	-2.00095	7.96027
ENSG00000140374.15	0.882985	7.95429
ENSG00000068976.13	5.32738	7.95044
ENSG00000188976.10	-0.837217	7.95037
ENSG00000144579.7	-0.89893	7.9495
ENSG00000114166.7	1.71698	7.94792
ENSG00000142686.7	1.38397	7.94614
ENSG00000001497.16	-1.16585	7.94236
ENSG00000134046.11	-1.06874	7.94193
ENSG00000083454.21	2.68358	7.93489
ENSG00000274750.2	5.13865	7.93384
[truncated: 13,982 more rows]

## Sheet: Supplementary Fig.4
		a. ADAR1	b. hnRNP C
transcript_id	transcript_id	ENST00000368471.7	ENST00000553300.5
GTEX-1117F-0226-SM-5GZZ7	Adipose Tissue	33.68	0
GTEX-1117F-0426-SM-5EGHI	Muscle	6.51	6.21
GTEX-1117F-0526-SM-5EGHJ	Blood Vessel	32.6	5.61
GTEX-1117F-0626-SM-5N9CS	Blood Vessel	31.5	93.65
GTEX-1117F-0726-SM-5GIEN	Heart	14.18	54.93
GTEX-1117F-1326-SM-5EGHH	Adipose Tissue	23.47	123.7
GTEX-1117F-2426-SM-5EGGH	Uterus	49.43	137.3
GTEX-1117F-2526-SM-5GZY6	Vagina	31.22	95.7
GTEX-1117F-2826-SM-5GZXL	Breast	26.37	65.24
GTEX-1117F-2926-SM-5GZYI	Skin	19.45	105.5
GTEX-1117F-3026-SM-5GZYU	Salivary Gland	31.42	7.01
GTEX-1117F-3226-SM-5N9CT	Brain	25.35	19.31
GTEX-111CU-0126-SM-5GZWZ	Adrenal Gland	36.18	96.5
GTEX-111CU-0226-SM-5GZXC	Thyroid	43.01	97.16
GTEX-111CU-0326-SM-5GZXO	Lung	52.55	113
GTEX-111CU-0426-SM-5GZY1	Spleen	59.63	102
GTEX-111CU-0526-SM-5EGHK	Pancreas	14.24	41.66
GTEX-111CU-0626-SM-5EGHL	Esophagus	32.16	87.4
GTEX-111CU-0726-SM-5GZYD	Esophagus	27.95	116
GTEX-111CU-0826-SM-5EGIJ	Esophagus	34.97	102.7
GTEX-111CU-0926-SM-5EGIK	Stomach	17.16	59.73
GTEX-111CU-1026-SM-5EGIL	Adipose Tissue	23.43	62.72
GTEX-111CU-1126-SM-5EGIM	Skin	25.3	43.16
GTEX-111CU-1226-SM-5EGIN	Colon	40.96	74.89
GTEX-111CU-1326-SM-5NQ8L	Small Intestine	40.44	72.87
GTEX-111CU-1426-SM-5GZYP	Colon	26.23	75.38
GTEX-111CU-1526-SM-5N9FS	Prostate	38.61	37.25
GTEX-111CU-1726-SM-5EGHM	Testis	33.79	116.8
GTEX-111CU-1826-SM-5GZYN	Adipose Tissue	32.54	110.5
GTEX-111CU-2026-SM-5GZZC	Muscle	8.24	41.39
GTEX-111CU-2226-SM-5N9G5	Nerve	35.51	55.68
GTEX-111FC-0126-SM-5N9DL	Skin	24.75	53.18
GTEX-111FC-0226-SM-5N9B8	Adipose Tissue	37.49	74.47
GTEX-111FC-0326-SM-5GZZ1	Muscle	4.4	14.08
GTEX-111FC-0426-SM-5N9CV	Blood Vessel	34.15	104.9
GTEX-111FC-0526-SM-5GZZ8	Nerve	53.28	113.6
GTEX-111FC-0626-SM-5N9CU	Heart	17.59	54.34
GTEX-111FC-0826-SM-5GZWO	Heart	13.35	21.09
GTEX-111FC-1026-SM-5GZX1	Thyroid	30.13	79.95
GTEX-111FC-1126-SM-5GZWU	Lung	44.63	100.2
GTEX-111FC-1326-SM-5N9D9	Spleen	49.19	64.92
GTEX-111FC-1926-SM-5GZYC	Testis	26.37	39.25
GTEX-111FC-2026-SM-5GZYO	Prostate	28.29	52.16
GTEX-111FC-2526-SM-5GZXU	Skin	27.06	37.6
GTEX-111FC-2926-SM-5GZY7	Salivary Gland	27.09	61.74
GTEX-111FC-3126-SM-5GZZ2	Brain	47.88	44.05
GTEX-111FC-3326-SM-5GZYV	Brain	55.62	69.63
GTEX-111VG-0008-SM-5Q5BG	Skin	41.25	267.3
GTEX-111VG-0326-SM-5GZX7	Heart	11.5	25.99
GTEX-111VG-0526-SM-5N9BW	Thyroid	27.87	31.06
GTEX-111VG-0726-SM-5GIDC	Lung	35.84	100
GTEX-111VG-1626-SM-5EGIO	Skin	18.9	36.63
GTEX-111VG-1926-SM-5GIDO	Testis	19.14	42.53
GTEX-111VG-2226-SM-5N9DU	Colon	29.23	62.94
GTEX-111VG-2326-SM-5N9BK	Adipose Tissue	29.11	43.84
GTEX-111VG-2426-SM-5GZXD	Skin	27.49	30.5
GTEX-111VG-2526-SM-5GZXP	Nerve	37.57	88.73
GTEX-111VG-2626-SM-5GZY2	Muscle	5.61	27.77
GTEX-111YS-0006-SM-5NQBE	Blood	33.67	67.49
GTEX-111YS-0008-SM-5Q5BH	Skin	40.64	178
GTEX-111YS-0126-SM-5987T	Adrenal Gland	21.32	81.33
GTEX-111YS-0326-SM-5GZZ3	Heart	11.61	37.76
GTEX-111YS-0426-SM-5987O	Heart	8.35	26.09
GTEX-111YS-0526-SM-5GZXJ	Blood Vessel	32.82	56.41
GTEX-111YS-0626-SM-5GZXV	Lung	35.24	106
GTEX-111YS-0726-SM-5GZY8	Thyroid	30.63	58.38
GTEX-111YS-0826-SM-5GZYK	Esophagus	30.28	75.58
GTEX-111YS-0926-SM-5EGGI	Esophagus	26.83	148.2
GTEX-111YS-1026-SM-5GZYE	Esophagus	21.54	89.09
GTEX-111YS-1126-SM-5GZYQ	Stomach	16.85	29.88
GTEX-111YS-1226-SM-5EGGJ	Pancreas	9.99	24.04
GTEX-111YS-1326-SM-5EGGK	Adipose Tissue	24.96	83.81
GTEX-111YS-1426-SM-5GID8	Small Intestine	22.91	28.28
GTEX-111YS-1526-SM-5GZYW	Skin	27.29	56
GTEX-111YS-1626-SM-5GZZ9	Colon	35.18	83.71
GTEX-111YS-1726-SM-5GIED	Prostate	36.66	57.94
GTEX-111YS-1826-SM-5GIEP	Colon	39.05	91.59
GTEX-111YS-1926-SM-5GICC	Breast	42.64	80.86
GTEX-111YS-2026-SM-5EGGL	Testis	35.29	81.28
GTEX-111YS-2126-SM-5EGGM	Nerve	42.37	98.92
GTEX-111YS-2226-SM-5987P	Blood Vessel	33.68	88.7
GTEX-111YS-2326-SM-5987L	Muscle	6.87	77.75
GTEX-111YS-2426-SM-5GZZQ	Adipose Tissue	29.98	52.79
GTEX-1122O-0003-SM-5Q5DL	Blood	129.7	324.2
GTEX-1122O-0005-SM-5O99J	Blood	77.63	116.9
GTEX-1122O-0008-SM-5QGR2	Skin	45.7	239.6
GTEX-1122O-0126-SM-5GICA	Lung	48.69	71.71
GTEX-1122O-0226-SM-5N9DA	Thyroid	28.88	32.67
GTEX-1122O-0326-SM-5H124	Adrenal Gland	37.14	102.7
GTEX-1122O-0426-SM-5H12G	Blood Vessel	34.43	87.13
GTEX-1122O-0526-SM-5N9DM	Spleen	62.34	107.7
GTEX-1122O-0626-SM-5N9B9	Heart	13.87	42.15
GTEX-1122O-0726-SM-5GIEV	Pancreas	12.57	21.68
GTEX-1122O-0826-SM-5GICV	Heart	11.37	26.46
GTEX-1122O-0926-SM-9YFLC	Adipose Tissue	18.07	41.51
GTEX-1122O-1026-SM-9WYSF	Skin	31.03	44.78
GTEX-1122O-1126-SM-5NQ8X	Blood Vessel	26.46	53.43
GTEX-1122O-1226-SM-5H113	Breast	35.76	65.93
GTEX-1122O-1326-SM-5H11F	Small Intestine	32.97	35.46
GTEX-1122O-1426-SM-5H11R	Colon	41.27	67.96
GTEX-1122O-1526-SM-5N9CL	Colon	17.8	36.02
GTEX-1122O-1626-SM-5N9CX	Esophagus	25.8	80.28
GTEX-1122O-1726-SM-5GICM	Esophagus	12.53	69.64
GTEX-1122O-1826-SM-5EGIP	Esophagus	37.15	89.15
GTEX-1122O-1926-SM-5EGIQ	Stomach	14.81	23.17
GTEX-1122O-2026-SM-9YFMG	Adipose Tissue	24.45	38.09
GTEX-1122O-2126-SM-5EGIR	Skin	20.8	55.68
GTEX-1122O-2326-SM-9YFL9	Blood Vessel	29.36	64.11
GTEX-1122O-2426-SM-5GIDN	Muscle	8.37	91.32
GTEX-1128S-0005-SM-5P9HI	Blood	24.07	24.24
GTEX-1128S-0008-SM-5Q5DP	Skin	39.72	96.61
GTEX-1128S-0126-SM-5H12S	Thyroid	43.77	62.09
GTEX-1128S-0326-SM-5GZZF	Blood Vessel	39.03	87.93
GTEX-1128S-0726-SM-5N9D6	Lung	43.62	149.3
GTEX-1128S-0826-SM-5GZZI	Pancreas	13	23.85
GTEX-1128S-0926-SM-5GZZU	Adipose Tissue	41.09	175.7
GTEX-1128S-1626-SM-5H12O	Colon	26.61	63.1
GTEX-1128S-2126-SM-5H12U	Adipose Tissue	24.89	52.54
GTEX-1128S-2326-SM-5GZZY	Skin	24.07	25.77
GTEX-1128S-2426-SM-5H11B	Muscle	3.8	29.43
GTEX-1128S-2526-SM-5H11N	Blood Vessel	28.22	67.1
GTEX-1128S-2626-SM-5H11Z	Pituitary	44.86	152.8
GTEX-1128S-2726-SM-5H12C	Brain	33.26	51.39
GTEX-1128S-2826-SM-5N9DI	Brain	43.28	56.55
GTEX-113IC-0006-SM-5NQ9C	Blood	112.9	87.16
GTEX-113IC-0008-SM-5QGRF	Skin	36.63	173.2
GTEX-113IC-0126-SM-5HL6T	Skin	47.47	58.25
GTEX-113IC-0226-SM-5HL5C	Adipose Tissue	50.7	68.93
GTEX-113IC-0426-SM-5HL5O	Blood Vessel	39.54	84.35
GTEX-113IC-0526-SM-5HL76	Nerve	54.16	119.5
GTEX-113JC-0006-SM-5O997	Blood	21.47	4.52
GTEX-113JC-0008-SM-5QGR6	Skin	44.87	159.1
GTEX-113JC-0126-SM-5EGJW	Thyroid	45.93	61.27
GTEX-113JC-0726-SM-5GZZR	Adipose Tissue	31.01	91.64
GTEX-113JC-0926-SM-5H114	Esophagus	28.82	27.72
GTEX-113JC-1026-SM-5H117	Esophagus	28.64	31.1
GTEX-113JC-1926-SM-5N9GE	Vagina	38.08	92.3
GTEX-113JC-2226-SM-5EGJG	Uterus	59.4	173
GTEX-113JC-2326-SM-5EQ4E	Skin	37.9	33.01
GTEX-113JC-2726-SM-5EGIS	Muscle	4.39	27.81
GTEX-113JC-2826-SM-5EGIT	Pituitary	74.86	90.62
GTEX-117XS-0005-SM-5PNU6	Blood	7.75	10.41
GTEX-117XS-0008-SM-5Q5DQ	Skin	42.47	166.6
GTEX-117XS-0426-SM-5GZZN	Blood Vessel	32.82	80.15
GTEX-117XS-0526-SM-5987Q	Thyroid	29.3	110.3
GTEX-117XS-0726-SM-5H131	Heart	11.98	22.19
GTEX-117XS-1926-SM-5GICO	Breast	32.31	26.25
GTEX-117XS-2026-SM-5GID1	Testis	31.16	59.09
GTEX-117XS-2226-SM-5GIE1	Colon	30.79	78.82
GTEX-117XS-2526-SM-5H11G	Muscle	3.29	23.99
GTEX-117XS-2726-SM-5N9BL	Skin	27.64	28.91
GTEX-117XS-2926-SM-5N9BX	Pituitary	40.66	83.37
GTEX-117XS-3026-SM-5N9CA	Brain	35.63	43.21
GTEX-117XS-3126-SM-5GIDP	Brain	57.89	82.69
GTEX-117YW-0005-SM-5NQ8Z	Blood	23.57	27.38
GTEX-117YW-0008-SM-5QGRD	Skin	46.33	154.1
GTEX-117YW-0126-SM-5EGGN	Thyroid	31.53	68.18
GTEX-117YW-0226-SM-5N9CM	Blood Vessel	25.27	73.91
GTEX-117YW-0326-SM-5N9CY	Heart	7.74	10.74
GTEX-117YW-0426-SM-5GZZZ	Heart	4.69	1.83
GTEX-117YW-0526-SM-5H11C	Lung	48.45	51.94
GTEX-117YW-0826-SM-5H11O	Adipose Tissue	26.75	74.32
GTEX-117YW-1426-SM-5EGGO	Prostate	29.55	62.67
GTEX-117YW-1526-SM-5EGGP	Testis	22.19	49.39
GTEX-117YW-1826-SM-5PNY5	Colon	14.95	96.56
GTEX-117YW-1926-SM-5H121	Esophagus	25.07	0
GTEX-117YW-2026-SM-5N9BH	Esophagus	21.43	21.97
GTEX-117YW-2226-SM-5N9DB	Stomach	24.01	40.78
GTEX-117YW-2426-SM-5Q5AE	Muscle	3.91	27.82
GTEX-117YW-2626-SM-5GZZH	Skin	26.31	13.95
GTEX-117YW-2726-SM-5GZZT	Blood Vessel	27.95	48.71
GTEX-117YW-2826-SM-5H116	Pituitary	48.5	53.64
GTEX-117YX-0126-SM-5EGH5	Adrenal Gland	33.03	125.6
GTEX-117YX-0226-SM-5EGH6	Pancreas	11.02	42.93
GTEX-117YX-0326-SM-5GICL	Small Intestine	34.39	101.8
GTEX-117YX-0526-SM-5EGJH	Colon	38.32	111.2
GTEX-117YX-0626-SM-5EGJI	Heart	13.67	55.03
GTEX-117YX-0726-SM-5GIET	Adipose Tissue	31.91	165.5
GTEX-117YX-0826-SM-5H11J	Colon	29.81	101.6
GTEX-117YX-1026-SM-5H11V	Stomach	19.25	74.12
GTEX-117YX-1126-SM-5H128	Heart	8.09	42.44
GTEX-117YX-1226-SM-5H11S	Thyroid	29.41	85.92
GTEX-117YX-1326-SM-5H125	Lung	45.78	121.9
GTEX-117YX-1426-SM-5H12H	Breast	23.33	85.14
GTEX-117YX-1526-SM-5H12T	Prostate	43.72	87.6
GTEX-117YX-1726-SM-5GZZS	Blood Vessel	30.65	142.5
GTEX-117YX-1826-SM-5H12K	Esophagus	34.76	121.1
GTEX-117YX-1926-SM-5GIEC	Skin	24.92	62.11
GTEX-117YX-2026-SM-5GIEF	Testis	62.05	134.1
GTEX-117YX-2126-SM-5GIEL	Spleen	54.87	120.9
GTEX-117YX-2226-SM-5EGJJ	Adipose Tissue	24.24	114.9
GTEX-117YX-2326-SM-5H12W	Skin	36.28	81.26
GTEX-117YX-2426-SM-5GZZJ	Nerve	36.31	116.7
GTEX-117YX-2526-SM-5EQ4Q	Muscle	8.57	58.08
GTEX-117YX-2626-SM-5EQ53	Blood Vessel	34.61	75.88
GTEX-1192W-0005-SM-5NQBQ	Blood	20.55	19.15
GTEX-1192W-0008-SM-5QGRE	Skin	46.54	210.8
GTEX-1192W-0126-SM-5EGGS	Thyroid	37.13	74.18
GTEX-1192W-0226-SM-5EGGT	Heart	16.51	46.74
GTEX-1192W-2626-SM-5Q5AF	Skin	52.37	34.85
GTEX-1192W-3026-SM-5GZZV	Pituitary	51.65	73.67
GTEX-1192X-0005-SM-5NQC3	Blood	1.03	0.81
GTEX-1192X-0008-SM-5Q5B7	Skin	43.55	234.2
GTEX-1192X-0011-R10a-SM-DO941	Brain	54.13	135.7
GTEX-1192X-0011-R5a-SM-DNZZA	Brain	32.36	111.5
GTEX-1192X-0011-R6a-SM-DNZZB	Brain	37.62	95.98
GTEX-1192X-0011-R7b-SM-DNZZC	Brain	28.53	91.86
GTEX-1192X-0011-R8b-SM-DO11U	Brain	66.07	137
GTEX-1192X-0011-R9b-SM-DO934	Brain	23.66	122.1
GTEX-1192X-0226-SM-5H12D	Skin	36.78	64.55
GTEX-1192X-0326-SM-5H11U	Nerve	42.67	107.6
GTEX-1192X-0426-SM-5GIEE	Muscle	7.33	53.58
GTEX-1192X-0726-SM-5987R	Heart	10.29	54.24
GTEX-1192X-1126-SM-5EGGU	Thyroid	33.26	157.5
GTEX-1192X-1526-SM-5H11I	Adipose Tissue	32.07	168.2
GTEX-1192X-1826-SM-5GIE2	Esophagus	28.27	95.7
GTEX-1192X-2326-SM-5987X	Breast	37.25	95.42
GTEX-1192X-2526-SM-59868	Small Intestine	40.01	133.1
GTEX-1192X-2726-SM-5N9DN	Skin	30.97	69.17
GTEX-1192X-2926-SM-5N9BA	Salivary Gland	20.98	108
GTEX-1192X-3026-SM-5N9BM	Pituitary	44.87	88.83
GTEX-1192X-3126-SM-5N9BY	Brain	45.01	95.98
GTEX-1192X-3226-SM-5987D	Brain	51.78	103.4
GTEX-11DXW-0006-SM-5NQ7Y	Blood	35.86	79.49
GTEX-11DXW-0008-SM-5Q59V	Skin	41.1	122.6
GTEX-11DXW-0011-R1a-SM-DNZZD	Brain	17.21	48.14
GTEX-11DXW-0011-R3b-SM-DNZZE	Brain	27.41	56.78
GTEX-11DXW-0011-R5b-SM-DO11D	Brain	16.14	32.16
GTEX-11DXW-0011-R6a-SM-DO11N	Brain	26.15	59.02
GTEX-11DXW-0011-R7b-SM-DO119	Brain	11.5	24.96
GTEX-11DXW-0226-SM-5H122	Skin	30.17	29.63
GTEX-11DXW-0326-SM-5H11W	Adipose Tissue	27.85	58.65
GTEX-11DXW-0426-SM-5H12E	Nerve	48.2	63.44
GTEX-11DXW-0526-SM-5H127	Blood Vessel	31.91	67.36
GTEX-11DXW-0626-SM-5N9ER	Breast	28.32	90.83
GTEX-11DXW-0726-SM-5H12J	Muscle	4.46	28.86
GTEX-11DXW-0826-SM-5H118	Skin	24.04	97.5
GTEX-11DXW-1026-SM-5H11K	Brain	48.72	59.8
GTEX-11DXW-1126-SM-5H12Q	Brain	36.9	39.81
GTEX-11DXW-1226-SM-5H133	Pituitary	59.7	50.12
GTEX-11DXX-0005-SM-5NQ8B	Blood	55.14	82.79
GTEX-11DXX-0008-SM-5Q5B8	Skin	40.42	250
GTEX-11DXX-0126-SM-5EGH7	Adrenal Gland	31.25	150.6
GTEX-11DXX-0226-SM-5P9HL	Thyroid	37.63	78.37
GTEX-11DXX-0326-SM-5PNWC	Heart	7.8	42.84
GTEX-11DXX-0426-SM-5EQ5F	Blood Vessel	36.83	58.27
GTEX-11DXX-0526-SM-5PNVR	Heart	12.26	43.19
GTEX-11DXX-0626-SM-5Q5AG	Lung	40.38	79.53
GTEX-11DXX-0726-SM-5H12X	Spleen	66.56	66.95
GTEX-11DXX-0826-SM-5GZZP	Blood Vessel	40.56	81.87
GTEX-11DXX-0926-SM-5H112	Pancreas	10.97	22.86
GTEX-11DXX-1026-SM-5H11E	Esophagus	36.34	88.89
GTEX-11DXX-1126-SM-5GZZK	Esophagus	28.71	132.5
GTEX-11DXX-1226-SM-5GICD	Esophagus	41.38	87.89
GTEX-11DXX-1326-SM-5GIDZ	Stomach	22.28	50.91
GTEX-11DXX-1426-SM-5GIDU	Ovary	46.72	184.3
GTEX-11DXX-1526-SM-5H115	Uterus	45.98	118.9
GTEX-11DXX-1626-SM-5H11H	Small Intestine	32.98	56.75
GTEX-11DXX-1726-SM-5H11T	Vagina	34.8	143
GTEX-11DXX-1826-SM-5H126	Colon	19.02	43.39
GTEX-11DXX-1926-SM-5EGJK	Colon	41.87	95.45
GTEX-11DXX-2026-SM-5EGJL	Adipose Tissue	26.85	79.66
GTEX-11DXX-2126-SM-5PNYR	Skin	28.55	67.65
GTEX-11DXX-2326-SM-9YFKS	Adipose Tissue	24.04	61.28
GTEX-11DXX-2426-SM-5GZZW	Skin	30.67	71.61
GTEX-11DXX-2526-SM-5H119	Nerve	20.63	66.11
GTEX-11DXX-2626-SM-5Q5A3	Blood Vessel	38.66	80.7
GTEX-11DXX-2726-SM-5PNXO	Muscle	7.19	70.99
GTEX-11DXY-0006-SM-5NQ8N	Blood	19.02	19.92
GTEX-11DXY-0008-SM-5QGR4	Skin	37.71	150.4
GTEX-11DXY-0011-R10b-SM-DO12C	Brain	51.65	81.59
GTEX-11DXY-0011-R11a-SM-DNZZN	Brain	63.76	116
GTEX-11DXY-0011-R5b-SM-DNZZL	Brain	33.43	79.99
GTEX-11DXY-0011-R6a-SM-DNZZF	Brain	42.86	79.78
GTEX-11DXY-0011-R7a-SM-DO11L	Brain	24.29	55.38
GTEX-11DXY-0011-R8a-SM-DO11M	Brain	53.18	84.25
GTEX-11DXY-0126-SM-5H11Q	Skin	25	64.87
GTEX-11DXY-0226-SM-5H123	Testis	56.58	51.32
GTEX-11DXY-0326-SM-5H12F	Adipose Tissue	39.4	86.4
GTEX-11DXY-0426-SM-5H12R	Thyroid	33.3	85.98
GTEX-11DXY-0526-SM-5EGGQ	Liver	16.75	15.8
GTEX-11DXY-0826-SM-5EGGR	Heart	4.71	1.88
GTEX-11DXY-1026-SM-5987V	Heart	8.31	19.49
GTEX-11DXY-1126-SM-5987W	Blood Vessel	28.2	54.64
GTEX-11DXY-1326-SM-5987Z	Esophagus	34.34	46.24
GTEX-11DXY-1426-SM-5N9CN	Esophagus	16.16	104.6
GTEX-11DXY-1526-SM-5H129	Esophagus	24.36	70.55
GTEX-11DXY-1626-SM-5H12L	Adrenal Gland	32.06	52.77
GTEX-11DXY-2026-SM-5N9CZ	Colon	25.57	35.37
GTEX-11DXY-2326-SM-5GICW	Breast	29.82	40.52
GTEX-11DXY-2626-SM-5GIE7	Skin	33.66	39.9
GTEX-11DXY-2726-SM-5GID2	Muscle	5.26	20.31
GTEX-11DXY-3026-SM-5N9CB	Pituitary	49.95	82.74
GTEX-11DXY-3126-SM-5N9BT	Brain	53.62	52.2
GTEX-11DXY-3226-SM-5GIDE	Brain	43.97	52.51
GTEX-11DXZ-0006-SM-5LZZH	Blood	35.61	35.62
GTEX-11DXZ-0126-SM-5EGGY	Liver	12.66	32.24
GTEX-11DXZ-0226-SM-5EGGZ	Adrenal Gland	29.68	78.97
GTEX-11DXZ-0326-SM-5EGH1	Heart	13.02	41.97
GTEX-11DXZ-0426-SM-5987Y	Blood Vessel	36.68	81.11
GTEX-11DXZ-0526-SM-5GU7J	Blood Vessel	44.45	83.83
GTEX-11DXZ-0626-SM-5GU77	Heart	15.9	42.07
GTEX-11DXZ-0726-SM-5N9C4	Lung	38.43	73.75
GTEX-11DXZ-0926-SM-5N9CG	Thyroid	43.51	92
GTEX-11DXZ-1026-SM-5N9D5	Esophagus	34.09	91.25
GTEX-11DXZ-1226-SM-5H11L	Esophagus	17.23	71.35
GTEX-11DXZ-1326-SM-5H11X	Small Intestine	23.93	42.45
GTEX-11DXZ-1426-SM-5H12A	Adipose Tissue	24.72	44.09
GTEX-11DXZ-1626-SM-5GIDI	Colon	33.22	69.64
GTEX-11DXZ-1726-SM-5H12M	Colon	19.88	28.3
GTEX-11DXZ-1826-SM-5H12Y	Prostate	36.09	72.87
GTEX-11DXZ-1926-SM-5GZZL	Breast	25.86	47.55
GTEX-11DXZ-2026-SM-5987S	Skin	29.91	29.06
GTEX-11DXZ-2126-SM-59881	Testis	28.24	72.52
GTEX-11DXZ-2326-SM-5EGGV	Skin	32.89	58.29
GTEX-11DXZ-2426-SM-5N9DT	Muscle	6.48	25.47
GTEX-11DXZ-2526-SM-5N9BG	Nerve	47.07	83.04
GTEX-11DXZ-2626-SM-59882	Blood Vessel	41.83	72
GTEX-11DYG-0006-SM-5NQB2	Blood	11.27	8.61
GTEX-11DYG-0008-SM-5QGR5	Skin	39.92	135.3
GTEX-11DYG-0011-R10b-SM-DNZZO	Brain	38.17	82.37
GTEX-11DYG-0011-R11a-SM-DNZZP	Brain	61.6	116.2
GTEX-11DYG-0011-R5a-SM-DO928	Brain	25.35	70.6
GTEX-11DYG-0011-R6a-SM-DO936	Brain	22.47	70.96
GTEX-11DYG-0011-R7b-SM-EXUS6	Brain	22.05	55.78
GTEX-11DYG-0011-R8a-SM-DO93F	Brain	14.95	53.61
GTEX-11DYG-0126-SM-59883	Skin	27.59	37.65
GTEX-11DYG-0426-SM-5987J	Nerve	44.37	69.34
GTEX-11DYG-0826-SM-5N9GH	Thyroid	36.82	72.85
GTEX-11DYG-0926-SM-5EGGW	Blood Vessel	43.65	59.05
GTEX-11DYG-1026-SM-5A5JQ	Heart	14.78	51.33
GTEX-11DYG-1226-SM-5N9DC	Blood Vessel	29.24	85.52
GTEX-11DYG-1326-SM-5N9DO	Esophagus	28.31	64.3
GTEX-11DYG-1426-SM-5A5JR	Esophagus	32.32	47.98
GTEX-11DYG-1526-SM-5A5JS	Skin	43.33	60
GTEX-11DYG-1926-SM-5H12I	Esophagus	30.59	41.41
GTEX-11DYG-2026-SM-5EGGX	Adipose Tissue	33.71	140.8
GTEX-11DYG-2526-SM-5N9BB	Prostate	35.32	61.28
GTEX-11DYG-2926-SM-5H132	Brain	53.94	34.7
GTEX-11DYG-3126-SM-5A5L6	Pituitary	42.73	79.09
GTEX-11DZ1-0008-SM-5QGR3	Skin	39.21	184.9
GTEX-11DZ1-0011-R10b-SM-DO943	Brain	34.89	102.5
GTEX-11DZ1-0011-R11b-SM-DO11W	Brain	56.15	200.9
GTEX-11DZ1-0011-R2a-SM-DNZZM	Brain	30.03	139.1
GTEX-11DZ1-0011-R3a-SM-DNZYY	Brain	37.27	105.5
GTEX-11DZ1-0011-R5a-SM-DO11J	Brain	20.54	88.09
GTEX-11DZ1-0011-R6b-SM-DNZZG	Brain	31.2	139
GTEX-11DZ1-0011-R7a-SM-DNZZH	Brain	24.89	84.55
GTEX-11DZ1-0011-R8b-SM-DNZZI	Brain	28.73	116.9
GTEX-11DZ1-0011-R9a-SM-DO933	Brain	24.48	133.5
GTEX-11DZ1-0126-SM-5985Q	Skin	32.27	69.58
GTEX-11DZ1-0226-SM-5A5KF	Adipose Tissue	38.51	115.2
GTEX-11DZ1-0326-SM-5N9BN	Breast	34.46	112.8
GTEX-11DZ1-0426-SM-5H11A	Lung	38.09	93.41
GTEX-11DZ1-0926-SM-5EQ5R	Muscle	8.66	86.98
GTEX-11DZ1-2026-SM-5A5KG	Esophagus	28.62	162.1
GTEX-11DZ1-2426-SM-5GZZX	Skin	27.82	95.87
GTEX-11DZ1-2726-SM-5A5KH	Thyroid	30.34	190.8
GTEX-11DZ1-2926-SM-5A5KI	Brain	63.52	137.9
GTEX-11EI6-0005-SM-5N9GN	Blood	37.55	101.1
GTEX-11EI6-0008-SM-5QGR7	Skin	42.34	111.3
GTEX-11EI6-0011-R10a-SM-DO93R	Brain	33.21	74.01
GTEX-11EI6-0011-R11a-SM-DO11V	Brain	27.98	52.66
GTEX-11EI6-0011-R1a-SM-DO93L	Brain	13.8	38.25
GTEX-11EI6-0011-R8a-SM-DO93M	Brain	9.85	30.65
GTEX-11EI6-0126-SM-5985R	Skin	27.01	49.89
GTEX-11EI6-0226-SM-5EQ64	Adipose Tissue	37.05	73.24
GTEX-11EI6-0326-SM-5EQ6G	Muscle	8.19	65.69
GTEX-11EI6-0426-SM-5EQ43	Nerve	60.18	168.4
GTEX-11EI6-0526-SM-5985S	Blood Vessel	31.81	84.28
GTEX-11EI6-0626-SM-5985T	Breast	45.75	138.2
GTEX-11EI6-0726-SM-59866	Thyroid	36.21	136.5
GTEX-11EI6-0826-SM-5985V	Lung	50.24	117.5
GTEX-11EI6-1526-SM-5P9GL	Esophagus	27.17	6.01
GTEX-11EI6-2226-SM-5EGJM	Testis	32.7	86.04
GTEX-11EI6-2426-SM-5PNVS	Stomach	22.25	45.2
GTEX-11EI6-2626-SM-5PNVT	Colon	36.14	89.7
GTEX-11EI6-2826-SM-5H11D	Skin	28.31	63.83
GTEX-11EI6-2926-SM-5985U	Brain	30.96	35.11
GTEX-11EI6-3026-SM-5GZZO	Brain	30.55	45.92
GTEX-11EI6-3126-SM-5H111	Pituitary	50.23	75.59
GTEX-11EM3-0001-SM-5Q5BD	Blood	84.84	320.3
GTEX-11EM3-0005-SM-5N9DK	Blood	72.9	174.9
GTEX-11EM3-0126-SM-5985K	Thyroid	31.33	109.1
GTEX-11EM3-0226-SM-5985Y	Blood Vessel	30.7	82.39
GTEX-11EM3-0326-SM-5A5KJ	Adrenal Gland	30.23	171.6
GTEX-11EM3-0426-SM-5N9BZ	Heart	14.41	55.54
GTEX-11EM3-0526-SM-5H12N	Blood Vessel	26.98	50.92
GTEX-11EM3-0626-SM-5H12Z	Heart	12.9	55.76
GTEX-11EM3-0726-SM-5GZZM	Esophagus	28.01	89.13
GTEX-11EM3-0826-SM-5N9CC	Esophagus	20.36	143.8
GTEX-11EM3-0926-SM-5A5KK	Esophagus	36.03	130
GTEX-11EM3-1026-SM-5A5KL	Stomach	17.69	50.43
GTEX-11EM3-1126-SM-5A5KM	Adipose Tissue	27.05	121.5
GTEX-11EM3-1226-SM-5N9DD	Skin	27.15	101.5
GTEX-11EM3-1326-SM-5N9C6	Breast	33.97	128.2
GTEX-11EM3-1526-SM-5A5KN	Colon	21.08	98.73
GTEX-11EM3-1626-SM-5N9CO	Colon	29.29	120.2
GTEX-11EM3-1726-SM-5N9D1	Ovary	49.33	200
GTEX-11EM3-1826-SM-5A5KO	Vagina	45.43	146.4
GTEX-11EM3-1926-SM-5987U	Uterus	43.87	180.6
GTEX-11EM3-2126-SM-5H11M	Muscle	6.42	52.26
GTEX-11EM3-2226-SM-5H11Y	Blood Vessel	25.31	94.8
GTEX-11EM3-2326-SM-5H12B	Adipose Tissue	23.38	90.1
GTEX-11EM3-2426-SM-59861	Skin	30.27	84.59
GTEX-11EMC-0002-SM-5Q5DO	Blood	103.7	342.6
GTEX-11EMC-0006-SM-5O9DN	Blood	9.22	11.34
GTEX-11EMC-0008-SM-5Q5DR	Skin	41.51	253.2
GTEX-11EMC-0011-R10a-SM-DNZZJ	Brain	33.28	75
GTEX-11EMC-0011-R11b-SM-DNZZK	Brain	41.88	89.91
GTEX-11EMC-0011-R2b-SM-DO114	Brain	7.48	35.99
GTEX-11EMC-0011-R8b-SM-DO91Z	Brain	10.19	34.51
GTEX-11EMC-0011-R9b-SM-DO921	Brain	15.5	99.24
GTEX-11EMC-0126-SM-5EGKV	Lung	32.56	122.2
GTEX-11EMC-0226-SM-5EGLP	Thyroid	38.48	139.6
GTEX-11EMC-0526-SM-5EGJN	Adrenal Gland	20.39	35.33
GTEX-11EMC-0726-SM-5EGJO	Heart	8.79	14.49
GTEX-11EMC-0826-SM-59862	Heart	11.75	27.22
GTEX-11EMC-0926-SM-59863	Blood Vessel	36.92	109.7
GTEX-11EMC-1426-SM-5N9E4	Colon	29.21	66.54
GTEX-11EMC-1726-SM-5H11P	Ovary	41	197.9
GTEX-11EMC-1826-SM-5A5JT	Uterus	59.23	180.8
GTEX-11EMC-1926-SM-5A5JU	Vagina	35.45	156.9
GTEX-11EMC-2026-SM-5A5JV	Breast	42.51	74.66
GTEX-11EMC-2226-SM-5A5JW	Esophagus	27.86	144.7
GTEX-11EMC-2526-SM-5PNVU	Salivary Gland	15.88	65.54
GTEX-11EMC-2626-SM-59864	Muscle	7.14	29.17
GTEX-11EMC-2826-SM-5PNY6	Adipose Tissue	29.88	24.53
GTEX-11EMC-2926-SM-5EQ4F	Skin	38.75	19.11
GTEX-11EMC-3026-SM-5EQ4R	Blood Vessel	34.68	67.96
GTEX-11EMC-3126-SM-5EGJP	Pituitary	42.71	91.35
GTEX-11EMC-3226-SM-5EGKW	Brain	27.98	43.95
GTEX-11EMC-3326-SM-5P9JH	Brain	46.15	77.95
GTEX-11EQ8-0006-SM-5P9HJ	Blood	9.04	23.9
GTEX-11EQ8-0008-SM-5Q5DJ	Skin	37.92	137.2
GTEX-11EQ8-0226-SM-5EQ5G	Adipose Tissue	46.68	108.4
GTEX-11EQ8-0426-SM-5N9DP	Blood Vessel	34.23	96.76
GTEX-11EQ8-0526-SM-5N9BC	Muscle	8.99	84.83
GTEX-11EQ8-0826-SM-5N9FG	Thyroid	49.06	220.4
GTEX-11EQ8-0926-SM-5H12V	Skin	32.23	133.9
GTEX-11EQ8-1326-SM-5EGJQ	Heart	16.56	81.08
GTEX-11EQ8-1426-SM-5EGJR	Testis	26.56	107.7
GTEX-11EQ8-2626-SM-5N9BO	Colon	28.13	189.1
GTEX-11EQ9-0002-SM-5QGQ1	Blood	90.48	309
GTEX-11EQ9-0006-SM-5LUB6	Blood	12.12	13.9
GTEX-11EQ9-0008-SM-5Q5DK	Skin	15.35	83.51
GTEX-11EQ9-0126-SM-5986I	Adrenal Gland	24.98	74.34
GTEX-11EQ9-0226-SM-5A5JX	Lung	50.53	129.5
GTEX-11EQ9-0426-SM-5A5JY	Spleen	60.92	84.53
GTEX-11EQ9-0526-SM-5A5JZ	Liver	23.69	47.57
GTEX-11EQ9-0626-SM-5A5K1	Thyroid	38.57	64.76
GTEX-11EQ9-0726-SM-5A5K2	Esophagus	21.89	91.44
GTEX-11EQ9-0826-SM-5986Y	Esophagus	22.33	72.3
GTEX-11EQ9-0926-SM-5HL6I	Esophagus	36.11	78.59
GTEX-11EQ9-1026-SM-5H134	Pancreas	11.94	13.79
GTEX-11EQ9-1126-SM-5987I	Adipose Tissue	16.11	64.65
GTEX-11EQ9-1226-SM-5987E	Stomach	28.03	66.21
GTEX-11EQ9-1326-SM-5985X	Small Intestine	33.69	57.15
GTEX-11EQ9-1426-SM-5987G	Colon	34.3	79.2
GTEX-11EQ9-1526-SM-5PNY7	Colon	27.08	65.28
GTEX-11EQ9-1626-SM-5PNY8	Skin	29.87	51.95
GTEX-11EQ9-1726-SM-5HL6U	Prostate	35.46	102.6
GTEX-11EQ9-1826-SM-5Q5AJ	Breast	28	68.61
GTEX-11EQ9-1926-SM-5PNVV	Testis	23.32	104.8
GTEX-11EQ9-2026-SM-5P9JI	Salivary Gland	19.98	45.59
GTEX-11EQ9-2126-SM-5PNVW	Muscle	6.57	63.56
GTEX-11EQ9-2226-SM-5987H	Blood Vessel	31.73	89.84
GTEX-11EQ9-2326-SM-5HL5H	Nerve	34.97	97.43
GTEX-11EQ9-2426-SM-5HL5T	Skin	27.98	54.79
GTEX-11EQ9-2526-SM-5HL66	Adipose Tissue	24.75	53.05
GTEX-11GS4-0006-SM-5SI9M	Blood	17.03	40.45
GTEX-11GS4-0008-SM-5QGRA	Skin	41.57	142.4
GTEX-11GS4-0011-R1a-SM-DO129	Brain	18.98	33.21
GTEX-11GS4-0011-R2a-SM-DO942	Brain	16.49	54.15
GTEX-11GS4-0226-SM-5HL77	Skin	29.68	70.18
GTEX-11GS4-0326-SM-5N9F7	Blood Vessel	32.89	80.66
GTEX-11GS4-0426-SM-5N9CD	Heart	11.53	19.2
GTEX-11GS4-0526-SM-5A5KQ	Heart	7.44	12.37
GTEX-11GS4-0626-SM-5A5LC	Blood Vessel	31.78	54.99
GTEX-11GS4-0826-SM-5986J	Thyroid	31.69	100.9
GTEX-11GS4-1026-SM-5N9DE	Adipose Tissue	24.51	55.22
GTEX-11GS4-1426-SM-5N9D2	Esophagus	17.66	20.92
GTEX-11GS4-1826-SM-5HL4T	Colon	33.11	92.12
GTEX-11GS4-2026-SM-5N9CP	Testis	27.24	68.49
GTEX-11GS4-2126-SM-5A5KR	Breast	33.75	80.63
GTEX-11GS4-2326-SM-5A5KS	Kidney	17.31	47.83
GTEX-11GS4-2526-SM-5A5KT	Muscle	3.26	17.11
GTEX-11GS4-2626-SM-5A5LD	Adipose Tissue	31.62	41.11
GTEX-11GS4-2726-SM-5A5LE	Skin	31.68	37.48
GTEX-11GS4-2826-SM-5HL56	Nerve	31.82	52.34
GTEX-11GS4-2926-SM-5A5LF	Blood Vessel	38.18	77.15
GTEX-11GS4-3026-SM-5A5LG	Pituitary	46.34	77.56
GTEX-11GS4-3126-SM-5A5LH	Brain	28.56	42.44
GTEX-11GSO-0005-SM-5O9CA	Blood	7.98	16.63
GTEX-11GSO-0011-R1b-SM-57WD3	Brain	18.04	68.26
GTEX-11GSO-0011-R2a-SM-57WDF	Brain	15.57	51.07
GTEX-11GSO-0011-R3b-SM-57WB2	Brain	43.69	76.11
GTEX-11GSO-0226-SM-5A5LV	Adipose Tissue	24.57	89.36
GTEX-11GSO-0626-SM-5A5LW	Thyroid	30.27	104.9
GTEX-11GSO-1926-SM-5A5K3	Breast	28.84	53.98
GTEX-11GSO-2326-SM-5A5LX	Adipose Tissue	30.51	35.35
GTEX-11GSO-2426-SM-5A5LY	Skin	30.99	4.58
GTEX-11GSO-2526-SM-5PNVX	Muscle	4.28	28.95
GTEX-11GSO-2626-SM-5Q5AK	Nerve	37.19	45.13
GTEX-11GSO-2826-SM-5HL6Q	Pituitary	44.61	94.31
GTEX-11GSO-2926-SM-5HL73	Brain	39.17	59.77
GTEX-11GSO-3026-SM-5Q5AL	Brain	54.36	84.71
GTEX-11GSP-0006-SM-5N9EL	Blood	13.09	20.14
GTEX-11GSP-0008-SM-5Q5DM	Skin	45.54	255.6
GTEX-11GSP-0011-R10a-SM-5NQ7J	Brain	22.83	47.66
GTEX-11GSP-0011-R11b-SM-5NQ7V	Brain	64.08	123.1
GTEX-11GSP-0011-R1a-SM-9QEJ3	Brain	23.06	21.33
GTEX-11GSP-0011-R2b-SM-9QEGE	Brain	39.86	63.15
GTEX-11GSP-0011-R3a-SM-9QEGF	Brain	16.14	33.57
GTEX-11GSP-0011-R5a-SM-57WBE	Brain	42.32	67.75
GTEX-11GSP-0011-R6b-SM-57WBQ	Brain	24	51.6
GTEX-11GSP-0011-R7b-SM-57WC3	Brain	27.24	58.79
GTEX-11GSP-0011-R8b-SM-5NQ79	Brain	24.43	66.61
GTEX-11GSP-0011-R9b-SM-5NQ77	Brain	19.38	60.61
GTEX-11GSP-0126-SM-5A5KU	Thyroid	33.24	77.3
GTEX-11GSP-0226-SM-5A5KV	Ovary	49.8	298.4
GTEX-11GSP-0326-SM-5A5KW	Adrenal Gland	23.9	66.4
GTEX-11GSP-0426-SM-5A5KX	Pancreas	4.99	5.42
GTEX-11GSP-0626-SM-5986T	Liver	9.07	3.51
GTEX-11GSP-0726-SM-5986L	Lung	34	83.79
GTEX-11GSP-0926-SM-9WYSG	Breast	33.78	69.39
GTEX-11GSP-1026-SM-9WYSH	Adipose Tissue	30.46	88.43
GTEX-11GSP-1126-SM-5A5LM	Blood Vessel	34.35	105.4
GTEX-11GSP-1226-SM-5985M	Heart	14.81	64.82
GTEX-11GSP-1326-SM-5A5KY	Heart	5.5	4.07
GTEX-11GSP-1626-SM-5986N	Colon	21.52	67.57
GTEX-11GSP-1726-SM-5A5LI	Esophagus	29.42	55.18
GTEX-11GSP-1826-SM-5N9DQ	Esophagus	24.7	99.49
GTEX-11GSP-2126-SM-5HL5E	Stomach	9.99	24.6
GTEX-11GSP-2226-SM-5HL5Q	Vagina	41.69	158.6
GTEX-11GSP-2326-SM-5HL63	Skin	23.8	46.01
GTEX-11GSP-2426-SM-5N9BD	Uterus	59.03	117.8
GTEX-11GSP-2526-SM-5N9BP	Skin	40.09	25.56
GTEX-11GSP-2726-SM-5A5LJ	Muscle	6.35	21.94
GTEX-11GSP-2826-SM-5A5LK	Nerve	42.76	93.44
GTEX-11GSP-2926-SM-5N9C2	Blood Vessel	31.41	89.45
GTEX-11GSP-3026-SM-5N9CE	Pituitary	41.18	35.39
GTEX-11GSP-3126-SM-5A5LL	Brain	53.42	85.21
GTEX-11GSP-3226-SM-5986O	Brain	20.5	41.5
GTEX-11H98-0008-SM-5QGR8	Skin	41.46	132.7
GTEX-11H98-0011-R10b-SM-5NQ98	Brain	39.69	75.37
GTEX-11H98-0011-R11b-SM-5NQ6U	Brain	68.95	114
GTEX-11H98-0011-R5b-SM-57WCF	Brain	29.24	67.77
GTEX-11H98-0011-R8a-SM-5NQ8V	Brain	26.54	72.77
GTEX-11H98-0126-SM-5EGHG	Skin	23.7	33.01
GTEX-11H98-0226-SM-5NQ89	Adipose Tissue	26.39	36.26
GTEX-11H98-0326-SM-5HL4S	Muscle	7.25	31.51
GTEX-11H98-0426-SM-5HL55	Nerve	37.98	76.24
GTEX-11I78-0001-SM-5Q5BE	Blood	79.66	310.2
GTEX-11I78-0005-SM-5N9GB	Blood	99.4	108.4
GTEX-11I78-0008-SM-5Q5DI	Skin	39.15	219.8
GTEX-11I78-0126-SM-5HL6F	Lung	36.29	53.29
GTEX-11I78-0226-SM-5HL6R	Adipose Tissue	24.97	56.48
GTEX-11I78-0526-SM-5986A	Thyroid	32.62	57.06
GTEX-11I78-0626-SM-5A5LZ	Pancreas	9.84	18.59
GTEX-11I78-0726-SM-5A5M1	Blood Vessel	41.57	69.91
GTEX-11I78-0826-SM-5A5K4	Heart	13.19	45.53
GTEX-11I78-1026-SM-5HL74	Blood Vessel	33.36	71.65
GTEX-11I78-1126-SM-5A5K5	Small Intestine	34.71	43.79
GTEX-11I78-1226-SM-5A5K6	Colon	18.16	44.61
GTEX-11I78-1326-SM-5PNY9	Colon	36.9	82.7
GTEX-11I78-1426-SM-5PNVY	Esophagus	34.31	105
GTEX-11I78-1526-SM-5A5K7	Esophagus	20.42	91.85
GTEX-11I78-1726-SM-5A5M3	Stomach	24.03	31.47
GTEX-11I78-1826-SM-5A5M4	Adrenal Gland	28.08	99.55
GTEX-11I78-1926-SM-59878	Ovary	39.08	130.8
GTEX-11I78-2026-SM-5987C	Vagina	19.39	76.42
GTEX-11I78-2126-SM-5A5K8	Uterus	58.14	153.5
GTEX-11I78-2226-SM-5PNYA	Breast	26.65	42.71
GTEX-11I78-2326-SM-5Q5AH	Blood Vessel	40.21	71.37
GTEX-11I78-2426-SM-5A5K9	Muscle	4.75	51.23
GTEX-11I78-2626-SM-5Q5AI	Adipose Tissue	35.07	67.74
GTEX-11LCK-0005-SM-5O98U	Blood	82.1	114.8
GTEX-11LCK-0008-SM-5Q5BB	Skin	31.26	142.7
GTEX-11LCK-0126-SM-5A5M5	Spleen	56.73	93.07
GTEX-11LCK-0226-SM-5A5M6	Pancreas	13.04	30.26
GTEX-11LCK-0326-SM-5A5M7	Adipose Tissue	24.15	73.29
GTEX-11LCK-0426-SM-5A5M8	Lung	44.27	148.4
GTEX-11LCK-0526-SM-5A5M9	Thyroid	39.36	105.2
GTEX-11LCK-0726-SM-5PNYC	Blood Vessel	36.73	76.03
GTEX-11LCK-0826-SM-5PNYD	Heart	14.69	62.41
GTEX-11LCK-0926-SM-5A5KA	Heart	13.36	47.99
GTEX-11LCK-1026-SM-5A5KB	Skin	37.23	50
GTEX-11LCK-1126-SM-5A5KC	Adipose Tissue	31.4	49.78
GTEX-11LCK-1226-SM-5Q5AM	Muscle	5.79	34.73
GTEX-11LCK-1326-SM-5Q5AN	Nerve	40.01	109.8
GTEX-11LCK-1426-SM-5HL5R	Blood Vessel	30.26	97.11
GTEX-11LCK-1526-SM-5HL64	Esophagus	30.79	54.65
GTEX-11LCK-1626-SM-5PNYB	Esophagus	27.1	81.87
GTEX-11LCK-1726-SM-5S2OQ	Esophagus	31.27	94.17
GTEX-11LCK-1926-SM-5A5KE	Small Intestine	29.6	92.03
GTEX-11LCK-2026-SM-5A5MA	Colon	18.93	38.05
GTEX-11LCK-2226-SM-5HL4Q	Skin	42.75	56.09
GTEX-11LCK-2326-SM-5HL53	Testis	21.48	47.59
GTEX-11LCK-2426-SM-5HL5F	Breast	30.02	78.02
GTEX-11NSD-0008-SM-5Q5BC	Skin	52.94	176.4
GTEX-11NSD-0126-SM-5987F	Thyroid	37.3	137.2
GTEX-11NSD-0226-SM-5A5LR	Adrenal Gland	32.68	146
GTEX-11NSD-0326-SM-5A5LS	Lung	44.49	98.67
GTEX-11NSD-0426-SM-5N9CR	Spleen	62.69	141.1
GTEX-11NSD-0526-SM-5A5LT	Pancreas	7.24	21.89
GTEX-11NSD-0626-SM-5A5LU	Skin	26.26	37.91
GTEX-11NSD-0826-SM-5986S	Prostate	38.43	110.4
GTEX-11NSD-0926-SM-5N9DR	Breast	27.9	81.72
GTEX-11NSD-1026-SM-5N9BE	Testis	30.13	71.77
GTEX-11NSD-1126-SM-5N9BQ	Esophagus	29.71	134.6
GTEX-11NSD-1226-SM-5986Q	Esophagus	27.77	88.45
GTEX-11NSD-1426-SM-5HL67	Stomach	12.5	39.12
GTEX-11NSD-1626-SM-5986U	Colon	28.78	95.37
GTEX-11NSD-1726-SM-5N9C3	Small Intestine	53.93	151.3
GTEX-11NSD-1826-SM-5N9CF	Nerve	39.14	29.49
GTEX-11NSD-2026-SM-5HL5U	Muscle	4.69	32.05
GTEX-11NSD-2226-SM-5986V	Skin	28.45	72.55
GTEX-11NUK-0005-SM-5MR5F	Blood	19.33	19.94
GTEX-11NUK-0008-SM-5Q5B9	Skin	45.12	120.1
GTEX-11NUK-0011-R4a-SM-DO12B	Brain	23.11	53
GTEX-11NUK-0011-R5a-SM-DO93N	Brain	27.68	60.19
GTEX-11NUK-0011-R6a-SM-DO93O	Brain	36.82	80.88
GTEX-11NUK-0011-R7a-SM-DO93P	Brain	22.44	51.24
GTEX-11NUK-0126-SM-5A5L3	Skin	32.72	48.8
GTEX-11NUK-0226-SM-5A5L4	Muscle	2.79	20.27
GTEX-11NUK-0326-SM-5HL5K	Adipose Tissue	37.61	25.98
GTEX-11NUK-0426-SM-5HL5V	Nerve	43.46	94.26
GTEX-11NUK-0526-SM-5A5L5	Blood Vessel	29.5	63.17
GTEX-11NUK-0726-SM-5A5ME	Blood Vessel	36.65	96.97
GTEX-11NUK-0826-SM-5HL4U	Lung	44.67	57.57
GTEX-11NUK-0926-SM-5HL57	Heart	15.79	23.44
GTEX-11NUK-1026-SM-5HL5J	Thyroid	37.26	72.62
GTEX-11NUK-1226-SM-5P9GM	Liver	13.43	0
GTEX-11NUK-1326-SM-5P9GN	Esophagus	28.68	48.28
GTEX-11NUK-1426-SM-5HL68	Esophagus	21.77	5.71
GTEX-11NUK-1726-SM-5A5L2	Esophagus	23.39	15.93
GTEX-11NUK-2026-SM-5PNVZ	Adipose Tissue	28.71	57.8
GTEX-11NUK-2426-SM-5BC4U	Stomach	18.14	29.42
GTEX-11NUK-2626-SM-5A5MB	Testis	23.94	49.1
GTEX-11NUK-2726-SM-5A5MC	Skin	25.02	38.5
GTEX-11NUK-2926-SM-5A5MD	Brain	44.11	56.46
GTEX-11NUK-3026-SM-5986K	Brain	54.81	63.98
GTEX-11NUK-3126-SM-5986M	Pituitary	44.5	64.62
GTEX-11NV4-0005-SM-5N9EX	Blood	48.22	132.7
GTEX-11NV4-0008-SM-5Q5BA	Skin	35.35	133.4
GTEX-11NV4-0011-R5a-SM-5NQ88	Brain	24.12	48.76
GTEX-11NV4-0011-R6a-SM-57WD5	Brain	27.27	53.04
GTEX-11NV4-0011-R7a-SM-57WDH	Brain	23.08	59.18
GTEX-11NV4-0326-SM-5HL58	Muscle	4.03	17.06
GTEX-11NV4-0526-SM-5N9BF	Blood Vessel	28.68	83.73
GTEX-11NV4-0626-SM-5N9BR	Thyroid	39.86	66.75
GTEX-11NV4-0826-SM-5BC4S	Heart	16.54	33.81
GTEX-11NV4-1126-SM-5HL6J	Lung	53.74	91.23
GTEX-11NV4-1326-SM-5HL6V	Liver	17.57	3.04
GTEX-11NV4-1426-SM-5BC4W	Adipose Tissue	39.97	93.78
GTEX-11NV4-1726-SM-5N9FC	Testis	19.13	43.01
GTEX-11NV4-1926-SM-5N9D4	Salivary Gland	18.19	37.03
GTEX-11NV4-2026-SM-5N9DG	Breast	38.41	52.19
GTEX-11NV4-2126-SM-5N9DS	Brain	20.2	30.92
GTEX-11NV4-2226-SM-5BC4T	Brain	65.54	59.57
GTEX-11NV4-2326-SM-5BC4X	Pituitary	58.83	71.56
GTEX-11O72-0006-SM-5O9DB	Blood	12.9	23.11
GTEX-11O72-0008-SM-5Q5DN	Skin	39.47	175.1
GTEX-11O72-0011-R5a-SM-DO922	Brain	22.5	65.88
GTEX-11O72-0011-R6a-SM-DNZZQ	Brain	22.01	47.64
GTEX-11O72-0126-SM-59887	Skin	31.42	119.6
GTEX-11O72-0226-SM-59869	Adipose Tissue	29.7	121.9
GTEX-11O72-0326-SM-5986D	Muscle	6.93	104.9
GTEX-11O72-0426-SM-5BC5B	Blood Vessel	32.46	114.9
GTEX-11O72-0526-SM-5Q5AO	Nerve	41.33	136.4
GTEX-11O72-0626-SM-5PNYE	Skin	31.02	79.34
GTEX-11O72-0726-SM-5P9GO	Testis	32.86	76.32
GTEX-11O72-1026-SM-5986B	Heart	12.32	49.98
GTEX-11O72-1126-SM-5N9E2	Heart	11.86	13.62
GTEX-11O72-1326-SM-5BC5A	Lung	39.46	121.2
GTEX-11O72-1926-SM-5PNW1	Esophagus	29.76	95.04
GTEX-11O72-2026-SM-5N9G8	Esophagus	36.91	68.69
GTEX-11O72-2126-SM-5N9FO	Breast	26.01	86.84
GTEX-11O72-2226-SM-5PNW2	Colon	29.25	125.6
GTEX-11O72-2326-SM-5BC7H	Thyroid	39.42	164.1
GTEX-11O72-2726-SM-5HL6K	Prostate	45.75	131.9
GTEX-11O72-2826-SM-5HL6W	Brain	61.84	114.3
GTEX-11O72-2926-SM-5BC4V	Brain	25.99	33.88
GTEX-11O72-3026-SM-5986R	Pituitary	35.93	110.2
GTEX-11OC5-0004-SM-5S2O6	Blood	64.1	325.8
GTEX-11OC5-0006-SM-5N9FA	Blood	70.92	52.05
GTEX-11OC5-0008-SM-5S2OH	Skin	49.62	120.9
GTEX-11OC5-0126-SM-5HL6A	Skin	28.31	38.74
GTEX-11OC5-0326-SM-5PNW5	Muscle	4.93	33.07
GTEX-11OC5-0426-SM-5Q5AR	Blood Vessel	28.31	59.34
GTEX-11OC5-0526-SM-5N9EE	Nerve	37.56	40.58
GTEX-11OC5-0626-SM-5HL6M	Brain	66.27	106.8
GTEX-11OC5-0726-SM-5P9JK	Brain	26.23	79.85
GTEX-11OF3-0006-SM-5O9CM	Blood	9.23	14.35
GTEX-11OF3-0008-SM-5S2NH	Skin	25.4	93.04
GTEX-11OF3-0011-R11a-SM-57WCR	Brain	61.68	117.7
GTEX-11OF3-0011-R5a-SM-57WB4	Brain	29.59	75.18
GTEX-11OF3-0011-R6b-SM-57WBG	Brain	32.68	62.8
GTEX-11OF3-0011-R7a-SM-57WCG	Brain	21.64	43.4
GTEX-11OF3-0011-R8b-SM-57WCS	Brain	50.51	84.32
GTEX-11OF3-0126-SM-5PNYF	Skin	22.48	69.45
GTEX-11OF3-0626-SM-5BC4Y	Thyroid	41.95	82.18
GTEX-11OF3-0726-SM-5BC4Z	Liver	20.06	17.66
GTEX-11OF3-0826-SM-5BC51	Adipose Tissue	28.09	60.69
GTEX-11OF3-1126-SM-5986C	Lung	38.63	144.7
GTEX-11OF3-1326-SM-5N9FJ	Kidney	12.19	24.04
GTEX-11OF3-1726-SM-5GU5Q	Prostate	33.42	40.49
GTEX-11OF3-1826-SM-5987N	Testis	22.62	49.34
GTEX-11OF3-1926-SM-59889	Breast	35.14	79.51
GTEX-11OF3-2226-SM-5986F	Esophagus	22.97	15.35
GTEX-11OF3-2326-SM-5GU73	Esophagus	22.16	36.93
GTEX-11OF3-2426-SM-5Q5AS	Adipose Tissue	27.67	64.14
GTEX-11OF3-2526-SM-5P9JL	Muscle	6.73	42.64
GTEX-11OF3-2626-SM-5GU7F	Skin	36.89	92.98
GTEX-11OF3-2926-SM-5HL78	Brain	47.53	38.47
GTEX-11OF3-3026-SM-5GU52	Pituitary	53.94	95.77
GTEX-11ONC-0005-SM-5O9CY	Blood	5.69	3.47
GTEX-11ONC-0008-SM-5S2MG	Skin	41.94	133
GTEX-11ONC-0011-R1a-SM-57WD4	Brain	14.38	24.68
GTEX-11ONC-0011-R4b-SM-DO93H	Brain	17.93	39.47
GTEX-11ONC-0011-R5b-SM-DO93I	Brain	32.93	63.09
GTEX-11ONC-0011-R6a-SM-DO12A	Brain	22.94	40.96
GTEX-11ONC-0011-R7b-SM-DO93J	Brain	26.06	53.8
GTEX-11ONC-0011-R8b-SM-5NQ87	Brain	31.86	55.26
GTEX-11ONC-0011-R9b-SM-5NQ8J	Brain	13.98	57.96
GTEX-11ONC-0126-SM-5PNW6	Heart	6.56	0
GTEX-11ONC-0526-SM-5BC57	Pancreas	6.6	14.66
GTEX-11ONC-0926-SM-5BC5E	Blood Vessel	44.29	70.4
GTEX-11ONC-1026-SM-5GU64	Heart	11.64	25.43
GTEX-11ONC-1126-SM-5GU6G	Blood Vessel	28.56	85.38
GTEX-11ONC-1426-SM-5N9F4	Esophagus	21.57	26.68
GTEX-11ONC-1526-SM-5GU6S	Esophagus	28.73	61.73
GTEX-11ONC-1926-SM-5GU75	Colon	32.17	56.65
GTEX-11ONC-2026-SM-5HL61	Colon	29.96	81.44
GTEX-11ONC-2126-SM-5HL6E	Breast	25.59	53.11
GTEX-11ONC-2226-SM-5HL6D	Testis	40.33	65.6
GTEX-11ONC-2326-SM-5HL6P	Nerve	42.91	110.9
GTEX-11ONC-2426-SM-5GU7H	Muscle	8.72	55.74
GTEX-11ONC-2526-SM-5986W	Adipose Tissue	32.36	83.38
GTEX-11ONC-2726-SM-5N9DZ	Blood Vessel	31.08	79.02
GTEX-11ONC-2826-SM-5P9GQ	Pituitary	55.26	91.01
GTEX-11ONC-2926-SM-5P9JM	Brain	35.6	55.99
GTEX-11ONC-3026-SM-5985W	Brain	43.32	49.61
GTEX-11P7K-0003-SM-5S2OU	Blood	102.5	320.9
GTEX-11P7K-0006-SM-5N9FM	Blood	42.95	113
GTEX-11P7K-0008-SM-5S2O5	Skin	30.29	247.2
GTEX-11P7K-0126-SM-5986E	Adrenal Gland	33.38	130.2
GTEX-11P7K-0226-SM-5986Z	Thyroid	33.34	88.58
GTEX-11P7K-0326-SM-59871	Lung	33.8	86.47
GTEX-11P7K-0426-SM-5BC5H	Spleen	56.23	68.53
GTEX-11P7K-0526-SM-5BC5I	Pancreas	16.14	20.33
GTEX-11P7K-0626-SM-5985Z	Prostate	38.99	104.8
GTEX-11P7K-0726-SM-5EGKX	Breast	41.79	111.5
GTEX-11P7K-0826-SM-5BC5F	Adipose Tissue	30.53	86.21
GTEX-11P7K-1026-SM-5HL6Y	Testis	47.1	133
GTEX-11P7K-1126-SM-5HL4L	Skin	32.36	71.23
GTEX-11P7K-1226-SM-5HL4X	Esophagus	28.14	78.12
GTEX-11P7K-1326-SM-5BC5G	Esophagus	19.26	53.78
GTEX-11P7K-1426-SM-5EGKY	Esophagus	35.26	88
GTEX-11P7K-1526-SM-5EGI7	Colon	22.98	57.69
GTEX-11P7K-1626-SM-5GU63	Small Intestine	41.13	70.14
GTEX-11P7K-1726-SM-5GU6F	Stomach	41.58	94.99
GTEX-11P7K-1826-SM-5HL5A	Colon	30.63	90.74
GTEX-11P7K-1926-SM-5GU6R	Muscle	5.02	53.13
GTEX-11P7K-2026-SM-5GU74	Adipose Tissue	31.24	78.04
GTEX-11P7K-2126-SM-5GU7G	Skin	33.41	53.39
GTEX-11P7K-2226-SM-5GU56	Nerve	42.16	104.3
GTEX-11P7K-2326-SM-5EGKZ	Blood Vessel	26.71	67.96
GTEX-11P81-0006-SM-5NQ7A	Blood	56.24	82.38
GTEX-11P81-0008-SM-5S2OT	Skin	50.15	257.8
GTEX-11P81-0126-SM-5HL5Y	Thyroid	33.43	98.21
GTEX-11P81-0226-SM-5HL5M	Lung	30.88	120.4
GTEX-11P81-0326-SM-5HL6B	Blood Vessel	31.07	113.6
GTEX-11P81-0526-SM-59873	Heart	9.31	36.16
GTEX-11P81-0726-SM-5PNYH	Adipose Tissue	30.34	91.03
GTEX-11P81-0826-SM-5P9GR	Esophagus	24.34	128.2
GTEX-11P81-0926-SM-59874	Esophagus	27.1	91.01
GTEX-11P81-1026-SM-5GU54	Esophagus	36.4	101.2
GTEX-11P81-1126-SM-5GU5G	Colon	47.3	113.7
GTEX-11P81-1326-SM-5GU5S	Spleen	65.06	138
GTEX-11P81-1426-SM-5P9JN	Colon	32.22	129.8
GTEX-11P81-1526-SM-5P9GS	Ovary	49.49	256.5
GTEX-11P81-1626-SM-5BC52	Uterus	54.79	188.2
GTEX-11P81-1926-SM-5BC53	Breast	39.21	79.81
GTEX-11P81-2026-SM-5P9GT	Salivary Gland	33.81	94.17
GTEX-11P81-2126-SM-5HL6N	Vagina	36.42	132.4
GTEX-11P81-2226-SM-5PNYI	Skin	26.36	66.31
GTEX-11P81-2326-SM-59875	Skin	27.8	77.01
GTEX-11P81-2426-SM-5GU65	Adipose Tissue	33.55	59.25
GTEX-11P81-2526-SM-5GU6H	Muscle	4.55	17.53
GTEX-11P81-2626-SM-5GU6T	Nerve	44.67	117.8
GTEX-11P81-2726-SM-59876	Blood Vessel	29.4	106.3
GTEX-11P82-0006-SM-5N9FY	Blood	46.12	82.43
GTEX-11P82-0008-SM-5S2MS	Skin	46.17	83.92
GTEX-11P82-0126-SM-5HL72	Blood Vessel	41.49	91.36
GTEX-11P82-0226-SM-5HL4O	Thyroid	34.57	62.19
GTEX-11P82-0326-SM-5HL51	Adipose Tissue	20.96	75.18
GTEX-11P82-0426-SM-5HL5D	Esophagus	28.83	81.29
GTEX-11P82-0526-SM-5986P	Esophagus	18.09	83.98
GTEX-11P82-0626-SM-5PNYK	Esophagus	33.47	70.97
GTEX-11P82-0726-SM-5PNYL	Stomach	32.66	74.5
GTEX-11P82-0826-SM-5P9GU	Small Intestine	39.74	121.1
GTEX-11P82-0926-SM-5986X	Salivary Gland	24.37	67.57
GTEX-11P82-1026-SM-5BC5J	Colon	21.59	26.74
GTEX-11P82-1126-SM-5BC5K	Prostate	37.87	73.57
GTEX-11P82-1326-SM-5HL62	Breast	17.91	49.97
GTEX-11P82-1426-SM-DTXFY	Skin	37.02	82.96
GTEX-11P82-1526-SM-5BC5M	Testis	30.26	77.34
GTEX-11P82-1626-SM-59879	Skin	28.46	86.07
GTEX-11P82-1726-SM-5Q5AT	Adipose Tissue	21.21	85.06
GTEX-11P82-1826-SM-5PNYJ	Muscle	4.91	45.22
GTEX-11P82-1926-SM-5Q5AU	Nerve	31.74	68.96
GTEX-11PRG-0005-SM-5NQ6X	Blood	5.94	1.71
GTEX-11PRG-0008-SM-5S2N5	Skin	33.28	115.8
GTEX-11PRG-0011-R10b-SM-DO93G	Brain	50.51	74.55
GTEX-11PRG-0011-R11b-SM-DNZZY	Brain	55.71	137
GTEX-11PRG-0011-R2a-SM-69LQ5	Brain	12.33	25.15
GTEX-11PRG-0011-R4a-SM-DNZZR	Brain	22.97	64.99
GTEX-11PRG-0011-R5b-SM-DNZZS	Brain	31.82	70.2
GTEX-11PRG-0011-R6b-SM-DO923	Brain	24.66	59.78
GTEX-11PRG-0011-R7a-SM-DNZZT	Brain	30.28	66.53
GTEX-11PRG-0126-SM-5BC55	Nerve	42.82	39.44
GTEX-11PRG-0326-SM-5GU53	Muscle	6.73	14.77
GTEX-11PRG-0626-SM-5BC56	Adipose Tissue	46.18	45.97
GTEX-11PRG-0726-SM-5EGL1	Skin	26.08	36.92
GTEX-11PRG-0826-SM-5EQ6A	Breast	43.11	62.2
GTEX-11PRG-0926-SM-5EGI8	Lung	46.17	88.87
GTEX-11PRG-1526-SM-5HL6Z	Adipose Tissue	34.24	128
GTEX-11PRG-2026-SM-5GU5F	Colon	31.78	89.74
GTEX-11PRG-2826-SM-5BC54	Brain	55.62	61.49
GTEX-11PRG-2926-SM-5987A	Brain	34.87	37.64
GTEX-11TT1-0004-SM-5S2NT	Blood	87.4	278.4
GTEX-11TT1-0005-SM-5NQ8Y	Blood	60.79	113.3
GTEX-11TT1-0008-SM-5S2P8	Skin	26.51	183.4
GTEX-11TT1-0126-SM-5LUAA	Adrenal Gland	46.02	196.1
GTEX-11TT1-0326-SM-5LUAY	Pancreas	19.58	46.98
GTEX-11TT1-0426-SM-5EGI9	Esophagus	32.64	112.2
GTEX-11TT1-0526-SM-5P9JO	Esophagus	28.42	203.7
GTEX-11TT1-0626-SM-5GU4X	Esophagus	40.15	128
GTEX-11TT1-0726-SM-5GU5A	Stomach	33.71	109.4
GTEX-11TT1-0926-SM-5GU5M	Colon	41.58	121.4
GTEX-11TT1-1026-SM-5PNW7	Colon	45.63	152
GTEX-11TT1-1126-SM-5P9GV	Thyroid	40.04	123.8
GTEX-11TT1-1226-SM-5Q5AV	Blood Vessel	44.86	100.4
GTEX-11TT1-1326-SM-5PNYM	Heart	11.03	32.08
GTEX-11TT1-1426-SM-5EGIA	Heart	21.45	68.2
GTEX-11TT1-1526-SM-5EQKU	Blood Vessel	39.47	113.8
GTEX-11TT1-1626-SM-5EQL7	Lung	57.03	171.3
GTEX-11TT1-1726-SM-5EQLJ	Liver	35.52	116.2
GTEX-11TT1-1826-SM-5EQLV	Skin	21.23	37.32
GTEX-11TT1-1926-SM-5PNYN	Adipose Tissue	23.98	107.7
GTEX-11TT1-2026-SM-5EQM8	Prostate	44.13	146.4
GTEX-11TT1-2126-SM-5GU5Y	Breast	22.61	119
GTEX-11TT1-2226-SM-5GU6B	Testis	51.93	110.4
GTEX-11TT1-2326-SM-5GU6N	Muscle	8.67	44.77
GTEX-11TT1-2426-SM-5EQMK	Adipose Tissue	21.43	50.19
GTEX-11TT1-2526-SM-5EGIB	Skin	30.53	75.82
GTEX-11TT1-2626-SM-5EGL2	Nerve	37.66	105.1
GTEX-11TT1-2726-SM-5LU8L	Blood Vessel	38.55	95.81
GTEX-11TTK-0005-SM-5O9BX	Blood	3.14	0.59
GTEX-11TTK-0008-SM-5S2RU	Skin	34	165.1
GTEX-11TTK-0011-R10b-SM-DO925	Brain	24.46	113.6
GTEX-11TTK-0011-R11b-SM-DO112	Brain	61.37	110.9
GTEX-11TTK-0011-R4a-SM-DNZZU	Brain	21.78	76.9
GTEX-11TTK-0011-R5a-SM-DNZZV	Brain	25.79	54.8
GTEX-11TTK-0011-R6b-SM-DNZZW	Brain	21.83	58.22
GTEX-11TTK-0011-R7b-SM-DNZZZ	Brain	36.3	78.73
GTEX-11TTK-0011-R8b-SM-DO111	Brain	22.86	88.35
GTEX-11TTK-0126-SM-5987B	Skin	24.6	41.11
GTEX-11TTK-0226-SM-5N9EC	Adipose Tissue	23.6	70.83
GTEX-11TTK-0326-SM-5BC5N	Muscle	9.99	33.64
GTEX-11TTK-0426-SM-5EQLT	Nerve	43.17	85.36
GTEX-11TTK-0826-SM-5N9EG	Thyroid	22.23	82.25
GTEX-11TTK-1926-SM-5PNW8	Kidney	31.57	279.6
GTEX-11TTK-2426-SM-5PNYO	Colon	31.35	97.46
GTEX-11TTK-2726-SM-5GU58	Vagina	27.08	60.99
GTEX-11TTK-2826-SM-5GU5K	Brain	52.56	63.83
GTEX-11TTK-2926-SM-5PNYP	Brain	20.19	36.04
GTEX-11TUW-0006-SM-5LZW2	Blood	59.34	52.05
GTEX-11TUW-0008-SM-5SI6S	Skin	36.29	113.6
GTEX-11TUW-0011-R10a-SM-DO924	Brain	32.99	26.71
GTEX-11TUW-0011-R1a-SM-DO92S	Brain	19.59	24.39
GTEX-11TUW-0011-R2b-SM-DO92T	Brain	20.49	50.66
GTEX-11TUW-0226-SM-5LU8X	Thyroid	51.39	27.34
GTEX-11TUW-0526-SM-5LU9A	Lung	59.19	74.19
GTEX-11TUW-0626-SM-5LU9M	Skin	33.86	28.92
GTEX-11TUW-0926-SM-5EQMW	Blood Vessel	61.45	67.1
GTEX-11TUW-1026-SM-5GU7D	Heart	20.44	8.06
GTEX-11TUW-1126-SM-5EQKJ	Heart	20.41	13.42
GTEX-11TUW-1226-SM-5GU7C	Esophagus	33.01	9.49
GTEX-11TUW-1326-SM-5EQKV	Esophagus	26.42	35.03
GTEX-11TUW-1726-SM-5BC5C	Liver	14.86	18.04
GTEX-11TUW-1826-SM-5BC5D	Breast	38.63	50.03
GTEX-11TUW-1926-SM-5BC58	Small Intestine	53.29	56.42
GTEX-11TUW-2026-SM-5EQL8	Colon	57.74	26.27
GTEX-11TUW-2126-SM-5GU7B	Prostate	41.01	21
GTEX-11TUW-2226-SM-5EQL9	Testis	23.13	28.55
GTEX-11TUW-2326-SM-5EQMO	Colon	45.25	14.73
GTEX-11TUW-2426-SM-5EQKB	Salivary Gland	29.4	5.74
GTEX-11TUW-2526-SM-5EQKN	Muscle	13.87	23.75
GTEX-11TUW-2626-SM-5EQKZ	Adipose Tissue	29	39.19
GTEX-11TUW-2726-SM-E9J4M	Skin	39.86	63.46
GTEX-11TUW-2926-SM-5BC59	Blood Vessel	50.35	38.83
GTEX-11TUW-3026-SM-5EGKM	Pituitary	68.49	29.79
GTEX-11UD1-0008-SM-5S2P6	Skin	33.73	183.7
GTEX-11UD1-0011-R1b-SM-5BC7D	Brain	17.02	50.13
GTEX-11UD1-0011-R2b-SM-5BC6O	Brain	21.55	95.53
GTEX-11UD1-0011-R3a-SM-5BC6S	Brain	16.54	41
GTEX-11UD1-0011-R5b-SM-5P9FP	Brain	12.87	31.76
GTEX-11UD1-0126-SM-5PNYG	Skin	23.85	14.06
GTEX-11UD1-0226-SM-5EQKL	Adipose Tissue	46.22	46.7
GTEX-11UD1-0326-SM-5EQKX	Muscle	11.18	15
GTEX-11UD2-0005-SM-5NQ9B	Blood	19.13	13.87
GTEX-11UD2-0008-SM-5S2P7	Skin	26.13	147.9
GTEX-11UD2-0011-R9b-SM-DO926	Brain	25.82	102.3
GTEX-11UD2-0126-SM-5EQL2	Adipose Tissue	43.67	81.6
GTEX-11UD2-0226-SM-5EQKY	Skin	32.79	60.15
GTEX-11UD2-0326-SM-5EQLE	Muscle	6.42	34.2
GTEX-11UD2-0426-SM-5EQ5W	Nerve	46.62	91.82
GTEX-11UD2-0526-SM-5GU69	Blood Vessel	37.08	74.88
GTEX-11UD2-0626-SM-5GU6L	Thyroid	52.38	30.95
GTEX-11UD2-0726-SM-5EQ69	Lung	74.31	83.81
GTEX-11UD2-0826-SM-5EQKS	Blood Vessel	37.07	79.58
GTEX-11UD2-0926-SM-5CVL6	Heart	12.8	12.45
GTEX-11UD2-1126-SM-5EQM6	Blood Vessel	40.98	91.67
GTEX-11UD2-1226-SM-5EQMI	Esophagus	38.63	18.44
GTEX-11UD2-1526-SM-5EQLQ	Esophagus	33.19	11.71
GTEX-11UD2-2526-SM-5CVNU	Skin	28.88	15.12
GTEX-11VI4-0001-SM-5S2OI	Blood	91.9	342.9
GTEX-11VI4-0006-SM-5N9D8	Blood	53.49	52.34
GTEX-11VI4-0126-SM-5GU6Z	Spleen	57.84	92.97
GTEX-11VI4-0226-SM-5GU6C	Thyroid	36.64	80.09
GTEX-11VI4-0326-SM-5EQ6L	Stomach	43.69	88.51
GTEX-11VI4-0426-SM-5EGHZ	Pancreas	12.11	19.22
GTEX-11VI4-0526-SM-5EQ48	Esophagus	27.31	82.34
GTEX-11VI4-0626-SM-5EQLO	Esophagus	28.47	54.2
GTEX-11VI4-0726-SM-5GU5B	Vagina	27.51	92.29
GTEX-11VI4-0826-SM-5GU5N	Esophagus	36.38	76.09
GTEX-11VI4-1026-SM-5EQM1	Ovary	42.46	170.4
GTEX-11VI4-1126-SM-5EQMD	Skin	27.11	66.35
GTEX-11VI4-1226-SM-5EQMP	Adipose Tissue	25.86	39.28
GTEX-11VI4-1426-SM-5GU6O	Colon	31.46	65.53
GTEX-11VI4-1526-SM-5EQKC	Colon	28.64	64.48
GTEX-11VI4-1626-SM-5EQKO	Small Intestine	60.69	94.46
GTEX-11VI4-1726-SM-5CVLH	Skin	30.85	43.23
GTEX-11VI4-1926-SM-5CVLI	Muscle	8.29	61.73
GTEX-11VI4-2026-SM-5CVLJ	Blood Vessel	39.01	97.7
GTEX-11VI4-2126-SM-5EGI1	Nerve	32.58	99.58
GTEX-11WQC-0006-SM-5LZVP	Blood	54.73	134.7
GTEX-11WQC-0008-SM-5SI6R	Skin	40.52	174.6
GTEX-11WQC-0011-R10a-SM-57WCT	Brain	22.51	57.96
GTEX-11WQC-0011-R11b-SM-57WD6	Brain	33.77	57.42
GTEX-11WQC-0011-R1b-SM-DO932	Brain	12.16	38.03
GTEX-11WQC-0011-R2a-SM-DO927	Brain	15.7	44.92
GTEX-11WQC-0011-R3a-SM-DO11T	Brain	11.25	23.64
GTEX-11WQC-0011-R5a-SM-5BC74	Brain	14.82	35.09
GTEX-11WQC-0011-R6a-SM-5BC77	Brain	14.43	21.85
GTEX-11WQC-0011-R7b-SM-5BC7A	Brain	9.01	14.25
GTEX-11WQC-0011-R8b-SM-57WCH	Brain	35.39	55.39
GTEX-11WQC-0626-SM-5EQMF	Lung	72.95	157.2
GTEX-11WQC-0726-SM-5EQMR	Liver	23.8	21.86
GTEX-11WQC-1726-SM-5GU4W	Breast	36.94	76.97
GTEX-11WQC-1826-SM-5GU59	Skin	32.1	91.98
GTEX-11WQC-2326-SM-5EQKE	Testis	19.13	47.59
GTEX-11WQC-2426-SM-5EQKQ	Adipose Tissue	36.99	59.09
GTEX-11WQC-2526-SM-5CVLE	Skin	31.18	67.54
GTEX-11WQC-2626-SM-5CVLF	Muscle	8.45	45.17
GTEX-11WQC-2726-SM-5CVLG	Blood Vessel	41.74	130.8
GTEX-11WQC-2826-SM-5GU7A	Nerve	53.76	164.3
GTEX-11WQK-0005-SM-5O9AV	Blood	33.04	39.52
GTEX-11WQK-0008-SM-5SI6T	Skin	34.25	170.6
GTEX-11WQK-0011-R10a-SM-5BC6R	Brain	24.14	45.73
GTEX-11WQK-0011-R3b-SM-DO93K	Brain	19.11	47.54
GTEX-11WQK-0011-R8a-SM-5BC7C	Brain	13.35	8.59
GTEX-11WQK-0011-R9b-SM-5BC6N	Brain	9.76	55.9
GTEX-11WQK-0226-SM-5EQLI	Heart	24.45	60.34
GTEX-11WQK-0326-SM-5EQL1	Blood Vessel	47.87	186.3
GTEX-11WQK-0526-SM-5EQLD	Skin	38	242.6
GTEX-11WQK-0726-SM-5GU71	Muscle	7.62	119.4
GTEX-11WQK-1026-SM-5EQLX	Skin	34.53	169.5
GTEX-11WQK-1226-SM-5GU5Z	Lung	62.3	111.2
GTEX-11WQK-1526-SM-5EGKN	Adipose Tissue	37.54	102.4
GTEX-11WQK-1826-SM-5EQM2	Esophagus	33.51	52.21
GTEX-11WQK-2226-SM-5CVL7	Esophagus	36.69	38.5
GTEX-11WQK-2426-SM-5GU5C	Breast	37.2	122.1
GTEX-11WQK-2626-SM-5EQ4K	Stomach	48.68	115.4
GTEX-11WQK-2726-SM-5EQMU	Prostate	45.95	30.21
GTEX-11WQK-2826-SM-5EQKH	Testis	45.77	32.09
GTEX-11WQK-2926-SM-5EQKT	Salivary Gland	32.57	55.41
GTEX-11WQK-3026-SM-5EQL6	Brain	33.77	57.94
GTEX-11WQK-3226-SM-5EGI3	Pituitary	60.65	45.02
GTEX-11XUK-0005-SM-5LU9F	Blood	55.4	91.23
GTEX-11XUK-0008-SM-5S2WD	Skin	37.64	132.3
GTEX-11XUK-0126-SM-5CVLK	Adrenal Gland	28.89	109.4
GTEX-11XUK-0226-SM-5EQLW	Thyroid	37.43	103.4
GTEX-11XUK-0426-SM-5EQML	Spleen	49.08	135.7
GTEX-11XUK-0626-SM-5N9ES	Pancreas	9.9	17.52
GTEX-11XUK-0726-SM-5EQMX	Esophagus	32.77	102.4
GTEX-11XUK-0826-SM-5GU6P	Esophagus	22.66	130
GTEX-11XUK-0926-SM-5EQL3	Esophagus	32.8	112.5
GTEX-11XUK-1326-SM-5EQM4	Vagina	23.2	137.7
GTEX-11XUK-1426-SM-5EQMG	Small Intestine	45.72	132.8
GTEX-11XUK-1626-SM-5GU5O	Ovary	28.81	188.1
GTEX-11XUK-1726-SM-5GU61	Adipose Tissue	20.42	92.14
GTEX-11XUK-2026-SM-5EQLF	Skin	28.49	108.3
GTEX-11XUK-2126-SM-5EQLR	Adipose Tissue	26.77	79.42
GTEX-11XUK-2226-SM-5CVLL	Muscle	8.13	37.49
GTEX-11XUK-2326-SM-5CVLM	Nerve	44.48	113.5
GTEX-11XUK-2426-SM-5GU72	Blood Vessel	35.29	87.85
GTEX-11ZTS-0005-SM-5NQ8A	Blood	21.29	17.17
GTEX-11ZTS-0008-SM-5S2VC	Skin	34.36	173.3
GTEX-11ZTS-0011-R10a-SM-DO93S	Brain	28.24	42.5
GTEX-11ZTS-0011-R11a-SM-DO113	Brain	43.46	118.1
GTEX-11ZTS-0011-R1a-SM-5BC71	Brain	14.53	58.51
GTEX-11ZTS-0011-R2b-SM-5BC75	Brain	19.04	74.67
GTEX-11ZTS-0011-R3a-SM-5BC78	Brain	11.74	23.78
GTEX-11ZTS-0011-R8a-SM-57WDI	Brain	16.96	27.45
GTEX-11ZTS-0011-R9b-SM-DO93Q	Brain	16.42	63.01
GTEX-11ZTS-0126-SM-5EQ6M	Skin	31.49	23.78
GTEX-11ZTS-0226-SM-5EQKD	Adipose Tissue	37.53	48.18
GTEX-11ZTS-0326-SM-5EQKP	Blood Vessel	35.1	83.36
GTEX-11ZTS-0526-SM-5CVL9	Muscle	6.76	25.18
GTEX-11ZTS-0826-SM-5EQ49	Blood Vessel	41.61	100.9
GTEX-11ZTS-1026-SM-5LU8O	Blood Vessel	34.29	84.37
GTEX-11ZTS-1126-SM-5LU9X	Thyroid	30.09	41.48
GTEX-11ZTS-1226-SM-5EQMQ	Lung	38.37	97.78
GTEX-11ZTS-1326-SM-5EQMA	Adipose Tissue	44.61	104.2
GTEX-11ZTS-1426-SM-5EQMM	Liver	19.81	6.14
GTEX-11ZTS-1526-SM-5N9G7	Colon	27.47	48.18
GTEX-11ZTS-1926-SM-5CVLA	Ovary	54.06	216.4
GTEX-11ZTS-2326-SM-5EQMY	Uterus	60.13	117.5
GTEX-11ZTS-2626-SM-5EGIC	Esophagus	25.81	51.19
GTEX-11ZTS-2726-SM-5EQLU	Esophagus	24.84	37.65
GTEX-11ZTS-3026-SM-5EQM7	Salivary Gland	22.31	67.99
GTEX-11ZTS-3226-SM-5EGID	Brain	39.26	27.03
GTEX-11ZTS-3326-SM-5LU9Y	Pituitary	55.74	46.66
GTEX-11ZTT-0002-SM-5S2PA	Blood	70.65	194.4
GTEX-11ZTT-0006-SM-5N9FX	Blood	27.28	31.24
GTEX-11ZTT-0008-SM-5S2TZ	Skin	39.16	111.8
GTEX-11ZTT-0426-SM-5EQLK	Blood Vessel	32	84.17
GTEX-11ZTT-0526-SM-5EQLA	Heart	14.13	44.91
GTEX-11ZTT-0626-SM-5EQLM	Lung	42.28	96.76
GTEX-11ZTT-0926-SM-5EQMS	Esophagus	33.76	74.7
GTEX-11ZTT-1026-SM-5EQKF	Thyroid	32.06	76.54
GTEX-11ZTT-1626-SM-5EQKR	Colon	31.3	67.63
GTEX-11ZTT-1726-SM-5EQL4	Uterus	35.14	133.5
GTEX-11ZTT-1826-SM-5CVLN	Ovary	41.62	125
GTEX-11ZTT-2126-SM-5CVLO	Skin	27.88	45.14
GTEX-11ZTT-2226-SM-5CVLP	Salivary Gland	25.48	53.18
GTEX-11ZTT-2326-SM-5EQLG	Breast	17.71	52.41
GTEX-11ZTT-2426-SM-5EQLS	Skin	27.57	69.27
GTEX-11ZTT-2526-SM-5EQM9	Adipose Tissue	25.68	53.68
GTEX-11ZTT-2626-SM-5EQKK	Muscle	7.12	46.12
GTEX-11ZU8-0005-SM-5PNU5	Blood	5.32	0
GTEX-11ZU8-0008-SM-5S2VO	Skin	36.78	180.5
GTEX-11ZU8-0011-R4a-SM-5BC6Y	Brain	6.22	15.42
GTEX-11ZU8-0126-SM-5EQ58	Skin	30.9	35.77
GTEX-11ZU8-1126-SM-5EQ5K	Colon	37.95	65.89
GTEX-11ZU8-1526-SM-5EGHX	Esophagus	29.68	21.55
GTEX-11ZU8-2326-SM-5EQMJ	Muscle	12.09	42.43
GTEX-11ZU8-2426-SM-5EQMV	Adipose Tissue	36.53	29.56
GTEX-11ZU8-2526-SM-5EQKI	Skin	40.13	24.06
GTEX-11ZU8-2626-SM-5EQLL	Nerve	54.16	27.46
GTEX-11ZUS-0006-SM-5O9AJ	Blood	63.43	100.8
GTEX-11ZUS-0008-SM-5S2UO	Skin	31.6	155.4
GTEX-11ZUS-0011-R11b-SM-5BC7B	Brain	58.7	144.5
GTEX-11ZUS-0011-R8a-SM-5BC73	Brain	49.71	56.41
GTEX-11ZUS-0011-R9b-SM-5BC76	Brain	19.4	74.76
GTEX-11ZUS-0126-SM-5EQM5	Lung	46.58	99.66
GTEX-11ZUS-0226-SM-5FQT8	Heart	10.28	34.28
GTEX-11ZUS-0326-SM-5EQ4W	Heart	13.51	18.14
GTEX-11ZUS-0526-SM-59884	Blood Vessel	30.3	78.49
GTEX-11ZUS-0626-SM-59885	Skin	31.07	49.73
GTEX-11ZUS-0726-SM-59886	Adipose Tissue	37.64	64.54
GTEX-11ZUS-0826-SM-5FQUY	Breast	34.19	75.62
GTEX-11ZUS-0926-SM-5FQSY	Esophagus	32.78	38.64
GTEX-11ZUS-1226-SM-5FQU8	Nerve	51.22	122.7
GTEX-11ZUS-1326-SM-5FQUC	Blood Vessel	31.95	73.72
GTEX-11ZUS-1426-SM-5FQSP	Muscle	5.08	18.89
GTEX-11ZUS-1826-SM-5FQTR	Adipose Tissue	28.81	88.07
GTEX-11ZUS-2126-SM-5N9E6	Prostate	34.11	52.42
GTEX-11ZUS-2526-SM-59872	Liver	16.6	0
GTEX-11ZUS-2626-SM-5FQUR	Skin	21.13	58.76
GTEX-11ZUS-2726-SM-5FQUA	Testis	19	40.67
GTEX-11ZUS-2826-SM-5EQKW	Brain	56.15	60
GTEX-11ZUS-2926-SM-5FQSL	Brain	37.29	42.03
GTEX-11ZUS-3026-SM-5EGI4	Pituitary	56.01	130.8
GTEX-11ZVC-0006-SM-5N9GA	Blood	78.02	78.1
GTEX-11ZVC-0011-R1b-SM-5BC6M	Brain	10.95	33.65
GTEX-11ZVC-0011-R3a-SM-5BC6V	Brain	7.63	19.18
GTEX-11ZVC-0011-R4a-SM-5BC6Z	Brain	12.8	35.63
GTEX-11ZVC-0011-R9a-SM-57WC5	Brain	11.98	67.1
GTEX-11ZVC-0126-SM-5986G	Thyroid	54.36	110
GTEX-11ZVC-0226-SM-731E8	Lung	62.38	114.3
GTEX-11ZVC-0326-SM-5CVLC	Blood Vessel	45.88	115.9
GTEX-11ZVC-0426-SM-5CVLD	Heart	10.61	3.94
GTEX-11ZVC-0526-SM-5N9G1	Heart	20.23	17.45
GTEX-11ZVC-0726-SM-5FQT9	Liver	21.51	22.6
GTEX-11ZVC-1426-SM-5EGGA	Ovary	40.29	216.8
GTEX-11ZVC-2126-SM-5EGJ1	Colon	37.26	113.8
GTEX-11ZVC-2526-SM-5FQTE	Skin	38.69	45.61
GTEX-11ZVC-2626-SM-5FQTA	Adipose Tissue	39.74	55.37
GTEX-11ZVC-2726-SM-5FQSZ	Muscle	7.18	21.92
GTEX-11ZVC-2826-SM-5FQTC	Nerve	50.39	126
GTEX-11ZVC-2926-SM-5986H	Blood Vessel	28.3	98.07
GTEX-11ZVC-3026-SM-59HJM	Brain	32.56	46.67
GTEX-11ZVC-3226-SM-5FQV1	Pituitary	50.58	77.24
GTEX-1211K-0001-SM-5S2P9	Blood	93.75	319.5
GTEX-1211K-0006-SM-5MR53	Blood	43.85	87.37
GTEX-1211K-0008-SM-5S2W1	Skin	36.84	182.4
GTEX-1211K-0126-SM-59HJE	Adrenal Gland	26.89	85.44
GTEX-1211K-0226-SM-59HJY	Heart	12.83	37.44
GTEX-1211K-0326-SM-5FQT1	Blood Vessel	31.86	59.66
GTEX-1211K-0426-SM-5FQTP	Spleen	67.48	94.97
GTEX-1211K-0626-SM-5FQUZ	Heart	15.06	32.63
GTEX-1211K-0726-SM-5FQUW	Thyroid	34.47	68.59
GTEX-1211K-0826-SM-5FQUP	Lung	44.54	94.63
GTEX-1211K-0926-SM-5FQTL	Esophagus	29.25	102.9
GTEX-1211K-1026-SM-5EQ4B	Esophagus	31.94	50.03
GTEX-1211K-1126-SM-5EGGB	Pancreas	13	29.5
GTEX-1211K-1226-SM-5EQ4N	Adipose Tissue	25.81	71.3
GTEX-1211K-1326-SM-5FQV2	Esophagus	23.25	37.24
GTEX-1211K-1426-SM-5FQTF	Stomach	34.03	78.5
GTEX-1211K-1526-SM-5FQU4	Skin	28.71	44.73
GTEX-1211K-1726-SM-5FQUJ	Colon	21.07	24.28
GTEX-1211K-1826-SM-5EGJ2	Colon	37.84	87.79
GTEX-1211K-1926-SM-5EQLB	Breast	31.62	59.21
GTEX-1211K-2026-SM-5EQ4Z	Skin	33.17	58.62
GTEX-1211K-2126-SM-59HJZ	Muscle	6.99	40.53
GTEX-1211K-2226-SM-5FQU6	Adipose Tissue	32.78	110.9
GTEX-1211K-2326-SM-5FQU7	Nerve	37.06	108.9
GTEX-1211K-2426-SM-59HL8	Blood Vessel	28.9	53.34
GTEX-12126-0006-SM-5O9B8	Blood	21.16	24.7
GTEX-12126-0008-SM-5S2UC	Skin	40.94	141.1
GTEX-12126-0011-R10b-SM-5BC6T	Brain	33.51	58.86
GTEX-12126-0011-R11a-SM-5BC6X	Brain	56.31	163.5
GTEX-12126-0011-R9b-SM-5BC6P	Brain	23.64	116.6
GTEX-12126-0326-SM-5PNW3	Skin	22.55	28.83
GTEX-12126-0426-SM-5Q5AP	Adipose Tissue	28.79	70.38
GTEX-12126-0526-SM-5PNW4	Muscle	4.84	27.36
GTEX-12126-0626-SM-5Q5AQ	Nerve	40.42	70.68
GTEX-12126-0726-SM-5FQTX	Blood Vessel	28.38	68.15
GTEX-12126-0826-SM-5FQTZ	Skin	31.96	91.71
GTEX-12126-0926-SM-5FQTW	Brain	55	102.2
GTEX-12126-1026-SM-5P9JJ	Brain	38.34	51.96
GTEX-12126-1126-SM-5P9GP	Pituitary	50.17	97.4
GTEX-1212Z-0002-SM-5SI6W	Blood	87.87	389.1
GTEX-1212Z-0006-SM-5NQ8M	Blood	10.48	19.44
GTEX-1212Z-0008-SM-5TDBW	Skin	34.42	163.7
GTEX-1212Z-0011-R1b-SM-5BC72	Brain	13.96	39.57
GTEX-1212Z-0126-SM-59HK4	Skin	26.41	28.85
GTEX-1212Z-0226-SM-59HLF	Liver	13.08	23.56
GTEX-1212Z-0326-SM-5FQSJ	Testis	35.37	76.3
GTEX-1212Z-0426-SM-5FQT6	Thyroid	35.25	116
GTEX-1212Z-0526-SM-5FQSQ	Adipose Tissue	21.07	103.5
GTEX-1212Z-0626-SM-5FQTB	Heart	10.18	13.91
GTEX-1212Z-0726-SM-5EGI5	Heart	8.32	28.69
GTEX-1212Z-0826-SM-5EQ51	Blood Vessel	32.94	115.2
GTEX-1212Z-1026-SM-5EGJ8	Lung	49.11	76.3
GTEX-1212Z-1826-SM-5FQSH	Colon	28.79	76.94
GTEX-1212Z-2026-SM-5N9EA	Esophagus	20.33	32.71
GTEX-1212Z-2126-SM-5FQTM	Esophagus	34.68	92.23
GTEX-1212Z-2426-SM-5EQ5D	Adipose Tissue	39.88	52.29
GTEX-1212Z-2526-SM-5EGKP	Skin	28.07	32.1
GTEX-1212Z-2626-SM-5YY8P	Muscle	5.69	28.45
GTEX-1212Z-2726-SM-5EQ59	Nerve	45.58	86.83
GTEX-1212Z-2826-SM-59HJ5	Blood Vessel	36.17	95.25
GTEX-1212Z-2926-SM-59HKV	Pituitary	49.76	69.41
GTEX-12584-0005-SM-5N9GM	Blood	9.16	10.35
GTEX-12584-0008-SM-664MB	Skin	52.72	172.5
GTEX-12584-0011-R6a-SM-5NQ7C	Brain	6.55	1.03
GTEX-12584-0126-SM-5EGKQ	Skin	30.52	67.22
GTEX-12584-0226-SM-5EQL5	Adipose Tissue	28.56	44.57
GTEX-12584-0326-SM-59HK2	Nerve	40.91	110.1
GTEX-12584-0426-SM-5FQTT	Blood Vessel	39.41	126.6
GTEX-12584-0526-SM-5FQTS	Muscle	10.09	42.85
GTEX-12584-0726-SM-5FQTK	Skin	23.15	85.62
GTEX-12584-0826-SM-5FQSK	Thyroid	43.17	72.05
GTEX-12584-0926-SM-5FQTN	Heart	10.95	9.27
GTEX-12584-1026-SM-59HK3	Heart	25.37	60.57
GTEX-12584-1426-SM-5EGJ9	Lung	39.9	169.5
GTEX-12584-2126-SM-5FQUM	Adipose Tissue	22.7	61.32
GTEX-12584-3126-SM-5EGKR	Pituitary	55.75	82.04
GTEX-12696-0002-SM-5SI6U	Blood	91.91	307.4
GTEX-12696-0005-SM-5LZYS	Blood	43.08	32.58
GTEX-12696-0008-SM-5TDBX	Skin	42.89	265.5
GTEX-12696-0126-SM-5EQ4L	Skin	30.38	27.33
GTEX-12696-0226-SM-5EGL3	Testis	31.66	17.84
GTEX-12696-0326-SM-5EGL4	Thyroid	33.88	42.76
GTEX-12696-0426-SM-5EGL5	Blood Vessel	35.4	50.03
GTEX-12696-0526-SM-5EQ3Z	Blood Vessel	29.81	42.17
GTEX-12696-0626-SM-5EGGD	Adrenal Gland	34.96	44.86
GTEX-12696-0826-SM-5EGGE	Liver	19.45	1.52
GTEX-12696-0926-SM-5FQTV	Kidney	29.34	30.7
GTEX-12696-1026-SM-5FQUV	Lung	44.35	56.94
GTEX-12696-1126-SM-5FQTI	Heart	10.93	26.71
GTEX-12696-1226-SM-5FQSM	Heart	13.7	26.03
GTEX-12696-1326-SM-5FQTJ	Esophagus	26.63	47.45
GTEX-12696-1426-SM-5EGJ6	Esophagus	37.19	45.82
GTEX-12696-1526-SM-5EGL6	Esophagus	45.05	34.46
GTEX-12696-1726-SM-5EQLH	Stomach	12.56	7.4
GTEX-12696-1826-SM-5EGJS	Adipose Tissue	22.28	36.63
GTEX-12696-1926-SM-5EGJT	Colon	35.52	37.4
GTEX-12696-2226-SM-5EQ65	Prostate	41.1	46.78
GTEX-12696-2426-SM-5EQ6H	Skin	32.75	26.64
GTEX-12696-2526-SM-5EQLN	Adipose Tissue	28.56	30.62
GTEX-12696-2626-SM-5EQ44	Nerve	47	38.72
GTEX-12696-2726-SM-5FQUL	Blood Vessel	30.78	35.98
GTEX-12696-2826-SM-5FQTY	Muscle	9.02	60.23
GTEX-12696-3126-SM-5FQUX	Pituitary	47.89	28.94
GTEX-1269C-0003-SM-5S2PB	Blood	69.81	234.6
GTEX-1269C-0005-SM-5N9CJ	Blood	13.71	9.41
GTEX-1269C-0008-SM-5TDBY	Skin	45.04	242.7
GTEX-1269C-0126-SM-5EQ5L	Skin	24.52	102
GTEX-1269C-0226-SM-5EGKS	Thyroid	41.75	80.01
GTEX-1269C-0626-SM-5FQSS	Liver	19.72	15.13
GTEX-1269C-0826-SM-5N9EM	Heart	7.52	1.5
GTEX-1269C-0926-SM-5FQSR	Lung	53.03	194.9
GTEX-1269C-1026-SM-5N9EY	Esophagus	17.98	12.98
GTEX-1269C-1826-SM-5N9E1	Ovary	37.17	185.8
GTEX-1269C-2426-SM-5FQSN	Breast	42.09	98.08
GTEX-1269C-2526-SM-5EGJ3	Skin	25.7	53.28
GTEX-1269C-2626-SM-5EQ5C	Muscle	7.74	43.76
GTEX-1269C-2726-SM-5EGJ4	Adipose Tissue	40.1	42.59
GTEX-1269C-2826-SM-5EQ5O	Blood Vessel	30.49	113.3
GTEX-1269C-3126-SM-5EGI6	Brain	24.96	36.81
GTEX-1269C-3226-SM-5EGKT	Pituitary	45.57	75.93
GTEX-12BJ1-0003-SM-5SI6V	Blood	96.72	340
GTEX-12BJ1-0006-SM-5SIB5	Blood	52.25	129.4
GTEX-12BJ1-0008-SM-5TDBZ	Skin	39.61	283.2
GTEX-12BJ1-0226-SM-5LUA2	Heart	11.14	42.05
GTEX-12BJ1-0326-SM-5FQUB	Heart	9.94	25.59
GTEX-12BJ1-0426-SM-5FQSO	Thyroid	39.13	76.75
GTEX-12BJ1-0526-SM-5FQUD	Adrenal Gland	30.99	144.2
GTEX-12BJ1-0726-SM-5EGGF	Spleen	53.18	101.3
GTEX-12BJ1-0826-SM-5EQ5P	Adipose Tissue	26.54	58.33
GTEX-12BJ1-0926-SM-5EQ62	Skin	24.41	36.49
GTEX-12BJ1-1026-SM-5EGJA	Lung	47.18	108
GTEX-12BJ1-1126-SM-5EGGG	Pancreas	9.85	16.77
GTEX-12BJ1-1226-SM-5LUAE	Prostate	52.47	137.8
GTEX-12BJ1-1326-SM-5BC5P	Testis	52.08	96.58
GTEX-12BJ1-1426-SM-5BC5Q	Esophagus	35.12	94.64
GTEX-12BJ1-1526-SM-5LUAQ	Esophagus	33.89	84.14
GTEX-12BJ1-1626-SM-5HL8Y	Esophagus	19.07	71.92
GTEX-12BJ1-1726-SM-5HL9B	Stomach	24.61	63.09
GTEX-12BJ1-1826-SM-5HL9N	Breast	26.57	84.01
GTEX-12BJ1-1926-SM-5HL9Z	Small Intestine	45.48	60.71
GTEX-12BJ1-2026-SM-5FQUH	Colon	42.14	108.4
GTEX-12BJ1-2126-SM-5BC5O	Colon	22.32	33.71
GTEX-12BJ1-2226-SM-5BC6G	Salivary Gland	22.35	61.81
GTEX-12BJ1-2526-SM-5FQUE	Muscle	6.17	40.93
GTEX-12BJ1-2626-SM-5FQUF	Nerve	35.71	100.6
GTEX-12BJ1-2726-SM-5HL9M	Blood Vessel	36.84	107.8
GTEX-12C56-0002-SM-5S2PC	Blood	91.51	277.9
GTEX-12C56-0006-SM-5N9E9	Blood	20.15	29.01
GTEX-12C56-0008-SM-5TDC1	Skin	45.19	314.3
GTEX-12C56-0226-SM-5N9FB	Blood Vessel	38.9	76.04
GTEX-12C56-0426-SM-5FQU1	Esophagus	37.4	83.49
GTEX-12C56-0526-SM-5FQST	Stomach	40.25	97.29
GTEX-12C56-0626-SM-5EGGC	Colon	22.14	46.04
GTEX-12C56-0826-SM-5EGJ5	Adipose Tissue	17.77	60.92
GTEX-12C56-1126-SM-5FQTO	Esophagus	33.48	75.57
GTEX-12C56-1226-SM-5FQSU	Esophagus	19.9	90.72
GTEX-12C56-1326-SM-5FQSV	Prostate	35.16	50.89
GTEX-12C56-1426-SM-5FQSW	Testis	29.12	83.17
GTEX-12C56-1526-SM-5FQUQ	Skin	31.93	65.89
GTEX-12C56-1626-SM-5FQUO	Adipose Tissue	25.48	100.6
GTEX-12C56-1726-SM-5EQ61	Skin	31.78	44.77
GTEX-12C56-1826-SM-5EQ6D	Nerve	42.6	95.48
GTEX-12C56-1926-SM-5FQUG	Muscle	5.16	41.35
GTEX-12C56-2026-SM-5FQSI	Blood Vessel	26.07	108.8
GTEX-12KS4-0005-SM-5SI94	Blood	27.35	72.19
GTEX-12KS4-0008-SM-664MC	Skin	42.84	179.1
GTEX-12KS4-0126-SM-5Q5A5	Breast	24.38	87.82
GTEX-12KS4-0326-SM-5EQ41	Skin	36.01	82.94
GTEX-12KS4-0426-SM-5EQMC	Adipose Tissue	34.08	66.31
GTEX-12KS4-0626-SM-5PNY4	Blood Vessel	42.36	141.1
GTEX-12KS4-0726-SM-5FQSX	Lung	42.38	154.1
GTEX-12KS4-0826-SM-5BC5R	Muscle	6.58	31.4
GTEX-12KS4-0926-SM-5BC5S	Esophagus	31.69	72.62
GTEX-12KS4-1026-SM-5FQTD	Esophagus	34.75	90.8
GTEX-12KS4-1126-SM-5FQUI	Nerve	43.74	112.9
GTEX-12KS4-1326-SM-5LUB3	Liver	14.62	44.5
GTEX-12KS4-1526-SM-5EQ6E	Adipose Tissue	28.07	133.3
GTEX-12KS4-2126-SM-5FQUT	Skin	31.96	104.6
GTEX-12KS4-2326-SM-5EGJB	Colon	36.34	86.03
GTEX-12KS4-2426-SM-5LU8P	Colon	31.36	64.21
GTEX-12WSA-0008-SM-5TDC3	Skin	40.81	274.2
GTEX-12WSA-0011-R10b-SM-5P9ET	Brain	17.26	39.15
GTEX-12WSA-0011-R2a-SM-57WDK	Brain	16.71	42.32
GTEX-12WSA-0011-R4a-SM-57WB7	Brain	11.26	23.68
GTEX-12WSA-0011-R5b-SM-5GU5I	Brain	18.7	87.67
GTEX-12WSA-0011-R7b-SM-5GU5U	Brain	18.34	26.93
GTEX-12WSA-0011-R8a-SM-5P9EX	Brain	17.74	50.91
GTEX-12WSA-0226-SM-5BC5V	Skin	26.13	19.45
GTEX-12WSA-0326-SM-5BC6I	Adipose Tissue	32.34	28.71
GTEX-12WSA-0426-SM-5EQ5X	Skin	23.09	45.75
GTEX-12WSA-0726-SM-5FQU2	Muscle	10.65	34.11
GTEX-12WSA-1026-SM-5EGHN	Lung	35.85	51.56
GTEX-12WSA-1126-SM-5EGKU	Heart	11.19	29.11
GTEX-12WSA-1426-SM-5EGJU	Esophagus	30.35	90.96
GTEX-12WSA-1626-SM-5EGJV	Adipose Tissue	29.75	100.7
GTEX-12WSA-2926-SM-5EQ4D	Brain	17.53	20.59
GTEX-12WSC-0005-SM-5MR3H	Blood	54.27	153.6
GTEX-12WSC-0008-SM-664MK	Skin	42.28	239.9
GTEX-12WSC-0011-R10a-SM-5GU57	Brain	35.29	37.72
GTEX-12WSC-0011-R11a-SM-5GU5J	Brain	49.72	175.8
GTEX-12WSC-0011-R3a-SM-5P9F1	Brain	29	47.37
GTEX-12WSC-0011-R5b-SM-5CVNS	Brain	35.07	80.41
GTEX-12WSC-0011-R6b-SM-5LU99	Brain	35.47	64.83
GTEX-12WSC-0011-R7b-SM-5LU9L	Brain	32.4	64.41
GTEX-12WSC-0011-R9a-SM-5GU4U	Brain	19.48	75.2
GTEX-12WSC-0126-SM-5EQ4P	Skin	29.79	29.26
GTEX-12WSC-0226-SM-5EQ52	Adipose Tissue	32.95	63.98
GTEX-12WSC-0326-SM-5EQ5E	Muscle	4.47	27.93
GTEX-12WSC-0526-SM-5BC5X	Blood Vessel	24.23	75.48
GTEX-12WSC-0826-SM-5EQ5Q	Thyroid	34.67	126.7
GTEX-12WSC-0926-SM-5EQ63	Blood Vessel	32.66	103.6
GTEX-12WSC-1026-SM-5EQ5Y	Heart	16.04	52.04
GTEX-12WSC-1126-SM-5EQ4G	Heart	13.92	49.16
GTEX-12WSC-1726-SM-5GCN3	Adipose Tissue	36.74	128.6
GTEX-12WSC-2826-SM-5BC5Y	Skin	34.57	77.15
GTEX-12WSC-2926-SM-5BC5Z	Brain	55.71	94.39
GTEX-12WSC-3026-SM-5GCNF	Brain	38.33	52.97
GTEX-12WSC-3126-SM-5GCNB	Pituitary	50.81	137.8
GTEX-12WSD-0005-SM-5N9FZ	Blood	35.65	64.15
GTEX-12WSD-0008-SM-664ME	Skin	52.71	288.8
GTEX-12WSD-0011-R11a-SM-9OSVC	Brain	34.47	62.88
GTEX-12WSD-0011-R1b-SM-5LZVY	Brain	25.98	46.38
GTEX-12WSD-0011-R2a-SM-5LZWB	Brain	8.25	9.86
GTEX-12WSD-0011-R3b-SM-5LZWN	Brain	15.61	28.06
GTEX-12WSD-0011-R4b-SM-5LZUA	Brain	22.77	63.85
GTEX-12WSD-0011-R5b-SM-5CVNG	Brain	24.24	40.57
GTEX-12WSD-0011-R6b-SM-5P9JU	Brain	55.14	91.82
GTEX-12WSD-0011-R7b-SM-5PNWE	Brain	29.93	49.76
GTEX-12WSD-0011-R9a-SM-5GU6W	Brain	29.42	68.73
GTEX-12WSD-0126-SM-59HKN	Skin	27.76	14.18
GTEX-12WSD-0226-SM-59HKO	Adipose Tissue	32.97	41.7
GTEX-12WSD-0326-SM-59HKP	Nerve	48.14	67.6
GTEX-12WSD-0526-SM-5EQ6F	Muscle	6.42	25.51
GTEX-12WSD-0626-SM-5GCMW	Skin	35.08	87.75
GTEX-12WSD-0826-SM-5GCNE	Lung	55.23	97.05
GTEX-12WSD-0926-SM-5GCNL	Thyroid	50.74	92.64
GTEX-12WSD-1026-SM-5EQ42	Blood Vessel	40.88	101.8
GTEX-12WSD-1126-SM-5EGJD	Heart	13.71	28.93
GTEX-12WSD-1226-SM-5HL9Q	Heart	14.28	72.67
GTEX-12WSD-1326-SM-5GCNU	Blood Vessel	34.27	99.59
GTEX-12WSD-1426-SM-5GCN9	Liver	13.64	26.16
GTEX-12WSD-1626-SM-5GCNR	Pancreas	6.33	5.43
GTEX-12WSD-1726-SM-5GCN4	Spleen	82.82	101.7
GTEX-12WSD-1826-SM-5GCOA	Esophagus	26.31	85.41
GTEX-12WSD-1926-SM-5GCOV	Esophagus	36.46	74.15
GTEX-12WSD-2026-SM-5HL7D	Esophagus	40.57	99.64
GTEX-12WSD-2126-SM-5LZWK	Adrenal Gland	25.2	116.4
GTEX-12WSD-2326-SM-59HKQ	Stomach	27.37	28.88
GTEX-12WSD-2626-SM-5EGJE	Colon	36.67	84.23
GTEX-12WSD-2726-SM-59HLR	Ovary	37.91	158.9
GTEX-12WSD-2826-SM-59HKT	Uterus	60.45	120.7
GTEX-12WSD-2926-SM-5LZUH	Vagina	42.56	179.4
GTEX-12WSD-3026-SM-5LZU7	Brain	51.67	70.94
GTEX-12WSD-3126-SM-5HL7P	Brain	26.22	45.55
GTEX-12WSD-3226-SM-5HL9G	Pituitary	48.7	106.6
GTEX-12WSE-0005-SM-5NQAE	Blood	9.27	15.24
GTEX-12WSE-0008-SM-5YY9P	Skin	48.75	307.7
GTEX-12WSE-0011-R10b-SM-5P9JV	Brain	58.67	69.66
GTEX-12WSE-0011-R11b-SM-5P9JW	Brain	70.77	123.1
GTEX-12WSE-0011-R1b-SM-5GU4V	Brain	21.35	39.46
GTEX-12WSE-0011-R6b-SM-5LZV5	Brain	18.43	16.05
GTEX-12WSE-0011-R7a-SM-5PNWF	Brain	5.49	4.53
GTEX-12WSE-0526-SM-793B2	Skin	22.6	44.52
GTEX-12WSE-0826-SM-5S2VL	Lung	42.61	68.96
GTEX-12WSE-0926-SM-5S2VX	Heart	10.1	28.16
GTEX-12WSE-1126-SM-7DUEH	Blood Vessel	26.32	46.69
GTEX-12WSE-1226-SM-73KUF	Thyroid	41.92	108.6
GTEX-12WSE-2926-SM-5RQJ9	Brain	60.32	58.11
GTEX-12WSE-3126-SM-5YY9F	Pituitary	52.55	126.3
GTEX-12WSF-0005-SM-5NQAQ	Blood	14.71	19.7
GTEX-12WSF-0008-SM-5YY8S	Skin	39.05	176.2
GTEX-12WSF-0011-R10a-SM-5LZVH	Brain	45.17	88.97
GTEX-12WSF-0011-R11a-SM-5LZVT	Brain	47.61	102.1
GTEX-12WSF-0011-R1a-SM-5DUVI	Brain	24.69	62.19
GTEX-12WSF-0011-R2a-SM-5DUVU	Brain	15.47	37.56
GTEX-12WSF-0011-R3a-SM-5DUW7	Brain	24.95	51.4
GTEX-12WSF-0011-R4b-SM-5HL88	Brain	18.02	47.26
GTEX-12WSF-0011-R5a-SM-5HL8K	Brain	23.53	78.26
GTEX-12WSF-0011-R6b-SM-5HL8W	Brain	23.8	48.53
GTEX-12WSF-0011-R7b-SM-5HL99	Brain	15.51	32.05
GTEX-12WSF-0426-SM-7KUMT	Nerve	41.37	48.23
GTEX-12WSF-0926-SM-6PALU	Muscle	3	36.8
GTEX-12WSF-1526-SM-6PAN6	Adipose Tissue	42.63	107.9
GTEX-12WSF-1626-SM-7KUG5	Skin	29.32	33.38
GTEX-12WSF-3026-SM-6LPIU	Pituitary	42.35	102.6
GTEX-12WSF-3126-SM-6M478	Brain	36.39	57.26
GTEX-12WSG-0005-SM-5NQA2	Blood	25.88	13.09
GTEX-12WSG-0008-SM-5TDC4	Skin	46.17	248.7
GTEX-12WSG-0226-SM-5EGIF	Thyroid	52.13	76.06
GTEX-12WSG-0426-SM-5FQSE	Adipose Tissue	45.34	80.31
GTEX-12WSG-0526-SM-5FQTH	Heart	17.08	36.52
GTEX-12WSG-0626-SM-5FQTQ	Liver	26	65.4
GTEX-12WSG-0726-SM-5EGIG	Adrenal Gland	34.88	54.11
GTEX-12WSG-0826-SM-5EQ5A	Kidney	29.02	58.53
GTEX-12WSG-0926-SM-5EGIH	Spleen	64.96	65.25
GTEX-12WSG-1026-SM-5EGII	Pancreas	8.67	10.9
GTEX-12WSG-1226-SM-5EQ4C	Heart	14.94	60.7
GTEX-12WSG-1426-SM-5FQUK	Ovary	45.32	167.9
GTEX-12WSG-2026-SM-5FQUU	Stomach	13.79	24.75
GTEX-12WSG-2126-SM-5EGJ7	Uterus	58.76	170
GTEX-12WSG-2426-SM-5EQLZ	Colon	39.13	108.9
GTEX-12WSG-2726-SM-5EQ5M	Nerve	57.79	68.3
GTEX-12WSG-2826-SM-E9J4H	Skin	38.17	11.82
GTEX-12WSG-5004-SM-7EPG9	Lung	54.4	130.6
GTEX-12WSG-5007-SM-7DUGZ	Esophagus	26.86	86.91
GTEX-12WSG-5016-SM-7SB84	Muscle	5.59	11.84
GTEX-12WSH-0005-SM-5NQ9P	Blood	93.6	68.61
GTEX-12WSH-0008-SM-5S2V1	Skin	49.79	134.4
GTEX-12WSH-0011-R10a-SM-5LZUS	Brain	36.56	64.27
GTEX-12WSH-0011-R11a-SM-5LZVM	Brain	45.4	156.1
GTEX-12WSH-0011-R1a-SM-5GU5V	Brain	20.11	89.13
GTEX-12WSH-0011-R2a-SM-5GU68	Brain	11.73	85.27
GTEX-12WSH-0011-R4a-SM-5GU6K	Brain	13.62	88.43
GTEX-12WSH-0011-R5b-SM-5P9F3	Brain	11.9	30.57
GTEX-12WSH-0011-R6b-SM-5P9F4	Brain	27.84	51.31
GTEX-12WSH-0011-R9b-SM-5LZUG	Brain	20.47	124.9
GTEX-12WSH-0126-SM-5GCO3	Lung	69.13	359
GTEX-12WSH-0226-SM-5GCOG	Thyroid	46.62	240.9
GTEX-12WSH-0326-SM-5GCNH	Testis	27.34	79.24
GTEX-12WSH-1526-SM-5BC5W	Skin	33.58	64.78
GTEX-12WSH-2526-SM-5CVNH	Muscle	7.57	41.18
GTEX-12WSH-2826-SM-5GCP5	Blood Vessel	35.15	150
GTEX-12WSH-2926-SM-5GCMR	Pituitary	64.36	276.3
GTEX-12WSH-3026-SM-5CVNI	Brain	29.36	41.56
GTEX-12WSH-3126-SM-5LZW8	Brain	61.35	161.5
GTEX-12WSI-0005-SM-5O99K	Blood	11.17	10.92
GTEX-12WSI-0008-SM-664MD	Skin	43.66	283
GTEX-12WSI-0011-R11b-SM-5P9EZ	Brain	59.65	127.6
GTEX-12WSI-0011-R7b-SM-5GU78	Brain	34.11	49.43
GTEX-12WSI-0226-SM-5GCNA	Liver	19.92	5.61
GTEX-12WSI-0426-SM-5EQ5J	Heart	4.38	6.3
GTEX-12WSI-0826-SM-5EGKD	Lung	38.8	65.97
GTEX-12WSI-1526-SM-5GCNM	Adipose Tissue	32.45	131
GTEX-12WSI-2126-SM-5GCMV	Testis	34.03	54.69
GTEX-12WSJ-0002-SM-5TDBV	Blood	102.3	346.8
GTEX-12WSJ-0005-SM-5LU8S	Blood	66.67	152.7
GTEX-12WSJ-0008-SM-664ML	Skin	70.67	138.9
GTEX-12WSJ-0126-SM-5GCOM	Adrenal Gland	39.62	134.4
GTEX-12WSJ-0226-SM-5GCP7	Lung	54.46	121.7
GTEX-12WSJ-0326-SM-5GCMT	Thyroid	31.28	75.82
GTEX-12WSJ-0526-SM-5GCOZ	Spleen	60.44	115.3
GTEX-12WSJ-0726-SM-5GCN6	Esophagus	38.31	94.87
GTEX-12WSJ-0826-SM-5PNWV	Esophagus	14.66	69.59
GTEX-12WSJ-0926-SM-5P9JD	Stomach	39.21	82.54
GTEX-12WSJ-1126-SM-5LZVJ	Skin	28.2	38.16
GTEX-12WSJ-1226-SM-5LU91	Ovary	46.08	154.8
GTEX-12WSJ-1326-SM-5GCOB	Vagina	39.68	139
GTEX-12WSJ-1426-SM-5GCON	Colon	37.44	88.48
GTEX-12WSJ-1526-SM-5GCNI	Colon	35.02	102.7
GTEX-12WSJ-1726-SM-5LZVV	Muscle	5.75	88.43
GTEX-12WSJ-1826-SM-5GCNY	Skin	36.13	68.17
GTEX-12WSK-0006-SM-5NQA1	Blood	19.92	34.43
GTEX-12WSK-0008-SM-5YY9R	Skin	35.75	202.9
GTEX-12WSK-0126-SM-5GCO7	Spleen	41.6	74.09
GTEX-12WSK-0226-SM-5BC62	Pancreas	12.83	25.55
GTEX-12WSK-0326-SM-5GCOJ	Adrenal Gland	24.07	99.72
GTEX-12WSK-0426-SM-5GCNS	Blood Vessel	36.35	108.7
GTEX-12WSK-0526-SM-5CVNA	Heart	8.08	39.4
GTEX-12WSK-0626-SM-5LZUJ	Heart	9.53	45.01
GTEX-12WSK-0726-SM-5LZUV	Blood Vessel	29.06	117.4
GTEX-12WSK-0826-SM-5CVNP	Lung	43.05	93.02
GTEX-12WSK-0926-SM-5CVNQ	Thyroid	29.13	61.44
GTEX-12WSK-1026-SM-5CVNR	Adipose Tissue	22.16	82.63
GTEX-12WSK-1126-SM-5LZV8	Esophagus	19.88	77.78
GTEX-12WSK-1326-SM-5CVNM	Esophagus	35.43	91.72
GTEX-12WSK-1426-SM-5CVNN	Stomach	17.38	38.66
GTEX-12WSK-1526-SM-5CVNO	Small Intestine	30.73	62.35
GTEX-12WSK-1926-SM-5LZVK	Ovary	38.99	163.9
GTEX-12WSK-2026-SM-5CVNB	Uterus	40.35	179.5
GTEX-12WSK-2126-SM-5CVNC	Skin	33.27	62.61
GTEX-12WSK-2226-SM-5GCO5	Breast	35.91	88.53
GTEX-12WSK-2326-SM-5GCOH	Skin	41.31	57.54
GTEX-12WSK-2626-SM-5GCOT	Nerve	41.77	129.8
GTEX-12WSK-2726-SM-5CVND	Blood Vessel	29.88	89.03
GTEX-12WSL-0002-SM-664MF	Blood	104.2	336.4
GTEX-12WSL-0005-SM-5NQAD	Blood	51.02	89.69
GTEX-12WSL-0008-SM-664MM	Skin	45.11	286.1
GTEX-12WSL-0226-SM-5CVMJ	Liver	20.62	46.85
GTEX-12WSL-0326-SM-5CVMK	Adrenal Gland	31.93	117.2
GTEX-12WSL-0426-SM-5GCNX	Pancreas	15.6	56.5
GTEX-12WSL-0626-SM-5GCOY	Thyroid	51.11	120.5
GTEX-12WSL-0926-SM-5N9EK	Blood Vessel	34.81	122.9
GTEX-12WSL-1026-SM-5CVNJ	Lung	44.63	149.6
GTEX-12WSL-1126-SM-5CVNK	Adipose Tissue	24.33	107.5
GTEX-12WSL-1226-SM-5DUXE	Esophagus	30.32	108
GTEX-12WSL-1326-SM-5LZVW	Esophagus	39.77	130.1
GTEX-12WSL-1526-SM-5GCP8	Esophagus	35.83	166.8
GTEX-12WSL-1626-SM-5GCMU	Colon	38.2	131.5
GTEX-12WSL-1826-SM-5LZW9	Colon	41.7	108.6
GTEX-12WSL-2026-SM-5GCML	Skin	34.19	102.1
GTEX-12WSL-2126-SM-5GCNG	Salivary Gland	27.81	91.43
GTEX-12WSL-2326-SM-5DUXQ	Testis	24.45	46.21
GTEX-12WSL-2426-SM-5GCN7	Adipose Tissue	39.87	74.79
GTEX-12WSL-2526-SM-5GCNJ	Skin	48.3	70.29
GTEX-12WSL-2626-SM-5GCNV	Blood Vessel	33.4	125.8
GTEX-12WSL-2726-SM-5CVNL	Muscle	6.67	64.89
GTEX-12WSL-2826-SM-5LZWL	Nerve	43.29	126.9
GTEX-12WSM-0005-SM-5NQB3	Blood	11.17	9.35
GTEX-12WSM-0008-SM-5S2VD	Skin	40.86	161.8
GTEX-12WSM-0011-R10a-SM-5DUWV	Brain	45.79	85.21
GTEX-12WSM-0011-R11a-SM-5DUX8	Brain	58.42	139
GTEX-12WSM-0011-R1a-SM-5LZW6	Brain	14.67	26.14
GTEX-12WSM-0011-R3b-SM-5LZWI	Brain	30.66	49.27
GTEX-12WSM-0011-R5a-SM-5EQ4Y	Brain	23.67	48.69
GTEX-12WSM-0011-R6b-SM-5EQ6N	Brain	19.47	18.67
GTEX-12WSM-0011-R7b-SM-5EGLD	Brain	14.06	36.38
GTEX-12WSM-0011-R8a-SM-5DUWJ	Brain	25.98	54.26
GTEX-12WSM-0226-SM-5LZV6	Adipose Tissue	28.62	49.61
GTEX-12WSM-0326-SM-5LZVI	Muscle	5.13	15.93
GTEX-12WSM-0426-SM-5LZVU	Nerve	39.83	82.68
GTEX-12WSM-0526-SM-5GCO8	Blood Vessel	26.5	69.22
GTEX-12WSM-0626-SM-5GCOK	Adipose Tissue	27.9	120.4
GTEX-12WSM-0726-SM-5GCOW	Liver	21.25	14.68
GTEX-12WSM-1326-SM-5GCP9	Testis	36.04	96.66
GTEX-12WSM-1426-SM-5GCPA	Colon	21.81	60.7
GTEX-12WSM-1726-SM-5BC6J	Breast	25.15	49.6
GTEX-12WSM-1826-SM-5BC64	Salivary Gland	20.45	30.96
GTEX-12WSM-1926-SM-5BC65	Skin	24.37	46.04
GTEX-12WSM-2126-SM-5GCOC	Brain	45.81	66.2
GTEX-12WSM-2226-SM-5DUVS	Pituitary	52.09	124.4
GTEX-12WSN-0001-SM-664MG	Blood	89.62	339.1
GTEX-12WSN-0006-SM-5NQAP	Blood	65.61	99.05
GTEX-12WSN-0008-SM-664MI	Skin	45.42	255.4
GTEX-12WSN-0126-SM-5DUX5	Spleen	48.32	112.2
GTEX-12WSN-0226-SM-5DUXH	Heart	14.88	61.65
GTEX-12WSN-0326-SM-5GCP6	Blood Vessel	39.48	84.58
GTEX-12WSN-0726-SM-5GCMS	Thyroid	35.39	97.1
GTEX-12WSN-0826-SM-5GCOF	Pancreas	13.17	27.53
GTEX-12WSN-0926-SM-5GCN1	Adrenal Gland	16.6	37.05
GTEX-12WSN-1326-SM-5GCNT	Breast	26.66	70.55
GTEX-12WSN-1826-SM-5LZUT	Esophagus	38.47	119.1
GTEX-12WSN-2226-SM-5DUXT	Salivary Gland	17.25	50.73
GTEX-12WSN-2526-SM-5LZU8	Muscle	4.51	56.51
GTEX-12WSN-2726-SM-5LZUK	Blood Vessel	31.54	118.4
GTEX-12WSN-5001-SM-7DHMK	Heart	10.1	50.06
GTEX-12WSN-5004-SM-793CE	Lung	34.31	138.5
GTEX-12WSN-5007-SM-7MGWH	Prostate	35.66	122.7
GTEX-12WSN-5013-SM-7P8P9	Esophagus	23.52	130.5
GTEX-12WSN-5016-SM-7DUGY	Esophagus	30.8	139
GTEX-12WSN-5019-SM-79OM6	Skin	34.19	110.6
GTEX-12ZZW-0005-SM-5O9BY	Blood	5.68	3.29
GTEX-12ZZW-0008-SM-5YY9L	Skin	42.03	276.5
GTEX-12ZZW-0011-R10b-SM-5HL9X	Brain	16.69	58.76
GTEX-12ZZW-0011-R3a-SM-5DUWW	Brain	8.53	22.36
GTEX-12ZZW-0011-R4a-SM-5DUX9	Brain	11.46	32.72
GTEX-12ZZW-0011-R5a-SM-5DUVN	Brain	18.33	59.18
GTEX-12ZZW-0011-R6a-SM-5DUVZ	Brain	12.87	25.1
GTEX-12ZZW-0011-R7a-SM-5DUWC	Brain	13.4	36.34
GTEX-12ZZW-0426-SM-5GCO9	Blood Vessel	39.14	7.03
GTEX-12ZZW-0926-SM-5LZUD	Lung	41.84	96.32
GTEX-12ZZW-1026-SM-5GCMM	Heart	15.87	23.39
GTEX-12ZZW-1726-SM-5DUVD	Esophagus	41.11	68.91
GTEX-12ZZW-2326-SM-5DUW2	Adipose Tissue	31.82	185.9
GTEX-12ZZW-2426-SM-5DUWE	Colon	27.54	165
GTEX-12ZZW-2926-SM-5LZUP	Brain	27.85	53.59
GTEX-12ZZW-3026-SM-5LZW7	Pituitary	53.54	93.65
GTEX-12ZZX-0005-SM-5O9A9	Blood	40.73	67.74
GTEX-12ZZX-0008-SM-5YY9N	Skin	38.79	215.5
GTEX-12ZZX-0011-R10b-SM-5DUWK	Brain	55.83	100
GTEX-12ZZX-0011-R11a-SM-5DUVJ	Brain	69.71	152.4
GTEX-12ZZX-0011-R1a-SM-5EQ6B	Brain	26.01	116.3
GTEX-12ZZX-0011-R2a-SM-5EGLG	Brain	23.96	60.23
GTEX-12ZZX-0011-R3b-SM-5EGLH	Brain	30.62	64.76
GTEX-12ZZX-0011-R5a-SM-5HL89	Brain	18.79	46.62
GTEX-12ZZX-0011-R6a-SM-5HL8L	Brain	38.75	72.82
GTEX-12ZZX-0011-R7b-SM-5DUVV	Brain	19.86	49.69
GTEX-12ZZX-0011-R8a-SM-5DUW8	Brain	46.57	81.98
GTEX-12ZZX-0126-SM-5EGK9	Skin	34.83	95.91
GTEX-12ZZX-0226-SM-5DUXU	Adipose Tissue	30.68	61.86
GTEX-12ZZX-0326-SM-5DUVH	Muscle	6.87	27.19
GTEX-12ZZX-0426-SM-5DUVT	Nerve	43.23	61.56
GTEX-12ZZX-0526-SM-5DUW6	Blood Vessel	28.74	95.57
GTEX-12ZZX-0626-SM-5EQ46	Blood Vessel	36.66	173.3
GTEX-12ZZX-0726-SM-5EGKA	Heart	15.12	58.76
GTEX-12ZZX-1026-SM-5LZUW	Blood Vessel	32.68	134.9
GTEX-12ZZX-1126-SM-5EGKB	Breast	36.49	127.4
GTEX-12ZZX-1226-SM-5EGHS	Thyroid	35.09	101.9
GTEX-12ZZX-1326-SM-5DUWI	Esophagus	21.78	154.4
GTEX-12ZZX-1726-SM-5BC63	Adipose Tissue	38.54	98.96
GTEX-12ZZX-1926-SM-5EGKC	Vagina	35.75	150.6
GTEX-12ZZX-2026-SM-5LZV9	Ovary	42.27	198.7
GTEX-12ZZX-2126-SM-5LZVL	Uterus	66.26	168.4
GTEX-12ZZX-2426-SM-5GCOE	Skin	30.43	120.2
GTEX-12ZZX-2726-SM-5N9FT	Colon	20.8	45.79
GTEX-12ZZX-2826-SM-5BC6K	Brain	64.43	94.09
GTEX-12ZZX-2926-SM-5GCOQ	Brain	47.08	63.11
GTEX-12ZZX-3026-SM-5GCP3	Pituitary	56.43	178.8
GTEX-12ZZY-0008-SM-5YY9Q	Skin	42.91	301.4
GTEX-12ZZY-0011-R10b-SM-5HL7W	Brain	35.31	108.7
GTEX-12ZZY-0011-R5a-SM-5EGL9	Brain	34.18	86.83
GTEX-12ZZY-0011-R6b-SM-5EGLA	Brain	37.65	84.04
GTEX-12ZZY-0011-R7a-SM-5EGLB	Brain	30.72	60.59
GTEX-12ZZY-0126-SM-5LZV2	Testis	34.8	64.66
GTEX-12ZZY-0226-SM-5LZVE	Skin	33.07	50.01
GTEX-12ZZY-0326-SM-5LZVQ	Adipose Tissue	30.01	51.98
GTEX-12ZZY-0426-SM-5LZW3	Nerve	43.37	103.7
GTEX-12ZZY-0526-SM-5EQ5H	Blood Vessel	36.76	78.41
GTEX-12ZZY-0626-SM-5EQ5T	Muscle	4.77	31.91
GTEX-12ZZY-0726-SM-5EQ66	Skin	34.03	39.19
GTEX-12ZZY-0826-SM-5EQMT	Thyroid	34.89	105.1
GTEX-12ZZY-0926-SM-5EQ6I	Lung	61.95	110.4
GTEX-12ZZY-1126-SM-5DUWQ	Heart	5.98	2.37
GTEX-12ZZY-1226-SM-5GCNK	Heart	13.18	46.82
GTEX-12ZZY-1326-SM-5GCNW	Blood Vessel	37.68	134.3
GTEX-12ZZY-1426-SM-5N9EI	Esophagus	22.56	36.5
GTEX-12ZZY-1526-SM-5LZWF	Esophagus	26.63	38.6
GTEX-12ZZY-2726-SM-5EQ45	Colon	31.32	61.88
GTEX-12ZZY-2926-SM-5DUXO	Brain	57.94	109.8
GTEX-12ZZY-3026-SM-5GCOU	Brain	47.19	76.82
GTEX-12ZZY-3126-SM-5DUX3	Pituitary	45.52	106.2
GTEX-12ZZZ-0008-SM-5YY9S	Skin	40.76	237.6
GTEX-12ZZZ-0011-R10a-SM-5P9HC	Brain	39.64	66.25
GTEX-12ZZZ-0011-R11a-SM-5EGLC	Brain	65.08	168
GTEX-12ZZZ-0011-R3b-SM-5DUXK	Brain	24.04	49.57
GTEX-12ZZZ-0011-R4b-SM-5DUV7	Brain	10.12	17.51
GTEX-12ZZZ-0011-R5a-SM-5EQ4M	Brain	35.69	80.19
GTEX-12ZZZ-0011-R6b-SM-5EQ5B	Brain	27.42	55.04
GTEX-12ZZZ-0011-R7b-SM-5EGLE	Brain	23.77	50.82
GTEX-12ZZZ-0226-SM-59HKU	Muscle	4.29	32.05
GTEX-12ZZZ-0526-SM-5DUX6	Adipose Tissue	26.04	58.92
GTEX-12ZZZ-0626-SM-5DUXI	Skin	25.29	35.96
GTEX-12ZZZ-0726-SM-5GCNZ	Skin	31.26	28.06
GTEX-12ZZZ-0926-SM-5N9EQ	Adrenal Gland	18.79	31.44
GTEX-12ZZZ-1226-SM-59HK1	Thyroid	35.69	141.1
GTEX-12ZZZ-1326-SM-59HKW	Liver	5.34	0
GTEX-12ZZZ-1726-SM-59HK5	Heart	7.77	21.85
GTEX-12ZZZ-2026-SM-5LZWJ	Prostate	47.75	109.3
GTEX-12ZZZ-2426-SM-5GCNN	Colon	31.54	90.07
GTEX-12ZZZ-3026-SM-5BC67	Brain	33.34	40.17
GTEX-12ZZZ-3126-SM-5LZU6	Brain	59.32	64.96
GTEX-13111-0002-SM-5TDBU	Blood	99.45	286.8
GTEX-13111-0005-SM-5NQ7Z	Blood	75.47	129.5
GTEX-13111-0008-SM-5YY8R	Skin	48.11	256
GTEX-13111-0126-SM-5EGHO	Spleen	43.51	69.6
GTEX-13111-0226-SM-5EQ55	Thyroid	38.34	47.39
GTEX-13111-0326-SM-5DUXF	Adrenal Gland	23.17	60.99
GTEX-13111-0426-SM-5DUXR	Lung	40.59	83.97
GTEX-13111-0526-SM-5LZVF	Blood Vessel	35.87	63.76
GTEX-13111-0626-SM-5LZVR	Adipose Tissue	21.18	33.66
GTEX-13111-0726-SM-5DUVE	Colon	24.3	22.83
GTEX-13111-0826-SM-5LZV3	Esophagus	27.64	79.32
GTEX-13111-0926-SM-5DUVQ	Esophagus	23.8	42.73
GTEX-13111-1126-SM-5GCMZ	Esophagus	31.71	68.12
GTEX-13111-1226-SM-5GCNC	Stomach	33.59	49.58
GTEX-13111-1326-SM-5GCNO	Prostate	33.38	71.33
GTEX-13111-1426-SM-5DUW3	Small Intestine	39.69	62.39
GTEX-13111-1526-SM-5EGJX	Testis	27.68	67.23
GTEX-13111-1626-SM-5EGJY	Skin	35.61	70.56
GTEX-13111-1726-SM-5EGJZ	Adipose Tissue	30.95	40.73
GTEX-13111-1926-SM-5GCOL	Colon	41.08	74.59
GTEX-13111-2026-SM-5GCMN	Nerve	49.42	98.38
GTEX-13111-2126-SM-5LZU2	Blood Vessel	31.22	60.85
GTEX-13111-2226-SM-5LZUE	Muscle	5.84	25.21
GTEX-13111-2326-SM-5LZUQ	Salivary Gland	27.5	81.61
GTEX-13112-0008-SM-5YY9M	Skin	41.54	223.8
GTEX-13112-0011-R1b-SM-5HL7K	Brain	12.47	19.24
GTEX-13112-0011-R3b-SM-5HL9L	Brain	19.61	33.73
GTEX-13112-0011-R4b-SM-5DUXL	Brain	15.77	38.65
GTEX-13112-0011-R5b-SM-5DUV8	Brain	11.16	28.77
GTEX-13112-0011-R6b-SM-5DUVK	Brain	25.72	34.58
GTEX-13112-0011-R7b-SM-5DUVW	Brain	25.77	38
GTEX-13112-0011-R8b-SM-664OV	Brain	13.38	27.7
GTEX-13112-0126-SM-5P9IU	Skin	23.83	28.07
GTEX-13112-0226-SM-5P9IV	Testis	24.74	48.61
GTEX-13112-0326-SM-5P9IW	Thyroid	35.93	101.2
GTEX-13112-0426-SM-5PNVC	Heart	8.59	27.19
GTEX-13112-0526-SM-5EQ4S	Heart	9.89	20.31
GTEX-13112-1126-SM-5GCMY	Adipose Tissue	27	89.29
GTEX-13112-1426-SM-5EGH8	Liver	11.58	7.8
GTEX-13112-2126-SM-5GCO4	Kidney	26.09	53.02
GTEX-13112-2626-SM-5BC66	Muscle	4.54	21.71
GTEX-13112-2726-SM-5DUW5	Adipose Tissue	29.41	31.09
GTEX-13112-2826-SM-5DUWH	Skin	30.53	51.91
GTEX-13112-2926-SM-5DUWT	Brain	52.75	70.11
GTEX-13112-3126-SM-5IFGP	Pituitary	45.29	87.53
GTEX-13113-0006-SM-5NQ7X	Blood	13.39	20.71
GTEX-13113-0008-SM-5YY9T	Skin	41.19	179.3
GTEX-13113-0126-SM-5LZVX	Thyroid	37.36	65.83
GTEX-13113-0526-SM-5GCN2	Blood Vessel	35.91	109.2
GTEX-13113-0626-SM-5GCP2	Esophagus	19.07	25.39
GTEX-13113-0726-SM-5LZUF	Stomach	15.89	39.77
GTEX-13113-1126-SM-5LZU9	Adipose Tissue	24.36	60.32
GTEX-13113-1226-SM-5EGHT	Small Intestine	25.52	77.67
GTEX-13113-1326-SM-5GCOI	Liver	20.43	51.53
GTEX-13113-1426-SM-5EGHU	Colon	21.58	62.86
GTEX-13113-1526-SM-5EGHV	Salivary Gland	23.5	71.21
GTEX-13113-1626-SM-5EQ4I	Skin	40.49	46.14
GTEX-13113-1826-SM-5LZW4	Adipose Tissue	28.26	50.03
GTEX-13113-2026-SM-5LZU3	Nerve	41.74	116.5
GTEX-13113-2126-SM-5EQ4U	Blood Vessel	31.37	40.16
GTEX-13113-5004-SM-79ONL	Lung	38.76	117.7
GTEX-13113-5010-SM-7RHFP	Esophagus	29	113.3
GTEX-13113-5013-SM-7SB7G	Breast	23.81	68.82
GTEX-13113-5016-SM-7EPIP	Skin	32.8	56.52
GTEX-13113-5019-SM-7EPH2	Muscle	8.6	64.38
GTEX-1313W-0006-SM-5O9B1	Blood	12.16	15.45
GTEX-1313W-0008-SM-5YYAP	Skin	47.16	283.3
GTEX-1313W-0011-R10b-SM-5DUXA	Brain	43.07	67.94
GTEX-1313W-0011-R11a-SM-5DUXN	Brain	50.68	103.9
GTEX-1313W-0011-R1b-SM-5EQ4A	Brain	29.83	80.57
GTEX-1313W-0011-R2a-SM-5EGLF	Brain	36.77	66.86
GTEX-1313W-0011-R3a-SM-5EGLI	Brain	35.72	63.06
GTEX-1313W-0011-R4b-SM-5KLZV	Brain	21.85	54.94
GTEX-1313W-0011-R5b-SM-5L3EP	Brain	31.14	69.14
GTEX-1313W-0011-R6a-SM-5K7XO	Brain	45.04	93.41
GTEX-1313W-0011-R7b-SM-5DUWL	Brain	19.57	54.72
GTEX-1313W-0011-R8a-SM-5DUVM	Brain	46.44	80.52
GTEX-1313W-0126-SM-5LZUN	Skin	26.44	34.29
GTEX-1313W-0226-SM-5LZV7	Adipose Tissue	22.28	34.84
GTEX-1313W-0326-SM-5LZU5	Nerve	44.94	126.8
GTEX-1313W-0526-SM-5P9FZ	Muscle	4.81	29.17
GTEX-1313W-0626-SM-5EQ4H	Skin	19.13	54.07
GTEX-1313W-0726-SM-5EGK1	Thyroid	28.99	89.05
GTEX-1313W-0826-SM-5EQ4T	Breast	28.9	90.7
GTEX-1313W-0926-SM-5EQ56	Lung	34.28	87.38
GTEX-1313W-1026-SM-5EQ5I	Blood Vessel	36.9	108.4
GTEX-1313W-1126-SM-5EQ5U	Heart	14.68	59.5
GTEX-1313W-1426-SM-5KLZU	Heart	6.19	2.58
GTEX-1313W-1626-SM-5J1OE	Adipose Tissue	27.96	68.69
GTEX-1313W-2726-SM-5P9IX	Ovary	33.68	186.2
GTEX-1313W-2826-SM-5P9G1	Uterus	43.52	141.7
GTEX-1313W-3026-SM-5LZUZ	Brain	57.56	97.06
GTEX-1313W-3126-SM-5LZUI	Brain	40	61.29
GTEX-1313W-3226-SM-5LZUU	Pituitary	44.4	133.8
GTEX-1314G-0005-SM-5NQ9O	Blood	13.38	14.91
GTEX-1314G-0008-SM-5YY9K	Skin	46.61	246.5
GTEX-1314G-0126-SM-5LZUL	Heart	13.05	23.97
GTEX-1314G-1226-SM-5BC6D	Breast	43.91	125.2
GTEX-1314G-1326-SM-5BC6E	Skin	37.45	132.1
GTEX-1314G-1526-SM-5EGK2	Skin	29.55	56.79
GTEX-1314G-1626-SM-5EQ67	Adipose Tissue	38.74	105.6
GTEX-1314G-1726-SM-5LZUX	Muscle	5.76	62.68
GTEX-1314G-1826-SM-5LZVA	Nerve	43.94	103.9
GTEX-1314G-1926-SM-5BC6F	Blood Vessel	37.1	103
GTEX-1314G-2026-SM-5LZUM	Salivary Gland	35.83	102.6
GTEX-131XE-0006-SM-5P9F9	Blood	15.39	35.21
GTEX-131XE-0126-SM-5LZVC	Thyroid	55.8	173.1
GTEX-131XE-0326-SM-5LZVO	Liver	20.44	89.53
GTEX-131XE-0426-SM-5IJF4	Testis	29.9	102.7
GTEX-131XE-0526-SM-5K7YT	Heart	18.15	107.9
GTEX-131XE-0626-SM-5HL98	Heart	16.3	64.53
GTEX-131XE-0726-SM-5HL9K	Lung	59.81	168.3
GTEX-131XE-0826-SM-5HL9W	Colon	35.13	119
GTEX-131XE-0926-SM-5HL7J	Small Intestine	46.65	130.6
GTEX-131XE-1026-SM-5EGKE	Colon	37.77	156.4
GTEX-131XE-1126-SM-5EGHW	Spleen	70.66	253
GTEX-131XE-1226-SM-5EGKF	Esophagus	45.77	106
GTEX-131XE-1426-SM-5HL7V	Esophagus	26.91	187.3
GTEX-131XE-1526-SM-5KM1A	Esophagus	47.44	130.6
GTEX-131XE-1926-SM-5IFER	Pancreas	17.25	64.53
GTEX-131XE-2026-SM-5LZW1	Adipose Tissue	42.02	142
GTEX-131XE-2226-SM-5PNYX	Stomach	49.23	141.7
GTEX-131XE-2326-SM-5PNZ2	Skin	28.35	41.18
GTEX-131XE-2426-SM-5EQ5V	Adipose Tissue	42.11	47.75
GTEX-131XE-2526-SM-5EQ57	Nerve	53.12	116.8
GTEX-131XE-2626-SM-5PNYY	Blood Vessel	39.16	138.3
GTEX-131XE-2726-SM-5P9G7	Muscle	6.26	32.46
GTEX-131XF-0006-SM-5P9HK	Blood	15.14	18.04
GTEX-131XF-0008-SM-664MH	Skin	53.05	183.8
GTEX-131XF-0126-SM-5DUVF	Adrenal Gland	30.46	72.78
GTEX-131XF-0426-SM-5HL7U	Heart	11.98	35.43
GTEX-131XF-0526-SM-5HL87	Blood Vessel	32.55	90.67
GTEX-131XF-0626-SM-5GIDS	Blood Vessel	30.61	62.51
GTEX-131XF-0726-SM-5GIE5	Adipose Tissue	29.09	60.02
GTEX-131XF-0826-SM-5GICG	Esophagus	27.9	103
GTEX-131XF-1026-SM-5BC6A	Lung	41.26	58.96
GTEX-131XF-1126-SM-5HL8J	Esophagus	31.65	67.93
GTEX-131XF-1226-SM-5HL8V	Stomach	18.98	48.02
GTEX-131XF-1326-SM-5GCMQ	Small Intestine	35.24	56.62
GTEX-131XF-1426-SM-5BC68	Pancreas	14.98	14.45
GTEX-131XF-1826-SM-5EGKG	Thyroid	35.79	62.97
GTEX-131XF-2226-SM-5EQKG	Adipose Tissue	41.3	52.36
GTEX-131XF-2326-SM-5BC6B	Muscle	7.04	46.81
GTEX-131XF-2426-SM-5BC6C	Nerve	46.6	79
GTEX-131XF-2526-SM-5EQ68	Blood Vessel	37.75	99.89
GTEX-131XF-2626-SM-5EQ6K	Skin	34.21	35.08
GTEX-131XF-2826-SM-5EGKH	Salivary Gland	21.11	73.11
GTEX-131XF-5001-SM-7DHLY	Heart	13.74	38.87
GTEX-131XF-5007-SM-7PC34	Esophagus	23.53	44.35
GTEX-131XF-5013-SM-7EWFI	Prostate	41	84.08
GTEX-131XF-5016-SM-7MGWE	Skin	21.66	63.05
GTEX-131XG-0006-SM-5O9CE	Blood	43.78	45.99
GTEX-131XG-0008-SM-5YY9O	Skin	41.16	235.4
GTEX-131XG-0126-SM-5K7UJ	Adipose Tissue	21.25	62.24
GTEX-131XG-0226-SM-5IFG1	Thyroid	31.91	56.43
GTEX-131XG-0326-SM-5L3DX	Skin	32.25	30.85
GTEX-131XG-0426-SM-5IFGD	Spleen	55.34	108.2
GTEX-131XG-0526-SM-5DUWF	Heart	10.6	26.62
GTEX-131XG-0626-SM-5GCMP	Heart	16.26	44.99
GTEX-131XG-0826-SM-5LZVS	Blood Vessel	30.55	61.29
GTEX-131XG-0926-SM-5LZW5	Esophagus	47.56	51.63
GTEX-131XG-1026-SM-5GCMX	Esophagus	24.08	63.31
GTEX-131XG-1126-SM-5DUWR	Esophagus	33.7	66.79
GTEX-131XG-1226-SM-5EGH9	Stomach	27.31	47.31
GTEX-131XG-1326-SM-5DUX4	Adrenal Gland	33.78	137
GTEX-131XG-1426-SM-5GCMO	Pancreas	11.6	24.26
GTEX-131XG-1526-SM-5GCNQ	Colon	43.39	96.9
GTEX-131XG-1726-SM-5LZUR	Small Intestine	41.41	96.06
GTEX-131XG-1826-SM-5LZV4	Colon	19.45	58.05
GTEX-131XG-1926-SM-5LZVG	Ovary	35.05	147.1
GTEX-131XG-2026-SM-5GCN5	Uterus	54.13	110
GTEX-131XG-2126-SM-5DUXG	Vagina	21.39	103.6
GTEX-131XG-2226-SM-5DUXS	Blood Vessel	36.98	85.25
GTEX-131XG-2326-SM-5HL8F	Muscle	5.43	29.13
GTEX-131XG-2526-SM-5HL7F	Nerve	41.16	92.97
GTEX-131XG-2626-SM-5KM17	Skin	22.72	0
GTEX-131XH-0006-SM-5O98V	Blood	7.43	3.77
GTEX-131XH-0008-SM-5YYAC	Skin	42.61	266.9
GTEX-131XH-0011-R10a-SM-5EGLJ	Brain	69.19	94.48
GTEX-131XH-0011-R11a-SM-5EGLN	Brain	78.86	162.7
GTEX-131XH-0011-R1a-SM-5DUWA	Brain	50.65	97.96
GTEX-131XH-0011-R2b-SM-5DUVY	Brain	23.16	83.15
GTEX-131XH-0011-R3b-SM-5DUWM	Brain	48.52	82.59
GTEX-131XH-0011-R4b-SM-5DUWB	Brain	37.42	83.28
GTEX-131XH-0011-R6a-SM-5KM2G	Brain	57.36	104.1
GTEX-131XH-0011-R8a-SM-5EGLL	Brain	55.85	94.6
GTEX-131XH-0126-SM-5LZUY	Skin	26.61	49.83
GTEX-131XH-0226-SM-5LZVB	Heart	8.26	3.41
GTEX-131XH-0426-SM-5DUWU	Lung	40	149.3
GTEX-131XH-0526-SM-5DUX7	Thyroid	40.19	149.8
GTEX-131XH-0626-SM-5LZWH	Liver	15.36	0
GTEX-131XH-0826-SM-5GCN8	Adipose Tissue	31.33	91.72
GTEX-131XH-2226-SM-5DUXJ	Skin	31.93	34.09
GTEX-131XH-2426-SM-5PNZ6	Blood Vessel	24.04	59.03
GTEX-131XH-2526-SM-5GCND	Nerve	48.78	55.28
GTEX-131XH-2626-SM-5GCNP	Salivary Gland	21.14	79.48
GTEX-131XH-2726-SM-5GCO2	Muscle	7.11	28.36
GTEX-131XH-2926-SM-5LZU4	Brain	72.15	118.9
GTEX-131XW-0006-SM-5O9AO	Blood	14.5	9.46
GTEX-131XW-0008-SM-664MJ	Skin	44.87	209.1
GTEX-131XW-0011-R10a-SM-5DUVA	Brain	9.54	17.68
GTEX-131XW-0011-R11a-SM-5DUV9	Brain	12.73	11.23
GTEX-131XW-0011-R6b-SM-5K7XY	Brain	8	15.99
GTEX-131XW-0011-R8a-SM-5DUWY	Brain	8.92	8.17
GTEX-131XW-0011-R9a-SM-5N9EO	Brain	15.8	90.98
GTEX-131XW-0126-SM-5LZWD	Nerve	40.22	49.08
GTEX-131XW-0226-SM-5IJCA	Blood Vessel	33.83	64.72
GTEX-131XW-0326-SM-5KM1J	Muscle	3.44	16.54
GTEX-131XW-0426-SM-5LZWP	Skin	28.8	63.13
GTEX-131XW-0526-SM-5PNXZ	Adipose Tissue	28.52	73.45
GTEX-131XW-0626-SM-5PNVD	Skin	27.56	26.36
GTEX-131XW-0726-SM-5EGK3	Breast	27.52	36.02
GTEX-131XW-1126-SM-5EGK4	Lung	43.39	101.8
GTEX-131XW-2226-SM-5PNY1	Blood Vessel	22.16	65.13
GTEX-131XW-3126-SM-5LZUC	Brain	23.32	37.97
GTEX-131XW-3226-SM-5LZUO	Pituitary	35.09	30.05
GTEX-131YS-0005-SM-5NQAS	Blood	25.54	23.58
GTEX-131YS-0008-SM-5YY9Z	Skin	42.06	248.6
GTEX-131YS-0011-R10b-SM-5EQ5N	Brain	43.57	70.2
GTEX-131YS-0011-R11b-SM-5EGLM	Brain	68.32	130.1
GTEX-131YS-0011-R1a-SM-5DUXC	Brain	15.26	46.23
GTEX-131YS-0011-R3b-SM-5DUXB	Brain	37.81	50.68
GTEX-131YS-0011-R4a-SM-5DUVL	Brain	25.66	60.02
GTEX-131YS-0011-R5b-SM-5K7YB	Brain	43.77	99.27
GTEX-131YS-0011-R7a-SM-5IJDA	Brain	46.68	91.8
GTEX-131YS-0011-R9b-SM-5EQLY	Brain	19	117.6
GTEX-131YS-0126-SM-5KM1M	Skin	29.84	42.01
GTEX-131YS-0226-SM-5IJEH	Adipose Tissue	34.29	54.67
GTEX-131YS-0326-SM-5PNYW	Nerve	50.25	100
GTEX-131YS-0426-SM-5EQ4J	Blood Vessel	35.56	62.32
GTEX-131YS-0526-SM-5EGKJ	Muscle	6.21	27.24
GTEX-131YS-0626-SM-5EGKL	Breast	39.65	78.53
GTEX-131YS-0726-SM-5P9G9	Thyroid	34.66	102.2
GTEX-131YS-0826-SM-5PNYV	Heart	14.45	81.59
GTEX-131YS-0926-SM-5IJB9	Lung	55.15	81.01
GTEX-131YS-1126-SM-5N9FQ	Blood Vessel	37.03	78.71
GTEX-131YS-1226-SM-5K7VE	Blood Vessel	31.93	109.6
GTEX-131YS-1426-SM-5IJF7	Esophagus	25.43	60.09
GTEX-131YS-1626-SM-5HL6C	Liver	17.32	4.05
GTEX-131YS-1726-SM-5HL7G	Adipose Tissue	25.56	80.77
GTEX-131YS-2026-SM-5P9J8	Adrenal Gland	27.25	66.28
GTEX-131YS-2226-SM-5P9G8	Ovary	40.84	148
GTEX-131YS-2326-SM-5IJFJ	Uterus	55.85	140.9
GTEX-131YS-2426-SM-5J2OD	Vagina	49.87	148.8
GTEX-131YS-2826-SM-5EQ47	Skin	36.68	59.1
GTEX-131YS-2926-SM-5EGKI	Colon	23.81	84.19
GTEX-131YS-3026-SM-5EGHY	Brain	47.04	65.18
GTEX-131YS-3126-SM-5KLYT	Brain	32.24	44.33
GTEX-131YS-3226-SM-5IFGV	Pituitary	51.2	102.7
GTEX-132AR-0006-SM-5NQ7N	Blood	68.04	151.3
GTEX-132AR-0008-SM-62LDH	Skin	41.78	317.9
GTEX-132AR-0226-SM-5IJBE	Adipose Tissue	26.79	62.58
GTEX-132AR-0326-SM-5KM2C	Skin	30.04	70.58
GTEX-132AR-0426-SM-5IFH8	Liver	32.6	202.8
GTEX-132AR-0526-SM-5J2MJ	Adipose Tissue	34.46	237.5
GTEX-132AR-0726-SM-5EQ6J	Blood Vessel	42.89	103.5
GTEX-132AR-0826-SM-5EGK6	Breast	27.03	152.8
GTEX-132AR-1026-SM-5PNVL	Muscle	14.42	90.07
GTEX-132AR-1126-SM-5P9GA	Thyroid	34.81	255.6
GTEX-132AR-1326-SM-5K7YC	Blood Vessel	32.74	163.1
GTEX-132AR-1426-SM-5IFF1	Ovary	62.87	414.4
GTEX-132AR-1526-SM-5KM1L	Uterus	46.65	354
GTEX-132AR-1726-SM-5EGHQ	Adrenal Gland	46.24	234.5
GTEX-132AR-1826-SM-5EGHR	Pancreas	14.88	107.1
GTEX-132AR-1926-SM-5EGK5	Heart	14.37	113.8
GTEX-132AR-2026-SM-5IJG4	Heart	14.26	77.17
GTEX-132AR-2126-SM-5K7XG	Blood Vessel	43.75	160.5
GTEX-132AR-2226-SM-5J2NT	Esophagus	19.28	171.8
GTEX-132AR-2326-SM-5IJDY	Esophagus	49.23	220.7
GTEX-132AR-2426-SM-5IFFD	Stomach	42.65	224.9
GTEX-132AR-2526-SM-5PNVM	Esophagus	47.68	260.4
GTEX-132AR-2726-SM-5PNVN	Colon	29.95	163.9
GTEX-132AR-2826-SM-5IJFV	Colon	40.02	286.7
GTEX-132NY-0005-SM-5O9AC	Blood	44.55	63.52
GTEX-132NY-0008-SM-62LFX	Skin	40.49	257
GTEX-132NY-0326-SM-5IJBL	Skin	29.47	38.67
GTEX-132NY-0526-SM-5EQ4V	Nerve	42.02	89.02
GTEX-132NY-0626-SM-5L3D9	Blood Vessel	37.3	90.78
GTEX-132NY-0726-SM-5KLZM	Muscle	5.2	26.55
GTEX-132NY-0826-SM-5K7Y7	Breast	29.34	45.07
GTEX-132NY-0926-SM-5P9G3	Liver	18.26	32.61
GTEX-132NY-1026-SM-5P9IY	Thyroid	37.81	71.22
GTEX-132NY-1126-SM-5PNVE	Adipose Tissue	27.14	113.6
GTEX-132NY-1226-SM-5PNVF	Lung	50.18	136
GTEX-132NY-1426-SM-5J1MJ	Heart	19.69	62.39
GTEX-132NY-1726-SM-5EGKK	Heart	13.54	49.33
GTEX-132NY-2026-SM-5L3FM	Esophagus	30.14	47.6
GTEX-132NY-2226-SM-5J2LZ	Adrenal Gland	24.57	46.05
GTEX-132NY-2726-SM-5PNY2	Colon	34.04	93.33
GTEX-132NY-2826-SM-5P9G2	Prostate	34.42	34.09
GTEX-132Q8-0006-SM-5NQA4	Blood	11.63	4.86
GTEX-132Q8-0008-SM-5ZZUC	Skin	39.61	172.1
GTEX-132Q8-0011-R10b-SM-5DUWZ	Brain	49.53	99.79
GTEX-132Q8-0011-R11b-SM-5DUW9	Brain	45.66	95.56
GTEX-132Q8-0011-R1a-SM-5EGLK	Brain	17.38	44.04
GTEX-132Q8-0011-R2b-SM-5EQ5Z	Brain	22.66	105.5
GTEX-132Q8-0011-R5a-SM-5IJDM	Brain	37.16	107.8
GTEX-132Q8-0011-R6a-SM-5K7YN	Brain	45.78	112.4
GTEX-132Q8-0011-R7b-SM-5N9F1	Brain	21.96	43.98
GTEX-132Q8-0011-R8b-SM-5DUWX	Brain	19.83	43.89
GTEX-132Q8-0526-SM-5IJBQ	Blood Vessel	34.98	170.1
GTEX-132Q8-0626-SM-5L3F3	Muscle	10.3	76.95
GTEX-132Q8-1126-SM-5K7XS	Heart	12.65	55.84
GTEX-132Q8-1426-SM-5EGK7	Breast	31.52	48.02
GTEX-132Q8-1726-SM-5EGK8	Adipose Tissue	33.25	95.99
GTEX-132Q8-1826-SM-5EGIY	Esophagus	29.32	78.44
GTEX-132Q8-2926-SM-5IFFP	Brain	62.74	90.53
GTEX-132Q8-3026-SM-5PNVG	Brain	41.32	74.07
GTEX-132QS-0001-SM-62LDA	Blood	109.2	340.7
GTEX-132QS-0005-SM-5LZXK	Blood	29.61	23.1
GTEX-132QS-0008-SM-5ZZUB	Skin	45.14	249.8
GTEX-132QS-0126-SM-5IFH9	Adrenal Gland	28.11	72.8
GTEX-132QS-0226-SM-5IFFZ	Spleen	54.61	51.87
GTEX-132QS-0326-SM-5IJFN	Thyroid	30.72	51.95
GTEX-132QS-0426-SM-5KLZ6	Heart	9.54	35.45
GTEX-132QS-0526-SM-5IJC7	Heart	11.8	25.74
GTEX-132QS-0626-SM-62LFM	Blood Vessel	29.22	54.47
GTEX-132QS-0726-SM-5IJE9	Lung	42.23	81.96
GTEX-132QS-0826-SM-5K7WV	Adipose Tissue	19.86	40.68
GTEX-132QS-0926-SM-5P9GB	Pancreas	16.12	26.2
GTEX-132QS-1126-SM-5P9GC	Prostate	33.53	44.39
GTEX-132QS-1226-SM-5P9GD	Testis	30.48	76.75
GTEX-132QS-1426-SM-5P9GE	Esophagus	22.51	81.06
GTEX-132QS-1526-SM-5J2MV	Esophagus	23.82	40.38
GTEX-132QS-1626-SM-5K7YZ	Esophagus	37.24	58.9
GTEX-132QS-1826-SM-5IFFN	Stomach	19.25	25.97
GTEX-132QS-2426-SM-62LFI	Nerve	39.67	92.61
GTEX-132QS-2526-SM-62LFJ	Adipose Tissue	18.84	43.97
GTEX-1339X-0005-SM-5O9CQ	Blood	17.51	28.95
GTEX-1339X-0008-SM-5ZZUL	Skin	40.09	172.5
GTEX-1339X-0326-SM-5K7Z8	Heart	11	32.23
GTEX-1339X-0426-SM-5KLZY	Heart	9.63	45.12
GTEX-1339X-0526-SM-5KLYW	Blood Vessel	34.54	60
GTEX-1339X-0626-SM-5IJER	Lung	37.63	56.5
GTEX-1339X-0726-SM-5L3FF	Adipose Tissue	25.3	129.9
GTEX-1339X-0826-SM-5J2O6	Adrenal Gland	34.41	83.23
GTEX-1339X-1026-SM-5IFH5	Pancreas	19.89	35.01
GTEX-1339X-1126-SM-5J2OI	Esophagus	38.43	77.56
GTEX-1339X-1426-SM-5K7YO	Stomach	46.62	84.27
GTEX-1339X-1626-SM-5IJDN	Colon	46.22	117.8
GTEX-1339X-1726-SM-5P9J9	Colon	45.09	88.04
GTEX-1339X-1926-SM-5PNVP	Testis	36.12	100.7
GTEX-1339X-2326-SM-5HL5B	Salivary Gland	35.67	126.9
GTEX-1339X-2426-SM-5KLYU	Muscle	5.26	36.59
GTEX-1339X-2626-SM-5K7YX	Blood Vessel	32.27	70.58
GTEX-1339X-2726-SM-5PNYU	Nerve	26.43	95.35
GTEX-133LE-0008-SM-62LDD	Skin	42.81	165.4
GTEX-133LE-0226-SM-5PNY3	Blood Vessel	34.82	98.69
GTEX-133LE-0326-SM-5P9G4	Thyroid	33.86	72.51
GTEX-133LE-0526-SM-5N9EJ	Lung	41.29	68.9
GTEX-133LE-0626-SM-5IFFJ	Esophagus	31.69	147.3
GTEX-133LE-0726-SM-5P9IZ	Esophagus	36.18	71.87
GTEX-133LE-0926-SM-5P9J1	Adipose Tissue	33.24	110.1
GTEX-133LE-1226-SM-5IFGC	Ovary	48.86	182.2
GTEX-133LE-1326-SM-5IFGO	Stomach	26.5	86.33
GTEX-133LE-1426-SM-5IFH1	Small Intestine	31.58	61.78
GTEX-133LE-1526-SM-5IFEN	Colon	27.2	43.76
GTEX-133LE-1726-SM-5K7VQ	Breast	34.14	85.39
GTEX-133LE-1826-SM-5J1MV	Skin	29.25	92.4
GTEX-133LE-1926-SM-5N9FV	Adipose Tissue	35.75	85.65
[truncated: 15,384 more rows]

## Sheet: Supplementary Fig.6
sample	site	#1	#2	#3
control	No.46	15	16	16
control	No.57	49	58	49
control	No.60	8	9	9
ADAR1KD	No.46	7	9	10
ADAR1KD	No.57	18	22	24
ADAR1KD	No.60	2	4	5
ADAR2KD	No.46	13	15	16
ADAR2KD	No.57	34	56	56
ADAR2KD	No.60	8	10	11

## Sheet: Supplementary Fig.9
	Day1			Day2			Day3			Day4			Day5
	log2(fold-change)	log2(FPM)		log2(fold-change)	log2(FPM)		log2(fold-change)	log2(FPM)		log2(fold-change)	log2(FPM)		log2(fold-change)	log2(FPM)
ENSG00000106366.8	-4.85985	9.76823		-6.10679	6.64037		7.17727	10.8993		8.00326	10.8993		7.91869	10.8993
ENSG00000129757.12	5.87597	8.59202		-6.28667	9.76804		-7.47366	6.64037		9.76093	9.1799		9.79755	8.72752
ENSG00000135318.11	-4.44277	6.73563		-4.18299	6.73549		7.56538	9.10769		9.20431	11.2556		9.52693	11.2556
ENSG00000118523.5	-3.79465	7.59502		6.54115	8.59165		8.35225	12.0994		9.19595	9.65194		10.2077	8.47402
ENSG00000106236.3	-3.16452	7.70529		6.66823	9.10769		7.95653	8.08342		9.33964	11.2416		9.15676	9.65194
ENSG00000160097.16	5.6259	9.10732		8.02387	9.58159		-4.44514	6.73549		9.09019	12.0994		9.36386	11.2416
ENSG00000162745.10	4.9545	8.10349		6.9847	12.0994		8.9344	9.58159		8.32205	8.23028		8.94517	12.0994
ENSG00000175592.8	-3.5071	6.03423		5.55476	8.10246		8.33712	9.65194		9.39908	10.6144		9.3585	10.6144
ENSG00000112715.21	-4.06375	5.8359		3.85267	10.252		7.90397	8.23028		9.39796	9.78405		9.36068	9.78405
ENSG00000185585.19	6.05035	8.27101		6.64296	6.99964		7.61622	11.2556		9.35606	7.1321		9.11833	9.46316
ENSG00000118194.18	6.40264	11.1926		3.99414	9.54334		8.84375	8.88954		-7.44775	6.64037		9.16259	8.69893
ENSG00000137309.19	-2.73832	8.18432		6.68428	8.27039		8.23171	9.1799		9.11152	9.46316		9.04268	6.9438
ENSG00000138623.9	-3.01259	5.98397		3.29999	9.94489		7.85669	11.2416		9.56346	9.56929		6.7743	6.17675
ENSG00000107551.20	3.0082	10.2517		-3.52271	8.1839		8.99852	8.1904		9.33929	7.19887		8.80778	9.58159
ENSG00000166165.12	4.19348	10.1071		-3.26048	6.03409		-4.7669	8.1839		7.13704	9.75589		-4.96306	6.64037
ENSG00000125148.6	-4.56566	9.33741		-3.20698	7.70487		6.45054	8.59165		7.05819	9.10769		-4.9913	7.70487
ENSG00000134531.9	-3.84451	6.21056		5.33975	8.43214		4.38791	10.252		9.06345	8.88954		9.22523	8.0588
ENSG00000105251.10	5.09148	8.49447		4.90251	10.1071		-4.32607	7.70487		9.4434	6.46584		6.8597	9.75589
ENSG00000160867.14	4.18617	7.22075		8.16206	8.4732		6.40985	10.9363		8.92065	8.69893		8.97867	9.40377
ENSG00000135424.15	2.48995	9.94474		5.63038	7.84565		-5.61957	6.80017		9.32981	8.0588		8.14853	9.1799
ENSG00000099194.5	3.94755	9.42338		6.14777	6.51607		8.49311	9.40377		8.79407	9.58159		9.10125	10.4299
ENSG00000104368.17	-2.87735	7.41622		6.67464	6.69381		5.9404	8.43214		8.42817	8.72752		5.1384	8.38574
ENSG00000142871.16	-2.48473	7.94757		4.30538	7.21993		6.3686	9.75589		7.7249	8.08342		8.81047	9.56929
ENSG00000170961.6	-3.16398	5.51713		6.86726	11.1928		-4.5283	7.09215		9.07447	8.1904		6.55019	8.0119
ENSG00000185950.8	-2.74782	5.90569		-3.34095	5.98393		8.06556	9.46316		8.91438	8.47402		-6.47753	6.80017
ENSG00000068903.19	2.94317	9.54293		-3.02961	7.09215		6.26215	7.84565		9.12732	7.68221		8.25374	9.21407
ENSG00000005513.9	6.04687	6.99994		-2.71974	6.30392		7.76246	10.6144		9.23268	7.45215		8.70232	7.66155
ENSG00000113739.10	-1.94142	9.29478		6.66036	9.21407		7.60411	7.83021		7.08366	6.64754		8.5918	7.41368
ENSG00000175040.5	-4.10817	5.00486		-5.21347	9.33711		-4.92463	9.76804		6.17644	8.43214		-3.54637	6.73549
ENSG00000163661.3	-4.48966	5.14871		3.47914	9.14272		5.20994	9.06118		9.247	6.811		8.96122	7.45215
ENSG00000125968.8	-2.92015	6.64081		5.32577	5.90511		6.42851	8.99375		9.32571	6.81575		7.67542	7.83021
ENSG00000074416.13	-2.66277	7.93788		5.27636	8.495		8.60269	7.1321		6.89384	8.99375		-4.39728	8.1839
ENSG00000128805.14	-2.39985	6.10076		5.25432	8.99375		-4.33109	6.30392		-4.23339	6.73549		8.30845	8.88954
ENSG00000262179.2	5.4782	7.00853		8.1253	7.01636		4.29586	9.54334		4.35681	10.252		-4.59347	7.09215
ENSG00000175832.12	-5.02784	4.70133		4.33046	8.17701		8.16317	9.56929		6.4692	10.9363		4.27567	9.14272
ENSG00000159173.18	4.2763	12.0991		5.70345	7.49461		7.87008	9.78405		8.76757	10.4299		8.34295	5.96962
ENSG00000214548.14	3.32332	6.76995		5.89254	7.00822		8.5844	7.19887		4.54429	9.54334		5.35987	7.07039
ENSG00000163346.16	2.84158	8.53675		7.95741	6.90965		8.33961	7.66155		9.31087	6.47594		-4.92366	9.76804
ENSG00000129152.3	2.59893	8.77402		-3.21729	5.83605		4.27667	8.59958		4.39246	9.14272		9.21619	5.62579
ENSG00000172164.13	5.04905	7.49419		3.85773	6.52681		8.47354	8.0588		8.0904	9.21407		8.80393	8.32296
ENSG00000143847.15	3.80832	7.32753		3.51423	6.51177		8.71735	8.4732		9.14851	6.98956		-4.68296	7.17411
ENSG00000184113.9	6.56861	6.78615		7.77095	6.92735		7.56809	9.21407		7.71347	7.83021		9.47418	8.39496
ENSG00000112759.16	2.40195	7.78781		-4.1487	5.1517		3.44739	9.94489		4.98721	7.70635		8.8868	6.30676
ENSG00000074370.17	4.66035	4.99012		7.36055	8.56328		-5.88679	6.67582		8.66144	6.9438		7.49754	7.12053
ENSG00000166963.12	2.3252	8.73659		6.00449	8.08342		8.72034	8.56328		6.62518	6.45576		5.70813	8.43214
ENSG00000198719.8	5.46327	6.5164		-2.83041	6.2109		5.46696	9.51693		-4.22377	7.70487		8.48597	6.65143
ENSG00000186480.12	2.5552	7.43077		5.18525	6.68623		7.57121	6.58137		-6.23513	6.80017		5.93396	8.73227
ENSG00000205336.11	5.9232	6.69394		7.80449	7.13652		8.37678	7.68221		5.72421	7.31874		7.12485	8.23028
ENSG00000138166.5	-3.46306	5.29632		-2.57486	6.10058		-3.87777	6.03409		7.44513	6.3641		4.12385	8.96709
ENSG00000115107.19	2.15802	7.33991		3.85468	9.06118		8.57646	6.92735		5.23512	9.06118		7.57597	6.3159
ENSG00000235162.8	-2.33779	7.22308		-2.89479	6.67582		8.77712	7.01636		9.096	8.56328		-4.30046	6.03409
ENSG00000115648.13	-2.6923	5.58133		5.39952	6.24007		7.68289	10.4299		4.31448	8.96709		8.77028	6.811
ENSG00000166317.11	3.96841	8.43136		4.56531	8.36661		-6.4527	9.33711		4.799	8.38574		7.80454	6.47661
ENSG00000169908.11	-2.23749	6.30435		-4.91057	5.14898		3.92112	9.14272		9.51641	8.39496		8.73522	8.56328
ENSG00000063660.8	1.95794	9.83477		-4.26295	5.00489		-5.23148	6.0524		8.82074	8.4732		-4.58177	7.20158
ENSG00000160886.13	-2.56145	5.15189		4.49008	7.13683		8.46643	7.45215		8.54115	6.65143		-5.0007	6.566
ENSG00000239474.6	3.33465	9.51639		3.9337	9.42345		-3.96253	7.20158		8.62052	8.32296		5.43261	9.51693
ENSG00000187550.8	3.53929	6.52757		6.38444	6.56058		6.44685	7.00822		6.1936	8.495		8.64228	6.89792
ENSG00000143494.15	3.67143	8.36636		5.98811	10.4299		8.17898	8.32296		7.94238	9.40377		7.19162	6.52775
ENSG00000168542.14	2.90886	9.40074		5.85929	6.65948		4.96225	10.1071		8.2434	7.41368		5.56294	10.9363
ENSG00000050405.13	2.44104	7.79345		-2.50822	7.59535		5.81814	8.495		-4.76261	6.30392		8.34391	7.68221
ENSG00000153094.22	5.01228	6.5316		8.05869	5.05325		-3.3651	7.73833		8.31348	7.2623		8.99861	6.2195
ENSG00000138675.16	-2.59285	5.46052		5.35032	6.53133		6.78217	6.69381		8.55657	6.47861		6.94333	5.96848
ENSG00000130702.15	4.27275	7.84518		4.0951	9.51693		7.04953	7.12053		-4.48099	7.17411		-6.09159	6.0524
ENSG00000144136.10	-2.22225	6.67719		3.28842	6.76907		-3.48852	7.94723		-3.95592	8.1839		8.16668	7.2623
ENSG00000272398.5	2.63436	7.0595		-2.48698	8.94736		-4.29543	7.19542		9.88886	6.26627		-3.78638	6.30392
ENSG00000198910.12	5.8902	6.56063		-2.97009	5.51699		2.75167	10.3633		9.12658	5.84465		8.83647	8.02152
ENSG00000067057.16	-2.00249	6.07425		6.14403	6.4443		-3.38393	6.64833		6.57631	6.31159		-4.49283	6.65563
ENSG00000064300.8	-1.81242	8.87606		4.47824	6.57396		8.53799	6.81575		-4.15503	7.09215		8.04828	8.1904
ENSG00000011422.11	-2.42714	5.33681		3.53184	7.70669		6.95087	11.1928		7.80285	6.47661		7.34225	11.1928
ENSG00000122861.15	-1.77873	7.9566		7.41001	5.39241		-3.34256	7.17411		4.15484	8.59958		5.88073	8.99375
ENSG00000116990.10	4.62884	6.68596		2.85041	7.97773		8.52075	6.46584		8.81842	6.05573		8.61102	6.98956
ENSG00000122862.4	-1.97823	6.13834		6.21926	6.91121		6.43167	6.99964		3.35788	9.94489		-6.17675	9.33711
ENSG00000185482.7	4.90072	9.21317		3.95913	10.9363		4.22232	8.38574		-4.68197	7.20158		7.0818	6.91121
ENSG00000132386.10	2.00308	9.78433		2.97379	9.55892		-3.68835	6.65563		-4.39036	9.76804		5.24975	7.31874
ENSG00000168209.4	2.33009	7.4222		-2.41173	6.13811		5.76157	7.31563		4.20661	10.5923		8.02914	6.15835
ENSG00000115461.4	6.19123	5.62552		3.86024	9.15414		6.91274	6.91121		4.4101	7.70669		-4.13763	7.03435
ENSG00000167680.15	2.85135	9.06046		-2.43691	5.90559		8.37813	6.811		5.27789	9.51693		-3.92383	7.45135
ENSG00000144959.9	-2.15611	5.91103		3.89311	7.3274		8.34291	8.02152		5.73424	8.0119		6.15369	6.45576
ENSG00000162551.13	-1.68746	7.73885		-2.7732	7.19542		5.30083	6.43828		7.35938	6.32145		-4.46744	6.41913
ENSG00000107738.19	3.8518	7.13633		3.39812	7.0806		3.79104	10.5923		2.87646	10.3633		5.79842	7.15188
ENSG00000072310.16	2.84194	7.04085		5.98586	7.83021		8.30631	6.98956		8.50706	6.89792		-3.64221	7.22022
ENSG00000260549.1	-3.46148	4.24634		6.44034	6.58137		5.05219	8.73227		7.64157	6.15314		-3.51999	6.64833
ENSG00000109321.10	-4.80593	3.97176		4.61961	6.43828		5.13801	8.36661		7.2542	11.1928		3.52546	10.252
ENSG00000046653.14	4.77278	6.24028		6.77492	7.65741		3.55929	9.55892		5.80846	7.84565		-4.68611	6.36707
ENSG00000149948.13	-3.12009	4.57099		6.64296	8.32296		3.51389	8.96709		5.98121	7.31563		8.63163	6.47594
ENSG00000136830.11	-1.84686	8.7748		2.74244	7.71077		7.81886	7.65741		8.46859	6.92735		6.28561	6.31159
ENSG00000072682.18	1.78394	8.35347		-3.36512	5.24166		5.84158	7.49461		7.4609	6.58137		-5.11204	6.36255
ENSG00000143162.7	2.30616	7.35638		-2.17769	7.73833		3.94194	7.54115		7.05795	6.52775		8.51337	6.81575
ENSG00000163485.16	2.99531	6.51251		6.14241	6.35374		-3.38385	6.68882		-6.06933	6.0524		5.66368	9.10769
ENSG00000196139.13	3.22033	5.41971		1.91811	12.1912		4.89066	7.31874		8.59869	8.02152		-3.35911	7.94723
ENSG00000164125.15	3.5944	6.88235		3.82494	7.20588		-3.20899	7.45135		-6.01394	9.33711		8.08316	6.47861
ENSG00000197635.9	4.35684	4.62716		-3.85506	4.98735		7.46087	7.41368		7.88924	7.66155		7.94644	8.4732
ENSG00000159167.11	-4.63925	4.044		4.30429	6.25196		-3.17744	5.98393		-4.34403	7.03435		7.8006	5.53269
ENSG00000003989.17	-2.51887	5.03058		2.55234	9.78476		4.96592	9.51211		-4.4827	6.65563		-3.15899	7.73833
ENSG00000182533.6	2.65889	7.40458		-2.01748	6.67709		4.39242	9.42345		8.45164	6.11686		8.28427	6.11686
ENSG00000144824.20	3.63621	5.36628		6.32667	6.78521		6.95109	8.69893		-4.45076	6.566		-2.98898	11.1997
ENSG00000251493.4	-1.78857	6.0992		2.97098	8.53723		6.65769	6.52775		3.46881	9.78476		8.53649	5.67235
ENSG00000114115.9	5.00331	6.6594		3.71999	10.8993		4.44038	6.69041		4.6352	7.30889		6.47863	8.08342
ENSG00000106484.14	3.4393	5.19745		3.31546	7.03443		-3.79711	6.36255		-3.81029	6.03409		4.23247	6.96452
ENSG00000109971.13	-1.4627	11.0043		-3.31251	6.9365		4.34967	8.17701		-3.86406	7.22022		-5.99923	6.42635
ENSG00000136859.9	3.73187	5.47742		6.03203	8.88954		-3.4002	8.15686		8.18516	7.65741		-4.49405	6.18004
ENSG00000164938.13	3.70007	6.45457		-5.45515	4.24626		4.82407	6.57396		8.79108	6.2195		6.4904	6.50056
ENSG00000137501.17	2.90628	7.0808		2.84272	7.46755		-3.42158	6.31524		-4.93361	6.67582		4.33298	6.8099
ENSG00000159403.15	3.70254	5.5729		2.42842	7.78694		6.84106	6.32145		5.31069	9.51211		4.16489	7.70635
ENSG00000113140.10	1.21203	12.1912		5.86152	5.71931		6.08455	5.48112		6.96018	7.12053		-4.52845	6.13539
ENSG00000182667.14	-3.32408	4.81361		2.89808	8.59958		-3.59896	6.18004		8.38437	6.30676		8.16025	4.9218
ENSG00000204060.6	5.40977	6.44396		-2.17731	6.09896		-2.95991	6.566		6.95707	6.91121		-3.3384	8.43245
ENSG00000123983.13	2.21753	7.6385		2.70504	8.7742		5.76996	8.27039		4.12382	7.54115		-5.0208	6.99981
ENSG00000117115.12	5.67568	8.47238		3.77678	6.58816		-4.71791	6.9365		7.25698	6.3159		5.24861	6.28994
ENSG00000129910.7	1.83918	9.00303		2.23664	9.83503		3.83354	7.70669		6.04898	7.49461		-3.802	7.19542
ENSG00000134824.13	1.85182	7.43002		-2.87806	5.33671		6.63163	6.35374		4.64164	8.17701		-2.66876	11.3945
ENSG00000018625.14	5.11412	6.50011		2.357	12.0602		8.06526	6.1557		8.97194	5.57638		-3.42344	6.10058
ENSG00000170004.16	1.54338	8.73498		-2.20254	7.22345		3.91984	7.23236		-3.59887	6.64833		-4.52443	5.95027
ENSG00000124766.6	3.52906	5.30282		-2.71326	5.5814		7.66228	6.9438		8.41538	6.1557		8.18504	7.13652
ENSG00000265972.5	2.82528	8.17642		-2.02541	7.00658		-2.67457	11.1997		3.64451	9.55892		5.25957	8.495
ENSG00000026508.17	-1.63383	7.37119		-2.86884	5.32977		6.40518	6.4443		3.24202	8.87158		-3.48184	8.15686
ENSG00000104081.13	3.37797	5.71775		-2.09005	6.07408		-3.05467	6.41913		2.9145	13.7999		3.13176	9.78476
ENSG00000170801.9	2.78591	6.43478		3.14038	9.40048		5.90515	6.64754		3.87264	6.53296		-3.8033	7.3964
ENSG00000138764.14	2.54503	6.54193		2.36964	8.59268		-3.23459	5.90559		4.97035	7.13683		3.06746	6.99697
ENSG00000105048.16	4.17109	10.4292		3.63672	9.51211		-3.71197	5.95027		-4.1474	7.19542		-3.80141	6.22546
ENSG00000176692.5	-2.47826	4.8649		-3.01661	5.1721		3.24115	8.3596		5.04699	8.73227		3.43556	9.54334
ENSG00000171365.15	3.71984	6.57397		5.44993	6.50056		-3.46488	7.3964		-4.96807	6.36255		-3.17905	8.87609
ENSG00000142657.20	1.40719	8.51684		2.47031	7.35609		7.64284	6.65143		4.02116	7.12287		6.61082	6.3641
ENSG00000154736.5	3.6989	6.25217		3.51687	5.88825		2.97766	9.78476		3.54722	6.87176		3.58497	8.53723
ENSG00000114850.6	-1.34465	8.71121		-1.84002	6.80017		5.6732	6.95158		-4.10396	6.41913		-4.67629	6.076
ENSG00000214944.9	-1.91011	5.33001		-1.96058	6.31524		3.22299	7.50519		-3.71712	8.15686		6.83571	6.32145
ENSG00000100522.8	-1.71993	5.8466		2.38439	8.18917		7.27587	7.2623		4.00041	6.47959		3.54169	7.51899
ENSG00000203727.3	3.31351	5.29514		6.28924	7.66155		-4.64677	5.1517		3.72027	8.53723		-4.87388	6.9365
ENSG00000006327.13	-1.88265	7.94833		-1.68914	6.64833		7.03163	6.47661		7.982	5.64303		2.68714	13.7999
ENSG00000166851.14	-1.48748	6.05307		4.32253	11.2416		4.86134	6.3111		-3.07309	7.73833		8.20056	6.05573
ENSG00000159363.17	-1.70801	6.1242		-6.50698	3.97179		3.40787	7.51899		4.71913	7.07039		7.04564	5.83364
ENSG00000085063.14	-1.60562	8.3663		5.32974	9.46316		-3.53055	5.51699		-2.66734	11.3945		4.68286	8.1139
ENSG00000130600.17	1.62688	12.0601		3.66376	6.88195		4.21368	7.20588		5.19964	8.59165		6.577	5.20334
ENSG00000087245.12	1.49917	8.16959		6.18349	8.1904		-3.35781	7.28039		-5.03209	6.13539		3.41528	10.5923
ENSG00000166619.12	1.76295	8.43499		-3.52141	4.57087		-2.74852	6.10058		3.71481	6.68138		-2.56987	9.29455
ENSG00000139211.6	-1.87519	5.62088		3.76819	5.8761		-2.87251	6.91588		3.16497	8.18917		8.01246	7.01636
ENSG00000089327.14	-2.18241	4.98751		6.73735	7.19887		7.63797	5.64303		-4.10865	6.36707		3.82275	7.70669
ENSG00000164050.12	2.2114	7.028		1.81624	10.1691		-2.40238	11.3945		3.53586	6.66819		-2.98258	5.98393
ENSG00000137310.11	-1.58688	5.82492		6.28966	7.2623		4.96674	6.28994		4.13614	6.96452		-5.03495	5.74133
ENSG00000100505.13	3.38917	5.51382		2.48649	10.5923		-2.77863	7.00658		7.70167	6.15835		4.45565	6.00976
ENSG00000186340.14	2.98989	6.14375		5.04592	6.10988		-2.90026	6.13811		-4.50222	6.18004		4.66913	9.51211
ENSG00000185215.8	2.2394	8.02286		-1.91677	7.45135		-3.71671	6.42635		8.76983	6.29629		6.87817	5.14641
ENSG00000162545.5	-2.08027	6.27219		-3.49563	4.70143		-2.71597	7.03435		4.79585	8.1139		-3.91854	6.88954
ENSG00000107984.9	-3.54211	4.06131		-2.1301	5.99348		5.41814	6.24007		7.69756	5.44384		5.59692	7.49461
ENSG00000144485.10	3.00451	8.53702		4.70945	10.6144		8.25971	5.62083		4.31531	9.42345		-3.29315	5.90559
ENSG00000169715.14	-2.37496	6.93697		3.79815	5.51333		-3.55413	6.90446		3.35334	8.3596		7.05817	6.15314
ENSG00000117152.13	-1.7988	5.24197		2.78299	7.04096		3.78405	7.70635		8.11672	7.13652		7.19949	4.9192
ENSG00000148400.9	3.04936	5.88862		-2.24716	7.28039		-2.90623	6.36707		-5.62468	6.42635		5.51051	5.36241
ENSG00000106991.13	-1.53244	5.99368		2.7106	6.44835		-3.19812	6.13539		3.02507	8.4357		3.2493	9.55892
ENSG00000088325.15	-1.4864	7.17487		5.13127	4.64179		4.16053	7.55477		4.22295	10.1071		-3.46528	6.57677
ENSG00000117016.9	6.4018	4.62637		2.42214	7.79453		3.34712	8.53723		-4.83837	6.99981		4.07951	7.30889
ENSG00000120875.8	1.89259	7.97777		6.76107	7.45215		2.88626	7.13801		2.83733	9.83503		3.56455	6.53296
ENSG00000185745.9	3.79572	4.35711		2.86076	6.54006		-3.74059	6.99981		6.73494	6.35374		-3.80237	6.90446
ENSG00000072195.14	2.13291	6.82072		7.2558	4.85235		8.92603	6.26627		-4.59481	5.95027		-3.18329	8.31364
ENSG00000103647.12	-3.30233	4.22659		3.66409	6.45422		-2.98605	6.22546		2.99702	8.59268		-5.36556	5.4765
ENSG00000175166.16	-1.28753	8.67068		3.81158	6.84166		7.69479	7.13652		2.78098	8.55338		-4.88146	5.79835
ENSG00000074181.8	6.01444	6.90935		3.20719	6.14344		-2.53241	7.22022		6.47399	6.4443		3.31297	6.96009
ENSG00000171552.12	-1.49755	8.18546		-1.89139	7.94723		-2.91356	6.09896		4.34183	7.20588		2.91959	8.53452
ENSG00000158186.12	1.94204	9.14202		-2.83329	5.0851		-3.20982	6.1077		3.10212	9.56238		-4.59671	5.79244
ENSG00000111252.10	-2.54799	7.21119		4.55393	5.8143		4.03194	9.15414		4.32935	5.94961		8.51111	5.57638
ENSG00000100401.19	-1.67984	7.08767		2.96223	8.04204		2.57901	9.83503		5.06761	8.538		5.80402	6.64754
ENSG00000119681.11	-1.95613	7.21085		-3.13542	5.0382		-3.01557	8.56671		5.35235	6.68623		8.9913	6.26627
ENSG00000260807.6	5.26848	6.35324		5.46827	5.19697		8.13299	6.2195		5.06893	6.43828		5.45093	5.12957
ENSG00000144583.4	-4.70838	3.56322		2.84427	6.15325		-2.67002	6.80646		-4.25395	6.88954		7.93094	6.1557
ENSG00000159713.10	4.57091	6.10958		1.71483	10.3633		2.83255	6.41932		-3.81608	6.22546		-2.59575	6.67709
ENSG00000108179.13	-2.13372	5.16737		3.47529	6.30217		5.59039	6.51607		4.34086	6.69041		5.76524	6.10988
ENSG00000132613.14	1.4987	9.29931		-1.83621	7.41669		7.50169	6.90965		-4.78999	6.9365		4.54579	10.2333
ENSG00000164683.16	3.93158	5.90545		-2.73561	5.03044		2.24361	10.1691		-3.62071	7.3964		2.92454	9.56238
ENSG00000099860.8	-1.72392	5.89296		2.24874	7.42146		4.28115	8.1139		-3.05157	7.45135		3.28475	8.59958
ENSG00000187244.10	3.24994	8.99274		2.84259	6.43399		2.839	9.56238		-2.61864	11.1997		8.76431	4.63877
ENSG00000160285.14	1.83373	7.07358		2.32108	6.67872		4.8988	7.15188		-4.35616	5.51699		-3.76214	6.28467
ENSG00000183287.13	-1.47736	7.0929		-2.06639	6.4002		-4.04924	5.4765		7.96928	7.01636		5.09426	7.31563
ENSG00000185305.10	2.91624	4.86983		2.32007	7.79286		6.39976	5.46742		-3.26166	6.68882		-4.62373	5.67037
ENSG00000197451.11	-1.35015	8.14836		2.53003	6.54116		3.2664	6.71463		5.6624	6.40002		4.17384	6.58816
ENSG00000114251.14	-2.01981	6.46908		3.97036	6.06322		6.73301	5.83364		3.25108	7.47801		7.10861	7.65741
ENSG00000150630.3	-1.94015	5.0853		-1.93952	6.1077		-2.45951	7.59535		4.92835	6.3111		2.31224	11.3125
ENSG00000139914.6	4.67935	5.95426		2.85213	7.54115		3.30197	8.60423		8.24617	5.67235		-3.01785	6.07408
ENSG00000178773.14	-1.81731	5.17236		4.1677	7.31563		2.70059	8.87158		3.98304	6.34921		7.60307	6.92735
ENSG00000029534.19	2.56227	6.54036		2.14926	9.00317		6.20449	5.38646		2.98986	10.857		-3.29698	6.3614
ENSG00000167553.15	-1.62634	9.01452		2.3416	8.3596		6.22488	6.3641		3.76457	7.03443		-3.12049	6.43953
ENSG00000112033.13	-1.78898	5.98151		2.15011	9.56238		-3.6829	5.79835		5.11821	7.15188		2.73164	8.4357
ENSG00000120217.13	-2.28276	4.83018		-1.63916	6.0524		3.52523	6.47959		4.64736	10.2333		-2.99205	6.6705
ENSG00000149294.16	1.78705	9.55847		2.46835	6.90664		3.25986	6.47409		4.46309	6.32202		3.24263	5.97519
ENSG00000122641.10	-2.01852	5.35347		6.76083	4.62587		3.06469	7.54854		2.986	7.19402		-2.9218	5.83605
ENSG00000171793.13	-1.56585	5.97106		-2.24897	5.6208		3.39273	7.71823		-3.52437	6.6705		2.93464	7.05909
ENSG00000143127.12	-1.87607	5.34073		2.51414	7.02159		-2.40007	8.94736		-3.8711	6.90446		3.09639	7.2672
ENSG00000087586.17	-1.37314	5.95086		-4.72123	4.04404		2.6969	8.59268		-4.39751	6.076		4.42554	7.13683
ENSG00000164692.17	1.72322	9.59475		-3.81642	4.32261		4.5632	6.06322		3.23156	7.38961		3.55023	7.12287
ENSG00000183691.4	-1.52846	6.64891		-2.50512	5.29646		2.59126	7.02258		4.38235	5.8892		4.046	7.20588
ENSG00000169213.6	-2.57289	4.44782		-3.71961	4.44775		5.11502	6.82135		-2.75083	7.94723		-4.81958	5.52255
ENSG00000099957.16	2.14567	6.6934		3.42154	9.75589		3.285	6.68138		4.69325	7.1237		-4.00743	5.1517
ENSG00000179314.13	3.81273	5.24879		2.55761	8.02262		-3.17411	6.076		4.80607	5.5403		2.98019	8.3596
ENSG00000133639.4	1.74593	8.18861		2.03088	8.87158		3.61271	7.73663		4.52939	8.36661		7.94153	5.32683
ENSG00000100504.16	1.79076	7.05962		4.86335	9.40377		-3.994	5.24166		-2.57998	8.94736		3.75958	6.34921
ENSG00000128591.15	1.73419	9.43948		2.669	6.00285		3.55391	5.92871		2.84007	6.78525		2.34505	9.08001
ENSG00000171451.13	1.4748	7.58022		2.85261	6.99639		2.48086	8.55338		7.59715	6.90965		-5.24598	5.39433
ENSG00000165410.14	1.32293	9.07966		-2.00909	8.56671		4.7211	9.33836		2.64774	8.54251		-2.74246	7.52661
ENSG00000071539.13	-1.9194	5.21377		-2.16212	6.0958		-2.66448	7.08749		-2.86612	6.10058		-2.57413	6.68882
ENSG00000179044.15	5.97647	4.35152		2.20175	8.19287		-3.3648	5.74133		3.12976	6.73463		-3.66504	5.88706
ENSG00000185262.8	-1.7949	5.98023		1.9743	7.29918		3.01315	7.12775		2.79806	8.53452		4.21997	6.32202
ENSG00000120708.16	-1.19836	8.94775		3.42749	7.07039		3.76826	7.30889		3.01524	7.35686		5.01684	6.68623
ENSG00000162645.12	3.40614	5.46078		-1.74085	7.08749		-4.45094	5.1721		-2.98158	7.52661		4.70286	5.63313
ENSG00000187678.8	-3.26364	5.36404		2.25042	7.35686		2.96227	7.47801		-4.5858	5.79244		-2.51335	7.95641
ENSG00000105281.12	-1.76671	6.4745		-1.56226	6.65563		7.61378	6.11686		-2.90478	6.91588		-2.76672	6.82474
ENSG00000120885.21	2.03645	5.19		3.44094	5.71754		-3.0364	5.82452		6.17315	5.96848		2.71317	10.857
ENSG00000147027.3	2.09302	6.67919		-2.24186	5.47484		-4.27984	5.14898		8.05199	5.32683		7.57986	5.11593
ENSG00000163909.7	1.81677	7.71106		-1.75818	5.82452		6.70528	6.15314		-3.03701	6.13811		-2.80501	8.78274
ENSG00000112972.14	2.48193	7.2322		-1.88881	8.15686		6.74135	8.47402		5.61619	5.53657		-2.99059	6.1077
ENSG00000088448.14	1.96855	8.59881		2.74168	7.23236		5.06711	5.8143		-3.27053	7.28039		7.80007	6.46584
ENSG00000184343.10	4.94271	6.91038		3.33436	8.538		-3.8012	5.00489		3.11056	6.31384		3.80368	8.17701
ENSG00000204580.13	1.89333	6.81377		2.73679	7.12287		3.42304	7.12287		-3.41236	6.43953		-2.99307	5.51699
ENSG00000198911.11	1.74612	8.1926		5.03376	5.20423		7.13101	8.39496		-3.55736	6.1077		-3.30561	7.11809
ENSG00000213626.11	1.75862	7.98369		2.32891	7.2672		7.10079	6.15835		3.89666	6.15362		-2.82096	8.56671
ENSG00000196141.13	1.24957	8.68743		2.41944	6.3998		2.68159	8.18917		-4.39778	5.74133		-4.83985	5.46865
ENSG00000168916.15	2.60136	5.57126		-1.49429	7.17411		-2.96408	6.88954		3.33061	8.60423		4.73669	7.84565
ENSG00000088280.18	3.02412	6.30189		3.75147	5.92816		8.62678	4.73439		6.82741	5.83364		7.78268	4.87522
ENSG00000117318.8	-1.64119	7.28076		7.41696	5.22443		8.31217	5.11551		2.22945	10.1691		-2.58818	7.91256
ENSG00000196730.12	2.33424	6.67923		-1.80039	5.89276		3.45397	7.03443		-2.7279	5.98393		8.07555	5.84465
ENSG00000185567.6	1.98164	8.57224		2.08582	7.16954		-4.26444	5.39433		-4.5932	5.79835		6.17457	6.56058
ENSG00000204219.9	2.68225	6.74055		2.04103	8.73679		2.6708	7.16954		-4.62561	5.1517		-3.99754	5.00489
ENSG00000165458.13	1.53282	8.87093		3.10903	5.57365		-2.26423	9.65459		-5.19144	7.29835		-3.16411	6.98336
ENSG00000158292.6	2.37008	7.70585		-1.79984	6.34586		3.99142	8.10246		4.16386	6.58816		3.56694	10.1071
ENSG00000130204.12	-1.60243	6.7817		2.04165	6.41192		3.64032	6.34921		-4.94916	5.4765		-3.6682	5.68365
ENSG00000103888.16	3.12573	6.84157		-4.68273	4.0048		-2.74526	11.7861		2.67249	6.94812		2.61943	8.59268
ENSG00000082126.17	-2.36621	4.32275		2.24292	6.24519		3.91203	5.94961		3.33494	6.47409		8.47908	5.33977
ENSG00000172986.12	3.86992	5.01893		2.43297	7.16465		-3.11837	7.36574		-3.84458	6.28467		-2.47833	6.91588
ENSG00000146670.9	-1.47811	5.68258		-2.76406	4.8301		-2.77077	6.45817		5.94982	6.50056		4.39123	8.538
ENSG00000149798.4	2.80577	5.82825		-1.99597	5.79985		-2.88577	6.28439		3.15221	6.96009		5.12195	6.95158
ENSG00000149090.11	3.55948	4.918		-1.78956	5.84642		4.33596	8.538		3.06362	7.2672		4.14533	6.18499
ENSG00000108829.9	-1.41057	7.15312		-1.49008	6.68882		7.17297	6.89792		4.62744	6.06322		-3.59637	5.6822
ENSG00000175745.11	-2.34147	4.58076		-2.01202	7.91952		7.36101	5.10133		-3.61729	5.82452		-2.71692	7.0831
ENSG00000143549.19	-1.10838	9.35559		3.0753	8.1139		-2.41149	6.56591		-2.2435	9.29455		-3.02738	5.82452
ENSG00000146676.8	1.54237	8.44465		3.96887	5.51819		-3.00755	5.89276		3.39477	6.23712		2.38245	9.83503
ENSG00000082781.11	1.20846	8.41734		-1.76001	7.4112		-2.12796	6.67709		3.26753	6.71463		2.37753	9.94489
ENSG00000131435.12	1.72213	7.87597		-1.6337	6.47459		3.65815	6.8099		4.82954	6.28994		5.08292	5.39389
ENSG00000105509.10	-3.18555	3.93133		4.72867	5.95454		2.21915	13.7999		2.96193	8.7742		4.31418	5.8173
ENSG00000131016.16	-1.62556	5.47501		-1.73048	6.22244		3.5364	5.80514		-4.52558	5.67037		-3.10681	5.98998
ENSG00000119403.13	-1.33584	5.99038		2.16892	7.15218		-3.08145	5.79244		2.61151	12.0602		-2.88347	9.34613
ENSG00000118898.15	6.49873	5.05372		2.04167	9.59484		4.85827	6.68623		3.13128	6.41559		-2.44419	6.13811
ENSG00000178726.6	3.59869	5.00125		-1.81016	8.36616		-2.88436	6.4002		3.02194	6.77248		-2.57478	6.09896
ENSG00000171848.13	-1.29403	7.22093		5.18203	5.38646		3.07473	9.03687		3.25739	8.30355		-3.78414	5.24166
ENSG00000103485.17	5.66717	4.53314		4.37809	5.80784		-4.1395	4.98735		3.02605	6.61889		-2.70913	11.7861
ENSG00000180447.6	2.38522	6.00348		2.43596	7.71823		7.83291	6.29629		7.02245	5.4213		-2.49411	6.31524
ENSG00000167601.11	-1.56912	7.19613		1.82207	6.71007		3.53423	6.96452		3.11055	6.90839		8.39255	5.21876
ENSG00000146376.10	-2.45786	4.45402		5.33003	4.6402		7.63235	6.47594		-2.79607	6.31524		2.76825	9.3344
ENSG00000101188.4	-6.19815	2.992		-1.46556	6.56591		-2.53128	6.43953		2.31087	11.8873		-2.53306	6.48664
ENSG00000133454.15	1.958	7.46735		2.48297	8.30808		-2.35426	8.26029		3.3337	8.61703		-2.95039	6.28439
ENSG00000127564.16	-1.88969	4.88201		2.23137	7.12775		2.95979	6.90839		4.21771	6.18499		-3.98587	5.79901
ENSG00000143603.18	3.3048	5.92802		-2.28557	5.35347		2.66155	7.97773		-2.75504	6.56591		5.18311	6.40002
ENSG00000117399.13	-1.44913	6.801		3.03808	8.73227		-2.42438	6.07408		2.63812	7.83609		2.59206	6.54782
ENSG00000144645.13	1.90742	5.6579		3.32854	6.18499		2.36429	8.54251		5.68742	6.99964		-2.2473	8.94736
ENSG00000183087.14	-1.46404	7.36285		-2.31887	5.23648		2.65727	6.37872		2.36248	7.13236		-2.64478	7.65891
ENSG00000105011.8	-1.40439	5.68409		-3.7334	4.06131		4.18547	7.1237		3.75623	12.2117		7.17233	7.19887
ENSG00000108342.12	-3.97592	3.4094		-1.68779	6.55875		-7.09537	4.24626		2.6835	6.70394		6.85516	5.4213
ENSG00000184792.15	-3.23254	4.25456		-1.83024	5.46037		3.27736	7.0806		-2.62332	6.80646		-3.04851	7.36574
ENSG00000173706.12	2.03312	6.90744		-1.69914	5.91094		2.4322	7.81315		-2.80454	8.56671		-2.86341	6.12399
ENSG00000075218.18	-1.32833	5.74187		3.17607	5.14277		3.12487	9.02995		7.15604	5.53269		7.09075	7.1321
ENSG00000116649.9	-1.67969	6.69819		2.32643	5.76651		3.06337	6.76907		-2.52215	8.43245		2.4631	12.0602
ENSG00000167549.18	2.9337	7.06941		2.31909	7.51899		7.58556	6.05573		8.05868	5.62579		3.21426	6.23712
ENSG00000119938.8	1.84142	6.51394		5.09978	5.62491		7.07426	6.47861		4.95985	6.82135		-2.31782	7.37089
ENSG00000244405.7	-2.63671	6.00503		2.15252	6.25977		-2.99173	5.77056		-2.50459	8.26029		3.58191	5.72402
ENSG00000187134.13	2.27925	4.98866		2.06355	7.63795		2.44122	6.94812		2.12289	11.3125		8.93114	5.02731
ENSG00000141574.7	1.44662	7.31827		6.56257	6.81575		5.52018	5.95454		3.15894	7.04096		7.98804	4.52824
ENSG00000134363.11	2.28017	6.15342		-1.33009	6.566		4.12915	7.15313		-2.84441	6.57677		5.28807	5.53657
ENSG00000172403.10	2.28904	9.51138		-5.32044	3.56323		5.97876	6.56058		-3.0846	6.55875		1.9804	10.3633
ENSG00000110031.12	-2.04193	5.03345		3.65316	6.3111		3.4338	6.74102		-4.97113	5.39433		2.70548	6.99544
ENSG00000196230.12	-0.859542	11.5335		-1.56573	6.36255		-2.25904	6.2109		-3.16673	6.28439		-3.55525	5.62078
ENSG00000141526.16	-1.37868	7.4112		1.91858	7.43008		7.87777	5.84465		3.43195	6.07696		2.48163	6.36287
ENSG00000165304.7	-1.43231	5.6212		-1.73942	5.4765		2.83871	7.46755		2.73492	9.3344		2.54277	6.78525
ENSG00000179262.9	-1.50958	7.50923		2.99257	5.82831		2.48116	8.53452		-4.25142	5.52255		-2.40016	8.56355
ENSG00000187688.14	-2.60216	4.47685		-1.47287	7.37089		3.36945	5.56806		-4.03047	5.24166		6.98781	5.44384
ENSG00000148773.13	-1.37265	6.5667		2.71419	5.92871		-2.28841	5.83605		2.19306	9.22873		-4.17428	5.25961
ENSG00000101057.15	-1.32434	6.22604		2.21386	6.81926		8.27321	5.33977		-3.70306	5.68365		2.33133	6.74175
ENSG00000167670.15	-1.30538	5.77097		3.91531	5.0185		-3.26983	5.32977		-3.2084	7.11809		2.55991	8.73679
ENSG00000150753.11	-1.08589	8.53488		6.52959	6.1557		6.61924	5.01795		4.3363	9.33836		5.28334	5.16507
ENSG00000117461.14	1.66462	5.97113		2.20626	9.02995		-3.14707	5.33671		-2.36144	7.00658		3.65227	7.3274
ENSG00000123485.11	-1.2855	5.793		-1.65143	5.77056		-3.31846	5.52255		2.60277	8.73679		-2.22567	6.80646
ENSG00000116991.10	2.83148	5.39148		-1.37598	6.36707		4.31174	5.92816		2.76332	6.77902		-2.10289	9.65459
ENSG00000112977.15	-1.44191	6.48695		2.44385	6.09357		3.98974	5.8761		-4.02562	5.62078		-3.26624	5.46037
ENSG00000078401.6	-2.82038	3.80213		2.28924	8.57187		5.08209	5.4698		2.96948	6.92851		3.03219	7.40459
ENSG00000138435.15	1.03325	10.1689		1.95574	6.82051		-2.69154	9.34613		2.86731	6.78722		-2.72695	6.22244
ENSG00000187840.4	-1.65031	5.79985		-3.33574	4.22662		3.16686	5.90554		3.09563	6.4283		-2.35	7.06606
ENSG00000013810.18	-1.41192	6.65635		1.75507	7.05928		2.47878	6.37676		8.41957	4.7778		-2.6799	10.2612
ENSG00000180694.13	1.98865	7.02177		-2.28271	4.86478		3.22683	8.30808		4.986	5.8143		3.68575	9.33668
ENSG00000168439.16	-1.16169	8.119		1.82661	8.44462		5.00864	6.40002		7.17972	4.88671		-6.6561	4.24626
ENSG00000071282.11	1.54051	5.86793		-1.76976	6.90446		4.06063	7.13683		-2.65492	7.0831		3.92567	8.36661
ENSG00000167772.11	-6.95427	2.7744		7.87464	5.02731		2.50224	6.32188		-2.75847	9.34613		-3.98269	5.34056
ENSG00000184216.13	-1.40359	7.07859		-1.64139	5.98016		2.95833	7.16465		4.37549	5.74178		2.40731	8.87158
ENSG00000134802.17	-2.26026	4.42149		2.37397	6.71463		-2.34147	6.6705		3.47963	6.74102		2.85821	6.87176
ENSG00000175084.11	1.64601	12.9397		3.08886	5.46028		-2.27272	7.06606		7.91677	5.62083		3.56942	7.55477
ENSG00000072110.13	-1.19793	9.2569		2.87342	4.69699		-2.22267	6.48664		4.54554	5.55554		2.3426	8.28757
ENSG00000170515.13	-1.4361	7.92682		-2.06712	8.11528		8.05526	5.22443		2.84719	7.54854		7.79175	5.62083
ENSG00000103187.7	-1.42677	6.31562		5.47187	7.41368		-3.51677	5.46865		-3.32387	5.77056		3.56658	8.68479
ENSG00000198542.13	-1.78653	5.25181		-1.87425	7.36574		3.27987	5.94158		-2.41407	7.91256		-2.08711	7.59535
ENSG00000143434.15	2.9143	6.18444		2.46086	7.73663		3.10065	5.78948		-4.41933	5.46865		2.59562	7.12893
ENSG00000169925.16	1.55727	7.29931		-4.13575	3.93136		5.32191	6.65948		2.06501	10.6599		-2.46019	6.45508
ENSG00000144857.14	4.74371	4.64047		-2.25935	5.13045		2.93296	6.06906		4.53839	5.63313		-2.11969	7.00658
ENSG00000102007.10	-1.42621	7.05953		1.88045	5.97041		-3.68537	5.03044		3.11545	7.71823		3.17125	7.0806
ENSG00000188229.5	-1.32708	9.74952		2.97436	9.33836		4.15959	8.0119		7.39215	5.11593		-2.43077	6.91985
ENSG00000121152.9	-1.50696	5.26		3.72004	4.91758		5.2769	6.31159		-2.11558	9.65459		2.75958	6.73463
ENSG00000178999.12	-1.50833	5.47694		2.40927	5.97741		3.24386	8.04204		4.99267	5.39389		2.4714	6.70394
ENSG00000159388.5	1.84687	6.57204		-1.54284	6.44532		2.0931	11.8873		3.85076	6.30217		3.89123	5.8892
ENSG00000227051.6	2.66985	5.7982		2.07343	6.81337		5.762	8.72752		4.84112	8.27039		3.71896	6.69041
ENSG00000099250.17	-1.46729	6.22274		2.65899	6.74102		-2.92496	5.67037		-2.44113	5.90559		-3.14206	6.89143
ENSG00000163430.11	1.15237	8.56702		-2.26467	4.8818		2.59338	7.79453		2.50991	6.75609		-2.35011	7.57562
ENSG00000144381.16	-1.30498	7.27545		-1.34394	7.22022		3.29931	6.99639		3.22629	6.21268		-2.17438	6.2109
ENSG00000138379.4	2.368	6.4902		-2.60879	5.03356		2.57732	7.12893		-2.50704	8.31364		2.73637	6.78722
ENSG00000159166.13	4.73768	4.60538		2.2047	6.55781		2.51378	9.48362		-3.41775	5.6822		-2.81487	5.77056
ENSG00000141522.11	-1.27907	8.53911		-2.04445	5.92966		-2.73498	5.88706		5.1155	6.17675		-2.40047	8.24155
ENSG00000197872.11	2.66514	4.99564		-1.4029	7.20158		-2.86006	5.68365		-2.97426	6.70298		-2.49235	9.74938
ENSG00000106105.13	-1.37753	7.13909		2.27575	6.67883		2.07593	9.22873		-2.50217	6.09896		3.32575	12.2117
ENSG00000135047.14	-1.44049	6.0444		-1.67953	7.74073		8.32899	4.80397		-3.90248	5.79901		4.31642	6.3111
ENSG00000116191.17	2.1333	5.45637		4.84458	5.31828		-2.27793	6.57677		3.64328	9.33668		-3.319	5.73989
ENSG00000189306.10	-1.42695	5.72369		-1.55562	6.73471		5.06485	6.45576		1.78008	12.1912		1.88966	10.1691
ENSG00000197746.13	1.05599	9.79274		1.99386	7.028		2.74793	6.61889		-2.42505	7.06606		3.35588	5.81969
ENSG00000004399.12	1.42065	6.9003		5.20472	5.60232		-2.47118	5.99348		2.95318	7.51899		2.59764	7.35686
ENSG00000163584.17	-1.62313	6.33794		1.66665	6.58481		3.74839	6.58816		-2.7107	6.45817		-3.57732	7.29835
ENSG00000134057.14	-1.20979	7.20245		2.17951	8.61703		4.86537	6.53133		5.79127	6.69381		3.19281	7.03443
ENSG00000113578.17	-1.91989	4.64862		-1.88918	5.34056		2.05182	9.08001		-2.08506	6.67709		2.48166	6.42274
ENSG00000196628.15	2.20083	6.09408		1.85922	7.73017		2.85586	6.66819		3.44841	9.37708		5.38281	4.99943
ENSG00000166986.14	-1.31655	7.49476		-2.06043	5.16731		3.28304	6.06791		8.28194	5.33977		4.39672	5.11784
ENSG00000121769.7	4.96641	7.26087		-2.63054	4.64852		2.72538	6.77248		-2.64634	6.69907		-2.51883	6.4002
ENSG00000134686.18	-1.26344	7.52384		1.68688	7.05392		2.31467	7.35899		3.11627	6.16652		-3.59998	5.29646
ENSG00000188338.14	5.65304	5.39255		2.40891	6.55779		-3.57841	5.0851		2.96328	7.16465		-3.4485	4.98735
ENSG00000090889.11	-1.26172	5.67089		5.10859	5.46742		-2.50991	5.98998		-2.8776	7.36574		2.69964	6.77248
ENSG00000145386.9	-1.22818	6.13606		1.53637	8.73489		1.73431	12.1912		-4.76555	5.39585		2.78451	8.60423
ENSG00000142798.17	1.89662	9.75507		-1.38437	5.95027		2.34338	8.4357		-3.10443	5.88706		5.51484	5.32664
ENSG00000173402.11	1.89041	9.15404		2.75536	5.45505		-2.08152	7.37089		-2.48176	11.7861		2.83091	8.30355
ENSG00000152784.15	-1.80326	5.14147		3.4065	5.02297		-2.33648	7.65891		-2.43954	6.82474		-2.41124	7.74073
ENSG00000075223.13	2.531	5.5656		-1.3297	6.22546		2.75651	6.81926		3.16931	6.65256		5.97164	4.72651
ENSG00000104936.17	1.40959	9.3339		1.45038	8.68703		2.38404	7.51059		7.7525	4.91041		3.27063	6.74102
ENSG00000197467.13	-2.88297	3.86207		1.58356	8.3531		2.26885	12.0602		3.2343	7.73663		3.05206	7.54115
ENSG00000153071.14	1.56319	6.98304		-1.62194	5.97677		3.83708	7.07039		-4.3364	5.25961		-2.23553	6.74646
ENSG00000163513.17	-1.60947	7.21175		2.04032	7.54854		-4.24582	4.57087		5.25623	5.16507		-2.95822	5.32977
ENSG00000161888.11	-1.59008	4.9707		-1.90642	7.3822		7.01882	5.39241		2.23491	9.16122		-2.85677	8.68001
ENSG00000011304.19	-1.22646	7.65943		-2.46324	4.81374		-2.18297	7.52661		2.60399	7.12893		-4.18802	4.57087
ENSG00000162729.13	1.97643	5.44198		-1.24874	6.41913		2.36362	7.83609		3.22516	8.04204		-2.31868	6.69907
ENSG00000103196.11	2.61866	4.62251		2.01583	7.12037		3.69364	5.46028		5.96349	5.20334		-2.82098	5.33671
ENSG00000170271.10	3.48013	4.26107		1.4298	13.7999		6.97214	4.83849		5.06133	5.80784		-3.60219	5.39585
ENSG00000134986.13	1.04158	8.88174		-1.31978	6.91588		7.5869	4.91041		-2.89817	5.89276		-2.26573	7.81625
ENSG00000108828.15	1.17081	7.98814		1.83339	7.49023		2.88858	6.4283		5.31252	6.65948		-2.24179	8.77481
ENSG00000183578.6	-2.85865	5.0582		3.69524	5.00095		3.44429	5.66244		5.41978	5.95454		-3.58442	5.2135
ENSG00000134684.10	-1.44144	6.91301		1.88018	7.13801		6.00222	5.60232		-3.42513	5.32977		-2.42198	7.39466
ENSG00000213719.8	-1.50697	8.71955		-1.3116	6.18004		2.76437	6.92851		2.55756	8.19287		-2.5294	5.84642
ENSG00000148677.6	-1.3509	10.7927		-5.26919	3.40941		3.47727	7.3274		6.11706	5.60232		2.07081	8.20804
ENSG00000135596.17	1.21271	7.72063		3.2702	5.57266		2.47368	9.3344		5.04823	5.4698		-2.359	6.55875
ENSG00000149633.11	3.00131	5.02326		-3.66828	3.80207		5.72343	5.32486		3.55421	7.3274		5.13516	6.65948
ENSG00000177685.16	4.45336	5.38637		-1.4055	11.1997		5.69852	5.71931		-3.95937	4.98735		-2.53307	5.98016
ENSG00000129675.15	2.19469	6.99651		2.77515	5.32523		-2.30437	6.69907		-2.16473	7.37089		4.43433	6.82135
ENSG00000106392.10	-1.64526	6.40196		1.7324	7.23363		3.12347	5.81065		2.74141	7.46755		2.50399	8.7742
ENSG00000166923.10	-1.3166	7.91969		2.99134	5.39128		-3.33576	5.25961		5.59059	5.32664		2.10399	8.55338
ENSG00000177508.11	-1.4766	6.74117		1.65763	8.28757		-2.13479	7.59518		-3.82397	5.6255		2.8527	6.4283
ENSG00000145220.13	-2.32985	4.55687		1.58541	7.52043		4.89986	5.80784		-2.73722	5.98998		-3.06443	5.1721
ENSG00000079459.12	1.23314	8.35124		2.3482	9.75513		2.44021	6.7913		2.27769	7.81315		2.48007	6.78543
ENSG00000112183.14	1.90265	8.04156		-2.26164	7.60731		2.7223	6.87176		-6.5087	4.24626		3.056	9.06118
ENSG00000102312.21	-1.57222	5.35649		-1.27828	6.48664		3.73795	6.00976		2.70051	6.51379		5.93692	5.60232
ENSG00000131669.9	1.49956	6.06444		-2.83467	4.64935		-2.62595	5.6822		4.68942	6.95158		3.05025	6.82393
ENSG00000123453.17	2.2712	4.8998		1.55691	9.29945		-2.81212	8.11528		8.02167	5.11551		-2.0194	8.26029
ENSG00000157368.10	4.99068	4.72143		1.50608	6.98237		3.79897	6.32202		5.78138	5.71931		2.29607	8.06484
ENSG00000183873.15	-1.84665	7.84204		1.86489	6.23887		-2.96871	6.44629		2.89149	6.81554		-4.42643	5.17075
ENSG00000196218.12	4.57701	8.56213		3.71404	5.24868		2.72863	6.96009		-3.54835	5.1721		2.26458	7.07437
ENSG00000127663.14	1.71775	6.57749		1.6877	7.24939		3.15431	7.57622		7.98374	5.22443		4.79228	5.04026
ENSG00000134690.10	-1.31634	5.39483		-2.01231	4.9704		3.61157	6.30217		-2.33802	7.65891		3.01805	7.73663
ENSG00000126217.20	2.55842	4.97948		1.73622	7.51059		2.32366	6.78766		2.31872	7.14588		3.00696	8.04204
ENSG00000136732.14	-1.54696	5.13058		-1.52028	5.6822		-2.18717	7.9389		2.81838	9.02995		3.08001	5.5918
ENSG00000108106.13	-1.4183	7.36627		2.58855	6.96452		-3.60905	5.0382		2.5637	6.22117		-2.17605	6.45817
ENSG00000129009.12	3.98797	3.86404		-1.49681	6.33785		-2.03352	8.43245		-2.61532	6.4002		2.82803	7.71823
ENSG00000172667.10	1.35577	7.44786		1.46943	7.80545		2.47628	8.7742		5.76677	6.56058		-3.84477	4.9704
ENSG00000170545.16	-3.10492	3.56268		5.12628	6.3159		-2.05387	7.91256		3.40157	6.8099		-3.34869	5.37294
ENSG00000139734.17	-1.42693	5.34795		1.80543	9.43942		2.59903	6.78722		-4.77602	4.57087		-2.24816	6.89275
ENSG00000123136.14	-1.39844	6.73485		1.73031	6.92068		2.50665	6.81337		5.94463	5.46742		6.63303	4.54044
ENSG00000172348.14	2.61219	4.79403		-1.7597	5.65423		-3.2921	5.37294		2.57649	6.69757		3.67541	7.15313
ENSG00000215375.6	3.56169	6.39905		1.37387	9.79283		3.27541	8.68479		5.20879	4.6367		4.02236	5.74178
ENSG00000138413.13	1.52865	6.45588		-1.71455	7.94866		2.20725	6.55122		3.18318	9.15414		-2.0907	7.88359
ENSG00000068489.12	-1.23744	5.52305		-1.56915	7.39466		2.47876	7.35686		-3.03159	5.33671		7.76898	4.1434
ENSG00000196154.11	2.1113	8.51321		2.66593	8.47495		-2.14001	6.91985		1.96294	9.08001		-3.76232	4.86478
ENSG00000052802.12	1.61466	7.13779		1.90251	6.37872		-1.77383	9.29455		3.26447	5.72673		-2.82433	6.44629
ENSG00000237649.7	-1.13166	6.18072		-1.26557	9.29455		4.19486	5.59152		3.25622	5.92406		-2.65646	8.11528
ENSG00000198805.11	-2.59556	3.87368		1.89561	9.23744		2.21002	10.857		-2.57323	6.98336		-4.64283	5.14476
ENSG00000137331.11	-1.5792	6.19207		-1.36597	6.49288		6.34843	5.14419		4.03443	5.8173		-1.98178	6.67582
ENSG00000214063.10	-1.31531	5.92536		-1.32108	7.06606		3.36421	10.2333		-3.95678	5.37294		2.41897	8.05019
ENSG00000175063.16	-1.40173	6.36321		2.08666	7.37196		2.92389	6.84573		2.57645	6.81337		-2.45841	5.5814
ENSG00000100106.19	-1.31547	6.1575		1.85853	7.14911		4.1939	5.34716		2.41727	6.32188		-2.27	6.75048
ENSG00000164654.15	-1.75067	5.28028		-1.41076	6.69907		-2.74453	5.84157		3.76357	5.27489		-2.10998	7.9389
ENSG00000137142.4	3.55088	4.66283		-1.40559	7.27514		2.26455	6.75609		-2.9697	5.46037		5.4946	6.4443
ENSG00000104889.5	-1.25127	6.10819		4.21534	4.75362		-2.11698	10.7677		3.79588	5.55161		2.68636	6.66819
ENSG00000111206.12	-1.21803	6.41983		4.59603	5.1765		3.64109	5.42554		-3.83337	5.2135		-3.06763	5.0851
ENSG00000171604.11	1.23098	7.961		1.92758	6.39655		5.27252	6.50056		2.26163	9.00317		4.76488	5.80784
ENSG00000123146.19	-2.16513	5.78307		-2.06387	4.95672		2.77013	7.16824		2.94651	8.30808		2.70915	5.89754
ENSG00000123975.4	-1.23563	5.8875		-1.49811	6.7305		2.45252	6.77902		-2.1774	6.07408		3.65582	9.33836
ENSG00000123416.15	-0.979439	10.9813		1.72607	9.3344		3.7972	6.84166		4.83032	5.12957		2.20152	7.97617
ENSG00000179222.17	0.988417	8.90967		-1.42772	8.87609		2.934	6.75074		2.17136	8.28757		4.51314	4.9462
ENSG00000174307.6	1.54036	8.24778		-1.43529	5.97089		2.11712	8.28757		-2.30438	6.45508		2.01031	9.16122
ENSG00000040275.16	-1.67816	4.92937		2.164	5.83254		-2.48785	5.46037		3.28635	5.81969		-2.98338	5.50386
ENSG00000119669.4	1.55058	6.92061		-2.54999	4.45393		2.8609	7.86005		8.00242	5.21876		-2.39755	7.21072
ENSG00000159251.6	0.980496	13.7999		-1.66991	5.90501		3.01511	12.2117		6.42643	5.14419		-2.63786	5.89416
ENSG00000071626.16	-1.16699	7.00806		3.5629	4.66231		-3.47378	4.9704		-3.5029	5.03044		-1.86378	6.56591
ENSG00000130816.14	-1.18271	7.19517		-2.69742	4.31623		-2.6955	5.84274		5.03962	6.51607		-2.123	7.3626
ENSG00000122180.4	3.73921	9.58093		2.06718	7.40459		-2.01925	7.57562		2.23195	7.02258		2.96523	8.26393
ENSG00000153904.18	-1.19459	5.89447		1.55452	7.77328		2.3443	8.19287		3.85763	4.91666		-3.21658	5.34766
ENSG00000145685.13	1.52897	5.75914		4.09149	9.78405		2.90339	5.57411		-2.08973	6.48664		-2.17698	6.42641
ENSG00000137124.7	1.50068	7.03485		1.72415	6.76813		2.91164	6.02429		-2.40564	6.48515		-2.92925	5.03044
ENSG00000004478.7	-1.34628	6.56511		-1.33828	6.7999		-2.63041	6.70462		2.16986	7.2711		2.15146	10.7931
ENSG00000072778.19	-1.17998	7.52485		1.38933	7.66156		-3.53032	4.8818		6.12063	4.36225		-4.85855	4.88126
ENSG00000172000.7	3.56433	5.80735		1.97856	6.29505		5.17009	5.08747		3.22189	8.68479		-3.47494	4.70143
ENSG00000146411.5	5.71343	3.37555		-1.28236	6.45508		-2.06338	6.9681		2.55448	6.44104		6.83646	5.10133
ENSG00000145284.11	1.81139	5.76688		-1.77747	5.56032		2.56397	7.37382		6.68792	4.54044		2.67931	6.81554
ENSG00000242125.3	-1.58292	5.19463		-1.29847	9.65459		-2.1335	6.42641		5.2344	4.83755		4.03189	5.5403
ENSG00000157657.14	1.86603	5.70688		1.81311	6.33618		2.68158	8.61703		2.09262	7.66463		4.31501	8.27039
ENSG00000142627.12	-1.25254	6.66807		2.32063	8.68479		-2.40303	5.92517		-2.27704	6.3614		6.47373	6.90965
ENSG00000182481.8	-1.02138	7.91313		2.77165	6.69041		3.09036	7.21993		-2.87584	5.00489		3.46302	5.54943
ENSG00000133083.14	4.32993	8.3217		2.2006	6.47409		7.75966	4.3945		-4.2344	4.9704		2.94423	7.57622
ENSG00000091592.15	1.33923	6.00636		-1.43222	5.68365		2.59493	6.3998		-2.36161	5.99348		3.72579	5.33658
ENSG00000057019.15	-1.36994	6.73082		-2.28182	4.58068		-2.11844	6.28467		-2.06371	5.83605		4.53053	6.53133
ENSG00000145358.6	6.30868	3.33822		1.75002	7.81318		2.17698	7.97617		3.24884	7.55477		1.87378	9.03235
ENSG00000117298.14	-1.33528	6.30537		-3.4083	4.25473		2.45489	7.12037		2.67147	6.32692		-2.70024	5.47484
ENSG00000126351.12	1.52498	6.26165		-1.40917	6.46931		-2.45948	5.6208		2.33983	7.16954		-2.57869	6.70462
ENSG00000137547.8	-1.42543	6.03504		-1.22991	6.13539		-2.18529	5.84642		-2.1577	7.27514		-2.23227	10.2232
ENSG00000178882.14	-2.79917	3.52609		1.8552	6.7703		2.28561	6.86793		-2.06199	7.59518		-3.02084	5.52916
ENSG00000183688.4	-1.86058	4.98781		-1.57442	5.84274		2.15388	8.44462		3.79479	6.84166		3.43324	6.88195
ENSG00000127863.15	2.41413	4.54246		-1.29311	6.12399		7.60413	4.31501		-2.48953	6.38908		-2.54993	5.84116
ENSG00000165795.23	4.02972	5.3261		-2.61075	4.88458		-2.03238	7.4112		-2.04733	8.56355		5.59557	6.35374
ENSG00000148541.12	2.67725	5.37621		-1.65483	5.82896		-2.14315	6.70298		-2.08054	10.7677		5.35618	5.31828
ENSG00000167291.15	1.47856	6.59285		-1.67395	6.17476		2.06671	7.2711		2.10812	7.41086		-1.90232	7.08749
ENSG00000111049.3	-1.07517	8.15766		1.97004	6.78722		-2.0628	6.44532		-2.99108	5.84157		2.1299	7.83609
ENSG00000183018.8	-5.08246	3.2664		1.72819	7.98318		-1.86604	6.82474		2.3119	6.36799		2.11838	5.66191
ENSG00000113407.13	-1.24833	7.26837		-1.23017	11.3945		-1.94843	7.0831		-3.34482	5.0851		-3.63101	5.1618
ENSG00000099960.12	5.51488	3.39121		-1.41496	7.65891		2.97595	9.37708		-2.7649	6.23228		-2.05238	6.48515
ENSG00000107566.13	-1.16565	5.84152		-1.61573	9.34613		5.82092	6.3159		2.31824	7.97773		3.5382	5.27489
ENSG00000164761.8	-2.47329	4.93462		2.63153	5.29425		3.60502	4.74138		7.77879	4.16845		6.64839	4.04791
ENSG00000065911.11	-1.42078	6.50861		1.63595	7.03454		2.12235	9.00317		-2.86515	6.44629		-2.12295	6.70298
ENSG00000178922.16	-1.35639	5.23665		1.47733	7.96112		2.19048	8.73679		2.44381	7.50519		-1.99872	6.62788
ENSG00000089280.18	-0.94975	8.55412		-1.15528	6.80646		-4.4644	4.32261		-2.96382	5.73989		2.72985	6.68138
ENSG00000108424.9	-1.168	8.46892		5.87089	6.98956		-1.8985	6.74646		2.33758	6.86793		4.66181	5.10959
ENSG00000011332.19	-2.04679	4.30343		1.61157	6.68416		-2.16537	5.98016		2.20849	8.06484		-4.3027	4.88544
ENSG00000188486.3	-1.18964	7.39715		-1.33769	5.74133		-2.01349	8.31364		2.26699	7.73017		-2.14957	5.91094
ENSG00000128849.10	3.05612	3.8683		1.74313	6.5775		2.25786	7.35609		2.01871	7.36644		2.25261	6.7913
ENSG00000104884.14	-1.23733	5.79637		4.12836	8.23028		2.66284	7.04096		3.1578	5.47303		1.76487	11.8873
ENSG00000144711.13	2.26225	5.12548		-1.62773	5.25961		2.18477	7.44696		2.33399	6.39402		3.07206	5.71009
ENSG00000166508.17	-1.12419	6.91645		1.78175	5.91993		-1.92373	6.45508		-5.28241	5.16807		2.53299	6.90839
ENSG00000136478.7	1.65089	7.12025		2.94538	6.32202		4.19988	5.51819		-2.88999	7.63749		-2.62759	5.6255
ENSG00000168496.3	-1.28444	6.69948		2.21999	5.62114		2.80979	6.55779		2.55442	7.37382		6.16236	5.14419
ENSG00000117877.10	-2.05874	4.78631		-2.47278	4.86037		1.73294	10.6599		4.7365	7.00822		-2.5173	6.16523
ENSG00000084676.15	1.89183	6.39995		1.60129	7.35899		2.24677	6.39402		-2.05828	7.57562		2.16871	6.57017
ENSG00000211448.11	5.71113	4.33258		2.15419	8.26393		4.46547	5.18032		5.56037	5.32486		8.21208	4.55543
ENSG00000125744.11	1.86043	6.8149		-1.23925	7.15301		-2.38483	5.62078		2.11508	6.26499		7.75299	4.81127
ENSG00000130147.15	-1.35155	5.47466		2.61377	5.66244		-4.81772	3.97179		6.3017	5.06487		-4.67173	4.8634
ENSG00000170577.7	-1.17925	6.21099		5.19846	6.15314		-2.65913	5.65423		6.20666	5.96962		-1.97199	6.63547
ENSG00000154027.18	-1.14021	6.56633		3.74625	6.40002		2.15428	6.72834		2.92251	8.26393		-5.13243	4.80019
ENSG00000198113.2	-2.97714	3.87379		-1.4084	7.03829		4.26876	5.90511		2.52944	7.05794		-3.22273	5.31214
ENSG00000182199.10	-1.12797	7.52366		5.22928	8.0588		-2.95314	5.23648		2.43798	5.92893		3.49503	4.60874
ENSG00000168003.16	-1.21821	7.33792		1.99665	6.90839		-1.96344	6.48515		-2.29611	6.34586		5.59418	4.37837
ENSG00000130707.17	1.51221	6.6528		-1.46634	5.52255		3.21653	5.55097		3.87838	6.57396		8.06327	3.60388
ENSG00000145632.14	1.18237	7.83441		-1.5669	5.72365		2.28807	6.99544		2.50309	12.9397		-3.93306	5.16807
ENSG00000132507.17	-1.32755	8.7071		2.3383	6.48921		3.12519	6.20819		1.9337	8.20804		7.77775	4.26623
ENSG00000173917.10	-1.38649	6.29891		1.36891	6.4079		2.57251	5.80734		-4.26432	5.17075		-1.90982	7.27514
ENSG00000006534.15	1.7356	5.93355		-1.39928	6.3054		-2.60882	5.50386		3.0702	5.27131		-1.95471	5.99348
ENSG00000196296.13	3.58505	8.08227		2.27502	5.90554		-4.01382	4.88126		2.92416	6.02429		1.93826	6.90924
ENSG00000127824.13	-1.27659	5.82891		-1.82021	5.35648		3.63166	5.33658		-2.23984	10.2612		-4.82783	3.97179
ENSG00000143390.17	1.52656	5.70245		1.47476	6.52492		-3.32202	4.95672		-2.09506	6.91985		6.98175	6.29629
ENSG00000166825.13	-1.32565	5.03849		-1.29147	6.9681		-2.35441	5.79901		1.88895	8.09646		-1.87501	6.66783
ENSG00000115884.10	-1.28488	5.56045		2.57252	6.15362		2.27857	6.78543		-2.56236	8.11528		2.66432	7.86005
ENSG00000110090.12	-2.87636	3.66813		-1.24172	8.67074		3.14535	6.15362		-1.9746	7.08749		-4.10717	5.01532
ENSG00000197785.13	-1.45007	5.40168		1.60334	6.81344		-2.73498	5.52916		1.98305	7.86874		5.72095	6.58137
ENSG00000105447.12	-1.36021	5.90896		4.87	6.32145		3.27218	7.01648		8.32448	4.55543		3.14953	5.79828
ENSG00000169926.10	1.55841	7.15214		1.36223	7.939		-1.93774	6.76125		-3.86347	4.8818		-3.81483	5.17952
ENSG00000161638.10	-1.18341	7.73373		-1.37382	7.3626		2.2931	6.22117		-3.35415	5.34766		-2.96466	5.0382
ENSG00000169231.13	2.87307	4.37446		-1.26877	5.98998		-2.68495	5.39585		-5.25689	4.88544		6.10936	5.06487
ENSG00000198901.13	-1.03009	7.03521		2.39751	5.5709		-1.95608	6.22244		-2.04612	7.9389		-3.15563	4.8818
ENSG00000110104.11	-1.38086	5.71883		3.5115	6.11001		-2.14994	10.2612		4.92837	6.10988		3.38683	5.10462
ENSG00000214706.10	-1.39352	6.1749		-3.40586	3.86209		-2.38548	5.73989		-2.20223	6.22244		5.37431	5.62491
ENSG00000116260.16	-1.04571	7.00704		6.01416	6.29629		-2.00842	7.74073		3.47101	5.31142		3.79042	5.46071
ENSG00000012061.15	-1.32324	6.54818		-1.39914	5.92517		-2.04944	6.98336		5.72656	4.72651		-1.9096	6.49288
ENSG00000187514.16	-1.15266	9.34655		3.19876	5.07047		2.41888	6.73463		7.84655	4.81127		4.16899	4.59626
ENSG00000092853.13	-1.48145	4.89192		-1.637	6.70462		-1.91942	6.73471		2.03165	7.25105		-2.04033	6.7305
ENSG00000014138.8	-1.26473	5.59968		-1.47183	6.0445		-2.35058	7.3822		3.31107	5.54407		-1.79948	7.71148
ENSG00000169032.9	-1.43015	6.15592		1.42624	8.86701		7.0795	5.67235		2.14288	6.84124		-1.69906	10.9812
ENSG00000063438.16	1.63232	6.33634		-1.45207	6.16479		4.93716	4.83755		2.09386	7.11145		-1.93262	6.76125
ENSG00000170779.10	-1.13445	5.74034		3.16708	5.74178		4.76578	6.10988		-3.68184	5.31214		-1.89487	8.23306
ENSG00000172346.14	2.60468	6.3212		-1.24896	7.52224		2.2682	5.92417		2.12037	6.5536		3.33531	5.31142
ENSG00000081277.12	1.10256	7.87884		-1.64411	6.44629		2.23954	7.63795		2.46574	7.12775		2.33742	6.44104
ENSG00000185022.11	-2.99599	3.66688		5.19091	4.72146		-2.94249	4.86478		2.16955	6.95353		2.71658	6.65256
ENSG00000013441.15	1.83865	5.91034		1.90394	5.7063		4.56024	5.10959		4.51234	6.53133		-1.9615	6.35484
ENSG00000134247.9	1.57555	7.26345		1.53605	6.86615		-2.03924	6.21085		-2.28333	5.84642		-3.20408	6.71777
ENSG00000105825.11	-4.10652	2.83903		-1.96749	4.89167		2.74941	6.21268		6.19306	5.01795		-2.20098	6.91373
ENSG00000129474.15	1.18225	7.77347		6.17252	3.79157		2.72044	6.53296		4.61778	5.36241		-1.82031	8.25352
ENSG00000197852.9	1.87799	6.71409		-1.53606	9.01442		6.35266	5.44384		-2.20168	6.7305		1.77862	8.09646
ENSG00000074800.13	-1.15917	10.2615		3.85854	5.4698		5.20576	5.31828		-2.00128	7.4552		-1.73662	7.15301
ENSG00000137285.9	2.24234	5.24275		2.93691	5.36574		3.25317	8.47495		2.8663	7.23236		5.08702	4.32515
ENSG00000170581.13	1.67884	5.91732		4.57103	5.32486		-1.85604	7.41385		-2.01261	8.24155		-2.84458	6.2944
ENSG00000026025.15	-0.808782	11.3947		2.69568	4.9791		3.02572	6.14344		5.11017	5.08747		2.85485	6.07696
ENSG00000130164.13	1.51337	7.14914		-1.59233	5.2135		1.93295	7.41086		-2.26215	5.91094		6.46834	4.88671
ENSG00000076604.14	1.32902	7.72982		1.2764	11.8873		-1.96079	7.03829		2.11161	9.48362		2.73977	6.21268
ENSG00000153815.16	1.59871	6.17922		-1.16231	6.82474		-1.7924	6.3614		-4.87353	4.88126		-2.0472	5.97089
ENSG00000074590.13	1.97937	7.03381		3.11587	5.46071		3.15899	5.434		-4.31606	4.89167		3.44999	8.30631
ENSG00000130338.12	1.80642	6.47467		-3.21446	3.87367		2.09931	6.21648		-2.07897	6.12399		-1.84961	6.7999
ENSG00000066322.14	-1.21138	6.26689		-1.49831	7.21072		-2.3015	6.89143		2.11731	7.07437		-1.67451	7.41669
ENSG00000130592.15	1.36489	8.5242		-1.20552	6.66783		3.11756	6.843		-1.94181	6.74646		-2.27274	6.43244
ENSG00000103966.10	-1.26007	6.34605		-2.28516	4.4214		2.27957	6.23481		-4.99431	4.32261		-1.8648	7.4112
ENSG00000117143.13	-1.3151	5.50425		2.47268	7.01648		2.50014	6.44835		4.566	6.24007		-3.18204	5.10288
ENSG00000180398.11	-1.1842	6.69937		-1.42083	6.82311		2.53045	5.59828		-2.07623	6.76125		1.90816	7.00839
ENSG00000117395.12	-1.25571	6.62774		3.27198	5.59152		-2.06728	9.01442		3.4249	7.15313		2.45124	5.9338
ENSG00000175550.7	-1.30311	7.38242		-1.27982	6.38908		2.07986	7.06773		1.88218	9.29945		3.06053	5.63829
ENSG00000097021.19	-1.25454	6.62155		1.78992	6.69757		-2.83089	4.70143		-3.77127	5.10288		-1.86058	10.7677
ENSG00000065361.14	5.15788	6.92648		-1.32782	7.0599		1.96922	7.24939		4.03802	5.59152		1.95007	6.5885
ENSG00000127334.10	1.70389	7.16416		2.4262	5.80514		3.18824	5.88825		2.79315	6.82393		-2.30385	5.84869
ENSG00000103994.16	1.70133	8.68418		1.58511	7.44696		1.9647	6.65574		3.24986	7.01648		-2.33149	7.39216
ENSG00000060718.20	4.02064	5.19697		-7.13968	2.7744		1.83705	8.86701		7.91572	4.73439		-1.81576	6.9989
ENSG00000206053.12	-1.1791	6.35501		2.0601	6.84573		-2.67804	5.16731		1.72386	8.91758		5.29436	5.32486
ENSG00000159348.12	1.34838	8.35882		-1.27186	5.88706		2.2403	6.7703		1.82215	8.93692		1.99691	7.14588
ENSG00000151632.17	2.67952	4.29981		-1.29173	7.81625		-2.10334	6.16063		-1.91175	7.88359		2.09572	6.78766
ENSG00000249992.1	-1.66101	7.36518		1.35512	8.82559		-1.74102	7.71148		-3.22664	5.0382		-1.84601	6.6015
ENSG00000163950.12	-1.1168	6.14325		-1.68019	5.52374		2.3799	6.31384		4.58273	5.04026		-3.13483	4.95672
ENSG00000108511.9	-1.4696	4.99114		-1.44432	6.43684		2.08436	7.73017		6.30684	4.78131		3.28738	6.30217
ENSG00000131149.18	1.91714	6.55759		1.92603	6.32692		-3.60588	4.44775		3.15188	5.63829		-1.8213	7.41385
ENSG00000162511.7	-1.73116	5.25944		-1.15949	6.3614		2.3432	7.05794		2.05064	9.1132		2.42765	8.61703
ENSG00000125912.10	-1.23908	6.53814		1.81473	7.26297		-2.28036	5.92503		7.88228	4.80397		6.49895	5.64303
ENSG00000105327.17	2.06875	5.21974		-2.48807	4.47694		-1.95361	7.39466		2.14617	9.59484		-2.27459	6.97105
ENSG00000147100.10	1.83988	5.97737		2.79476	4.76908		4.15728	4.82057		2.49966	6.55781		-3.06676	4.8301
ENSG00000163380.15	4.38556	7.66038		-1.20361	7.59518		-2.5051	5.2135		2.48487	6.12898		-2.14551	6.82071
ENSG00000139289.13	-1.41108	7.00675		-3.63902	3.52607		-2.00253	5.5814		3.38414	5.53866		2.87027	6.06791
ENSG00000138835.22	-1.12618	7.03239		-1.48288	5.50386		2.08131	7.19402		-3.66466	4.95672		-3.62519	4.9809
ENSG00000132510.10	2.72664	5.07047		6.85424	6.26627		2.17058	8.05019		6.12902	4.9192		-2.0076	8.53039
ENSG00000066697.14	-1.32123	5.46899		-4.60381	2.992		-2.29593	5.90501		7.76681	4.26623		-1.75276	6.47459
ENSG00000128266.8	3.85197	4.192		-1.29279	5.67037		2.54901	5.91035		-4.51566	4.86846		-1.85416	8.36616
ENSG00000101361.16	-1.03241	7.49294		1.49893	8.4357		1.82255	7.52043		2.99261	5.56806		4.73012	4.64304
ENSG00000149136.8	-0.933513	7.71184		6.03655	4.33249		7.54824	5.21876		5.1459	4.32515		-1.82732	6.44532
ENSG00000241839.9	1.33797	5.87179		2.55784	7.15313		2.44549	6.41559		1.85779	8.86701		-1.68903	7.87628
ENSG00000118985.15	-1.00098	5.97709		1.77554	5.91686		-1.84718	6.55875		-4.47914	5.01532		2.24465	6.81337
ENSG00000109436.7	1.7008	5.27324		1.67725	8.96709		2.68484	8.26393		2.19884	7.79453		-2.0105	6.77577
ENSG00000187210.12	-2.51591	3.39659		-1.13765	6.7817		3.61496	6.25196		3.22599	8.47495		-2.83063	5.3213
ENSG00000064687.12	2.41429	4.7978		-1.56081	8.00934		-2.98719	5.17075		2.61679	7.86005		-1.80302	7.21029
ENSG00000111665.11	-0.964425	5.79899		-1.26588	7.09267		2.84208	9.33668		3.60014	5.3821		-2.16819	7.38892
ENSG00000103365.15	1.30748	7.23337		-1.39265	5.98167		-1.77222	6.12399		2.06144	7.51059		-2.60163	5.70202
ENSG00000063244.12	-0.910498	7.72582		2.91802	5.06848		2.43984	6.00584		2.38428	5.97762		-5.42121	4.0048
ENSG00000171992.12	3.06967	4.82934		1.51742	10.5514		2.42978	5.60506		-3.27502	6.71777		2.42528	7.16465
ENSG00000142002.16	-1.15333	6.49308		-1.67587	8.71944		5.18422	5.19697		-2.74071	5.50386		-1.70213	9.64491
ENSG00000159840.15	-0.939348	7.52243		-1.19824	6.28439		3.20677	6.88195		-2.04309	6.42641		3.02626	6.15362
ENSG00000167513.8	-1.31008	4.95702		3.06887	4.97462		2.38688	6.32692		-2.3533	6.0958		-1.80122	6.73471
ENSG00000160818.16	-1.51731	5.49681		3.57896	5.18032		-2.57809	5.86102		5.19455	5.1765		-1.99388	6.14301
ENSG00000145431.10	1.13574	6.2952		-1.31058	6.26695		2.95395	5.58302		2.58571	5.66046		-2.12473	6.05143
ENSG00000132274.15	1.56057	6.41881		-1.32269	7.3964		2.35185	8.30355		6.57762	4.83849		5.05885	6.69381
ENSG00000179456.10	1.56315	7.37179		1.44727	7.07328		1.74251	8.93692		7.58922	4.3945		-2.56092	5.56385
ENSG00000125844.15	-1.09998	7.39507		1.49086	6.74974		-1.75442	7.88359		8.2423	4.03365		-1.87471	6.33785
ENSG00000111913.17	4.2405	5.60178		2.04875	7.57622		1.98862	7.07437		-2.51081	5.84274		-2.62901	7.60731
ENSG00000049540.16	1.33127	7.79428		2.08057	6.16652		1.70915	9.03235		4.94416	5.48112		6.76012	3.61037
ENSG00000088387.18	1.659	7.06869		-1.86975	4.92922		-1.83232	6.74123		-1.97118	7.74073		-1.7307	7.1949
ENSG00000111186.12	-1.29558	5.16209		1.24999	8.56617		-1.79567	8.23306		-2.25571	5.97677		2.62438	9.37708
ENSG00000138316.10	2.45681	5.87597		-1.26241	6.20556		5.95798	5.06487		-4.62719	4.8634		-4.08872	4.04404
ENSG00000170162.13	3.83992	5.17618		-1.1416	7.00795		-2.06735	6.0958		4.22544	4.82057		-4.35612	4.31623
ENSG00000089820.15	2.05636	4.78803		1.43693	7.41086		2.2151	6.4194		2.1642	7.13801		3.8425	5.34716
ENSG00000137807.13	-1.07722	5.62593		-1.23648	6.21085		-2.21816	5.47484		4.13892	4.80075		1.70601	6.94764
ENSG00000099901.16	-1.26158	7.39248		1.97739	9.37708		2.72369	7.19602		2.23611	7.028		-2.72576	5.13045
ENSG00000177614.10	3.96182	5.71897		1.24574	9.08001		-1.80704	7.3626		-1.91118	7.3626		4.13487	6.11001
ENSG00000110427.14	-2.88982	3.22706		-1.15722	7.95641		6.88682	5.32683		-1.69512	7.95641		-2.14307	5.84157
ENSG00000144749.13	2.13873	5.3254		1.48646	6.24969		3.22116	5.53866		3.13597	5.66244		-1.64625	7.52224
ENSG00000103742.11	2.69576	5.36436		-1.37781	8.53898		-3.83824	4.80019		-1.93304	7.55958		-3.39756	4.86846
ENSG00000113810.15	-1.18175	6.55919		2.92693	5.47717		-1.68839	6.66783		-3.73569	5.21892		1.91635	9.1132
ENSG00000183207.13	-1.11135	7.03847		1.57163	6.72834		-1.73362	6.62788		-2.62763	5.91768		-3.88353	4.9795
ENSG00000143476.17	-1.22946	5.31092		-1.13727	9.35611		-3.19338	4.88692		-1.78803	8.25352		-2.74494	5.31063
ENSG00000120694.19	-1.35863	6.68152		1.6649	5.70191		3.35767	5.8892		-2.34888	6.70462		-1.80608	5.89276
ENSG00000147224.10	1.32234	6.71039		1.46745	6.64968		4.54908	5.53657		-1.87464	8.36616		-1.88263	6.70944
ENSG00000167244.18	1.2388	9.23741		-1.51684	6.19264		2.03214	9.59484		-2.78941	5.60141		2.2666	7.37382
ENSG00000198842.9	2.77325	6.31033		-1.50837	5.34766		-1.84782	6.33785		-2.39515	8.42192		2.09779	6.27945
ENSG00000053372.4	-1.26721	6.2335		1.33223	6.69217		-2.94796	6.71777		7.24592	4.35749		5.73686	4.54271
ENSG00000173221.13	-1.55331	6.40466		1.62131	6.86793		2.26532	7.2672		-2.06196	6.70944		3.24011	7.1237
ENSG00000084070.11	-1.17002	5.71637		2.81259	5.3821		7.82658	3.92107		2.61779	6.84573		-2.19093	5.89953
ENSG00000108100.17	1.01523	7.80552		4.23279	4.19178		-3.31305	4.86846		2.37879	6.81926		4.99681	5.1765
ENSG00000135902.9	4.84571	7.19727		-1.10774	6.6705		3.00151	5.38043		4.87655	4.77618		-1.8199	7.28039
ENSG00000144868.13	2.16053	5.57364		-1.16034	6.35484		-1.75686	8.24155		2.3879	6.87171		-2.01409	6.23228
ENSG00000274180.1	2.77036	5.55493		-1.14113	6.63547		1.9452	8.2071		-3.99901	4.9809		-2.73002	5.37696
ENSG00000133216.16	1.64168	4.8357		-1.21001	6.75048		2.30764	6.29703		-3.05004	4.86478		-2.28149	8.42192
ENSG00000096384.19	-0.705236	10.4731		1.82404	6.61889		2.45289	5.83254		-1.92042	7.06497		3.53176	6.25196
ENSG00000105245.9	1.49889	6.00623		4.53853	4.09784		-4.80745	4.0048		-1.73766	7.71148		5.54027	4.14118
ENSG00000175573.6	-1.11039	6.05573		-1.63813	6.70313		2.83201	6.52681		2.0533	6.76813		-1.90335	6.34583
ENSG00000213551.4	-1.02094	5.97545		-1.51092	5.70202		-1.85997	5.97089		-1.81653	8.23306		-2.93289	5.11898
ENSG00000112186.11	1.47522	8.30758		-2.08397	4.77005		2.18154	6.03838		1.78969	7.9893		-1.8296	8.65553
ENSG00000180287.16	-1.34686	4.88719		-1.44828	6.40506		2.15963	6.05981		-4.62083	4.80019		-2.11684	5.14898
ENSG00000115758.12	-0.962424	8.20461		4.07794	5.08747		-3.03983	5.14476		-2.03225	7.10439		-3.6018	4.76595
ENSG00000110492.15	1.38624	7.10386		-1.60209	5.57461		1.75566	6.53045		2.18669	6.70543		2.17702	12.9397
ENSG00000123374.10	-1.0111	5.84906		1.33662	8.55338		3.58972	5.19867		-3.56263	5.14476		-2.18074	5.90501
ENSG00000167992.12	3.19131	4.05701		-1.81853	5.13788		1.8451	6.75501		-2.29309	5.84116		3.80143	5.55554
ENSG00000142945.12	-1.04272	6.36778		-1.31915	6.05569		-2.16608	6.94123		2.07241	6.57017		-2.437	5.56032
ENSG00000068305.17	1.54538	7.71761		-1.64845	5.42226		-2.78318	5.10288		1.76453	7.05283		-1.62126	6.7817
ENSG00000149295.13	-1.66709	4.005		2.83144	5.30245		2.00441	6.31398		1.95711	6.29333		2.44541	8.30808
ENSG00000129195.15	-1.04062	5.46918		-1.16788	8.26029		-2.29091	8.42192		3.17619	5.36915		-2.05596	6.43684
ENSG00000057704.12	2.15397	4.90963		-1.68996	7.51473		-2.22711	5.34056		1.89497	6.09624		2.18845	9.03687
ENSG00000186577.12	-1.95332	4.26132		-1.38255	11.7861		-1.72927	7.81625		3.938	5.11784		1.99282	6.75609
ENSG00000077152.9	-1.25717	5.57919		-1.75524	5.14148		-1.62464	7.00795		4.23114	4.9462		3.66825	5.92816
ENSG00000148700.14	1.49759	5.78248		-2.0229	4.619		-1.78841	8.36616		2.46039	6.44835		-4.709	4.71394
ENSG00000140262.17	1.70126	7.19633		1.6747	7.47801		-1.84417	6.39271		-2.1911	5.6208		-1.62465	8.55385
ENSG00000156976.16	0.912883	9.03209		5.52751	4.83849		-1.98902	5.79985		5.42317	4.37837		-2.56133	6.78787
ENSG00000162105.17	4.34239	3.16438		1.86569	7.86005		2.16883	6.69757		-2.01134	5.97089		1.96099	6.35754
ENSG00000179242.15	-2.92423	3.23219		-1.26965	5.62078		2.12411	7.028		7.17971	4.52824		6.02001	4.78131
ENSG00000131504.15	-1.17679	6.02883		1.70485	6.17917		2.23134	5.96561		-1.77157	6.9989		-3.31906	4.32261
ENSG00000128050.8	-0.995062	7.12985		1.39451	6.59237		2.51748	6.54006		-2.04532	5.5814		-2.44473	5.16731
ENSG00000189184.11	3.82968	4.63514		5.74828	6.11686		5.07034	6.78521		-2.32254	5.92503		4.12373	4.87255
ENSG00000103335.21	1.09538	7.50538		1.36189	6.55882		-3.99377	4.31623		-1.89502	7.39466		-3.84501	4.79255
ENSG00000107959.15	-1.13577	6.35704		2.00467	6.65256		-1.69167	6.6015		2.4797	5.89754		-2.19974	8.20541
ENSG00000160691.18	-0.986674	7.70779		1.46988	6.31404		-3.26216	4.58068		2.79416	5.94158		-1.66006	7.4552
ENSG00000147955.16	-1.10504	6.00887		6.55146	5.21876		-2.15749	6.17476		2.67195	5.60228		2.26946	6.87171
ENSG00000109861.15	-1.23947	6.16783		-1.14242	6.42641		2.41404	5.77978		-1.77208	7.81625		-2.04713	6.30281
ENSG00000169047.5	1.41079	7.16994		-1.11909	6.62788		-1.89843	5.97677		1.91158	7.35899		2.17379	8.24815
ENSG00000067064.10	1.36801	7.50468		-1.20519	6.58748		-1.67408	8.25352		1.72965	7.05723		1.95713	5.94174
ENSG00000100029.17	-1.15666	6.76245		-1.43809	5.52916		2.55865	6.65256		2.80296	5.71632		-1.51569	8.72573
ENSG00000145362.17	3.81793	5.31803		-3.24745	3.56269		-2.14037	5.6255		4.841	4.99943		3.76618	6.43828
ENSG00000137573.13	3.05172	5.18017		6.35655	4.31501		2.12228	6.02632		2.59848	6.55779		1.78285	7.25105
ENSG00000109685.17	-1.03246	6.92036		-1.33258	5.46865		5.94103	5.4213		-2.91138	5.31063		3.73891	5.59152
ENSG00000138134.11	-2.30282	3.6635		1.86262	5.7309		-3.12274	4.88544		3.76887	4.91963		7.43042	4.7778
ENSG00000163466.15	-0.879394	8.52634		-1.56426	5.54345		3.23179	6.45422		1.76696	6.47456		-1.62484	8.19845
ENSG00000003249.13	2.82441	5.51796		1.74148	6.51379		-2.00773	5.84116		6.05765	4.21383		3.43804	8.59165
ENSG00000180198.15	-0.988684	6.05169		-1.25644	8.77481		-1.85122	8.53898		-2.23778	5.84869		1.84033	7.35899
ENSG00000131470.14	-1.57599	4.48715		-3.4391	3.39652		-1.80738	6.7305		-4.31059	4.83719		-1.87613	5.92517
ENSG00000184009.9	-0.789973	11.1999		1.57844	6.31199		-1.60094	7.52224		4.18754	4.87255		3.44953	5.57266
ENSG00000155657.26	3.11921	9.40292		-1.14386	5.79244		2.34543	7.37196		-4.44739	4.79255		-3.05374	5.06399
ENSG00000100422.13	-1.04708	6.16331		-1.21952	6.62796		-1.89697	6.82311		3.05815	5.55097		1.70773	7.86874
ENSG00000165495.15	1.21625	6.22431		2.10169	7.70635		-1.64052	7.45311		-5.50918	4.71394		-1.66754	7.44253
ENSG00000144746.6	1.05529	8.28705		2.08304	5.57411		1.83126	6.66575		3.69694	5.92816		-2.0859	6.17476
ENSG00000166592.11	1.39316	7.0261		1.41003	6.77358		2.14782	7.38961		-4.24204	4.619		1.71125	7.36644
ENSG00000213694.3	-2.87588	3.51268		-1.14305	6.86538		3.60821	5.74178		-3.43414	4.92922		2.80609	6.20819
ENSG00000121104.7	3.20602	3.87825		-2.77762	3.97444		-1.66206	6.63547		7.0825	4.44478		-1.66277	6.79069
ENSG00000165917.9	1.12119	8.02572		1.98456	9.33668		-2.0297	5.84869		1.82474	10.7931		1.84419	7.23363
ENSG00000161653.10	-3.29471	2.78714		-1.30353	5.39433		2.38551	9.40048		2.90676	5.80514		-1.63475	6.74723
ENSG00000171298.12	1.1788	6.41714		-1.37027	6.99981		-1.65165	6.9989		2.50118	5.84639		-2.90796	4.88692
ENSG00000166402.8	2.19841	4.70183		1.50261	6.82773		2.3008	6.55781		1.55527	7.02657		-1.824	6.56346
ENSG00000204394.12	-1.10965	6.717		1.33699	6.74291		-1.59305	7.87628		2.08008	6.42274		3.258	5.71754
ENSG00000103342.12	-0.996788	7.34059		3.1126	6.95158		1.72473	8.35135		2.35963	9.40048		5.03228	5.71931
ENSG00000092820.17	-1.00923	7.09281		-1.47961	5.47453		4.51147	4.97175		-2.40358	8.33285		-2.0921	7.62138
ENSG00000197769.5	4.6297	4.04472		1.29884	7.42957		2.69795	6.07696		1.7958	7.23637		-1.85686	6.3386
ENSG00000131236.16	-0.956384	7.7412		-1.14682	5.79835		2.99651	5.54407		-2.03397	6.91373		2.08163	7.38961
ENSG00000090621.13	-0.889209	7.69435		1.47237	7.37359		7.15888	5.57638		4.92827	5.20423		2.15836	7.12775
ENSG00000131153.8	-1.06157	5.37338		-1.00017	7.03435		-3.28141	4.8634		-1.74101	6.62788		-1.81976	5.97677
ENSG00000129657.14	-1.13665	6.95602		1.43274	6.28444		-1.82252	6.20556		1.80095	7.05392		1.83255	9.48362
ENSG00000138092.10	-1.15792	5.37727		1.60458	6.69314		6.09179	5.53269		2.36251	5.68471		1.95851	6.65012
ENSG00000154146.12	-1.48305	4.31644		1.81586	6.47459		-2.34378	5.70202		2.78332	7.21993		3.42966	6.57396
ENSG00000171241.8	-1.14148	5.31253		2.51923	5.03494		-1.53875	7.95641		-2.05369	6.82071		1.79738	6.35955
ENSG00000150938.9	-1.44049	7.07158		-1.47725	7.39216		-3.31914	4.76595		2.54732	9.47985		-2.33072	5.52252
ENSG00000197594.11	-1.91033	4.22949		1.43769	6.69987		1.67583	8.20804		2.062	6.57214		2.10785	7.54854
ENSG00000102265.11	-1.47533	7.78621		-1.20139	6.5483		4.92949	5.96848		3.92584	5.51819		-2.0638	6.00473
ENSG00000143368.9	-1.03544	6.60179		1.63141	5.6571		4.66954	4.57547		-4.41579	4.31623		1.52693	9.22873
ENSG00000147883.10	2.29447	5.55117		-1.69981	4.88692		-1.83866	6.56346		-1.60154	9.55072		-2.69147	5.65963
ENSG00000198795.10	2.72495	4.089		1.51171	8.69778		-2.6313	4.8301		-2.06511	7.38892		2.61426	5.81065
ENSG00000142949.16	-1.23514	5.49918		-1.11514	7.71148		2.35545	5.78361		-1.9952	5.92517		4.94118	4.63519
ENSG00000162063.12	-1.366	4.76625		1.62021	7.16934		-1.53164	7.15301		-1.75196	6.89275		-1.6724	7.93831
ENSG00000146278.10	1.31237	6.31418		-1.51187	5.50414		-1.62724	6.49288		-1.89421	7.91952		-3.38772	4.96295
ENSG00000145604.15	1.42522	6.65328		3.43676	4.76213		2.02683	6.48371		1.79427	7.00839		-2.03141	6.08044
ENSG00000100297.15	-0.948041	6.68947		2.36132	5.41938		1.69062	9.16122		2.85164	5.71009		-4.21461	4.40674
ENSG00000135919.12	-1.43992	4.86033		1.41071	7.11145		3.16456	4.91677		1.99278	6.78766		-1.68148	6.38908
ENSG00000171867.16	-1.11334	7.05035		1.42579	7.83609		-1.5404	7.22345		5.41143	4.32879		-1.64196	6.34586
ENSG00000070669.16	-1.32769	5.39395		2.62304	5.42554		-2.08498	6.63853		-2.11361	7.39216		-1.71848	6.46081
ENSG00000076043.9	-1.19521	5.52378		2.30092	5.30551		2.74569	5.72673		6.34288	3.86415		1.86042	8.18917
ENSG00000100258.17	-1.02563	6.20579		1.94656	7.19602		3.71604	5.55554		-3.88626	4.45393		-1.50628	7.72561
ENSG00000119686.9	1.38503	6.23894		-1.22947	5.97518		1.79357	8.84363		1.86606	7.23363		2.32492	7.04096
ENSG00000141076.17	-1.14351	5.96656		-1.09889	6.9989		-2.85696	4.81374		-2.68934	5.3213		-2.37976	5.51198
ENSG00000108821.13	0.867032	11.9425		2.1523	5.32208		2.48481	6.16652		-2.05723	5.97518		-3.30147	4.83719
ENSG00000138180.15	-1.04005	5.39633		-1.16215	6.357		-2.0073	6.03484		3.05553	5.00722		-2.30904	8.24
ENSG00000147872.9	-1.06639	6.58735		-1.49392	5.3213		1.86094	8.06484		-4.99162	4.0048		-1.89244	6.89656
ENSG00000173207.12	-1.13897	5.50418		3.25777	4.53552		-1.86779	6.82071		-4.52848	4.77249		-1.63454	6.92883
ENSG00000110080.18	-1.00511	5.65443		2.2982	5.72402		2.05657	10.1719		1.64125	8.84172		1.68251	7.66463
ENSG00000160957.12	-1.19093	5.11926		6.04863	5.62083		1.84937	6.5536		-1.70407	6.6015		4.79564	4.30812
ENSG00000154839.9	-1.70121	4.20256		2.94483	4.62468		6.62603	3.79904		-2.17416	6.03484		7.31987	4.01915
ENSG00000171316.11	2.02657	5.14667		2.79805	5.36449		-2.94999	4.64852		-2.05293	5.89416		2.26224	6.41559
ENSG00000156030.13	1.83082	6.32951		2.1774	5.01511		-4.75575	3.80207		3.98584	6.11001		-2.48998	5.45395
ENSG00000120438.11	-0.844572	7.84921		2.65804	7.31874		-2.41471	5.54345		2.12974	7.12037		2.04486	5.77431
ENSG00000103319.11	1.48238	5.38082		1.10923	8.90978		3.43606	5.8173		1.89271	6.55122		-1.71393	6.20556
ENSG00000162337.11	1.58875	6.55752		1.52862	12.9397		3.10037	8.30631		-1.77979	6.75048		-1.94714	7.3822
ENSG00000093009.9	-1.14936	5.10322		-1.609	5.19462		-2.01354	5.72365		-1.57423	7.87628		-3.23895	4.619
ENSG00000134107.4	2.42134	5.81668		-1.33895	5.39585		-1.5091	6.7817		-2.24082	6.37352		3.41811	4.95775
ENSG00000158258.16	4.51621	7.13564		-1.591	5.53985		-2.2458	5.56385		2.9962	5.2479		2.04375	6.4194
ENSG00000116120.9	-1.20179	6.28998		2.11247	8.51352		6.66974	4.85235		-2.89924	6.63359		2.67048	5.92406
ENSG00000106772.17	1.78318	8.3057		2.16557	5.92406		1.93769	7.71077		3.04785	5.82831		3.57423	4.61686
ENSG00000124104.18	1.39896	6.27922		1.73064	7.16824		3.96032	6.11001		-1.70684	6.73471		2.83372	5.15113
ENSG00000198826.10	-1.26213	4.98124		-1.50331	6.97224		-1.66953	6.75048		-3.84476	4.96295		3.50977	6.06322
ENSG00000076356.6	-1.48029	4.68684		4.03173	5.32664		2.21815	5.84162		7.9523	5.02731		-1.74126	6.83166
ENSG00000149929.15	-1.21261	5.27075		6.09231	4.09643		-1.90208	6.05569		-4.52492	4.67669		-2.14923	5.59951
ENSG00000154127.9	-2.05777	5.07471		1.65894	6.00625		-1.63676	6.34586		2.02484	6.84829		2.04202	6.69757
ENSG00000068438.14	-0.981236	6.93317		-1.16985	7.93831		1.92321	6.41192		-3.14631	4.88692		-1.58981	8.49463
ENSG00000109929.9	1.11634	7.23344		1.31594	6.22386		2.12012	6.44104		3.17218	6.45422		-1.64147	7.03829
ENSG00000133816.13	-1.3211	7.60773		-1.12582	6.69838		5.89314	4.78131		3.17399	5.10462		-2.49978	5.35045
ENSG00000157456.7	-0.864566	6.07671		3.34915	4.77276		-1.94579	7.38892		-2.1496	5.47484		6.83595	4.44478
ENSG00000150347.14	1.43408	5.1203		1.70814	6.92851		-1.74195	7.76555		-2.24168	5.34056		-2.82269	5.02527
ENSG00000008083.13	1.77467	5.09947		1.56416	6.65228		-3.32066	4.04404		1.76288	8.84363		2.36993	6.75074
ENSG00000067082.14	-1.00674	6.92905		4.90497	5.06487		-2.35983	5.35648		-2.86889	5.11898		-2.80983	4.64852
ENSG00000134324.11	1.66288	5.30584		1.43491	6.26145		-2.24607	5.52252		-4.9358	4.40674		-3.37704	4.61079
ENSG00000187720.14	-2.46456	3.50759		-0.910739	11.5335		1.92401	6.78525		1.74265	6.45297		-2.83509	4.58068
ENSG00000205213.13	3.13015	4.12231		5.08072	4.53304		3.28544	5.37632		-2.60565	5.51198		2.15934	6.92851
ENSG00000136875.12	-1.17593	5.5198		-1.28441	6.11726		-2.16683	7.63749		-1.6171	6.66783		1.83704	7.06773
ENSG00000106211.8	1.37189	9.48056		-1.31864	5.37294		1.56695	7.21218		2.19173	5.83946		-1.73113	6.82311
ENSG00000136811.16	-1.07576	5.6006		-1.02425	6.076		1.66475	6.83993		1.84953	6.69987		1.72257	9.00317
ENSG00000176014.12	-0.785426	10.6595		-1.07832	6.74123		3.56851	5.5403		-2.75931	5.1618		-1.77106	5.6208
ENSG00000177732.8	1.31942	5.4203		5.51338	3.08068		-2.51901	5.11898		-3.51338	4.76595		2.61917	5.27131
ENSG00000106263.17	-0.924744	7.79451		-1.23393	5.6255		-1.48529	8.1483		4.29692	4.51461		2.58356	5.94158
ENSG00000084463.7	-1.0278	6.6856		1.243	6.90713		1.69313	7.67269		2.51716	5.71306		-1.68989	6.3054
ENSG00000111641.11	-1.14528	5.93242		1.54044	6.41826		-3.18184	4.619		1.92823	6.72834		-1.49695	7.45311
ENSG00000115593.14	3.44384	8.88832		4.12688	4.63519		-2.22996	5.47453		-3.21608	4.44775		-1.47192	8.53005
ENSG00000006788.13	3.62586	2.94942		-1.24842	5.79627		-1.58055	7.21029		2.7216	6.06791		2.18709	6.75265
ENSG00000197586.12	-1.18247	5.45739		3.02454	4.76491		2.67468	5.92406		7.58221	3.7077		-1.19398	11.5335
ENSG00000065054.13	1.19674	6.70771		1.52561	9.03687		1.92432	6.82051		3.30726	5.8761		-3.16654	4.4214
ENSG00000167552.13	0.781602	11.8872		2.27515	5.3807		-2.0241	7.62138		-2.44937	5.23648		-2.77798	5.0158
ENSG00000158445.9	3.53006	5.20402		1.07525	8.41658		-3.44988	4.06131		1.6702	7.2175		-4.28234	4.41288
ENSG00000073050.11	-1.14997	5.38467		-1.63328	4.88544		3.05975	4.85753		-1.67476	6.44532		1.81947	6.95353
ENSG00000112118.18	-0.875135	6.80706		1.62007	6.23481		1.66802	7.06323		-3.19139	5.02527		-1.86606	6.47823
ENSG00000164674.15	2.62807	3.88785		1.81632	5.77978		-2.7539	10.5812		-1.96239	6.43684		-1.63756	6.39271
ENSG00000148848.14	1.51195	6.65124		-2.18701	4.79595		-2.59039	4.89167		2.45294	7.57622		2.03116	6.33912
ENSG00000169710.8	1.08788	7.45463		-0.988953	6.74646		2.78897	5.45505		1.59928	7.0036		2.37166	9.47985
ENSG00000175727.13	1.09311	6.66327		-1.0921	6.56528		4.15442	5.04026		3.00068	8.30631		1.66132	7.23637
ENSG00000188976.10	-1.01539	6.75015		-2.05916	4.55693		-2.08252	5.60141		1.99544	6.7913		2.79772	5.38043
ENSG00000103653.16	-1.11447	5.80136		1.53987	7.50519		-1.59791	7.09267		-3.52576	5.18347		1.92136	6.48371
ENSG00000168785.7	-0.965306	6.36188		-1.93189	4.4471		4.28464	4.71568		-2.13178	6.09405		-3.32684	4.5894
ENSG00000182670.13	1.32794	6.43363		2.25022	4.82555		-2.27867	5.13045		1.68774	7.24391		-3.34767	4.06131
ENSG00000179958.8	-1.2788	5.02952		-1.05036	7.45311		1.58913	7.1094		3.31404	4.99992		-2.21993	5.62974
ENSG00000088247.17	-0.865686	7.44279		1.33071	6.72617		1.76346	7.11145		-1.75032	5.98016		-2.13255	5.23648
ENSG00000175183.9	1.34134	6.45863		-1.46937	5.10288		1.66515	7.66463		1.99463	6.48371		-2.03595	5.60141
ENSG00000122952.16	-0.955243	6.67117		-1.56177	5.38397		6.98262	4.0703		-1.63865	6.74723		-1.42906	7.00795
ENSG00000154553.13	0.982674	9.56184		-1.61322	4.99102		6.88607	4.09643		6.94731	3.75564		2.66271	6.843
ENSG00000153531.13	-1.56337	4.79583		2.37173	5.19665		1.77773	7.23363		-1.86789	7.85305		-3.40921	4.67669
ENSG00000172037.13	0.863657	8.82541		3.81311	5.48112		-2.25762	5.51198		-1.82505	6.14301		-2.70147	5.0624
ENSG00000163191.5	-1.01844	8.00929		-3.04803	3.87393		1.85305	6.36287		-1.98656	6.89143		-3.69323	4.52744
ENSG00000104881.15	-1.91012	3.98765		5.03477	7.1321		-3.2157	4.64935		-1.40704	7.59535		-1.72277	5.79985
ENSG00000131462.7	-1.00101	6.56533		1.51017	8.52422		1.6162	6.59221		2.23191	8.0901		-3.34009	4.77249
ENSG00000100462.15	-1.01495	6.82261		-1.05404	7.1949		-4.82846	3.56323		-2.37856	6.2944		1.49044	7.10185
ENSG00000197905.8	1.5655	7.54016		4.95974	6.89792		6.0659	4.88671		1.87833	6.82773		2.67926	8.47495
ENSG00000166444.18	1.17456	6.58504		1.31786	8.53452		-2.74602	5.02527		-2.48484	5.48666		-3.47975	5.3238
ENSG00000107554.16	-1.34465	5.70403		-1.37881	5.62974		2.15527	5.77414		6.28911	5.10133		2.77006	4.99358
ENSG00000167461.11	-0.906927	5.89983		-0.970519	6.45817		1.51253	7.58955		-1.89665	8.48072		1.40854	7.02657
ENSG00000132341.11	-0.863137	9.22968		-1.11221	6.16063		-1.80746	6.43684		2.8707	5.3807		-2.64771	4.44775
ENSG00000138668.18	-0.780731	8.25394		-2.01632	4.30336		4.70679	5.20423		7.35603	4.63877		2.87633	5.36915
ENSG00000110958.15	-0.786265	8.11784		1.13432	9.03235		-3.10998	4.4214		1.54042	7.84045		-2.47142	4.89167
ENSG00000150593.17	1.92926	4.34354		1.30909	6.98255		-1.75738	7.91952		4.07247	4.89196		2.38638	6.15325
ENSG00000116670.14	-1.04801	5.73251		1.80459	5.44158		4.56637	4.99943		-3.4491	4.9795		-3.12543	4.22662
ENSG00000147573.16	0.942112	7.87896		1.54235	5.24247		-1.89801	6.11172		-1.57712	7.1949		-1.57827	6.57336
ENSG00000070814.17	-0.959062	5.94246		-0.946889	6.57677		-1.91299	5.79627		2.30274	6.7884		3.73258	4.5009
ENSG00000172927.7	-2.95888	2.84059		-1.61564	5.28038		4.02731	5.39389		3.38115	6.25196		2.10502	6.61889
ENSG00000198612.10	-0.985249	6.82584		2.22206	5.12521		-1.51092	7.1949		2.55137	5.53629		1.53699	9.29945
ENSG00000065328.16	-1.48086	4.39711		-1.29065	10.2612		1.87057	6.09872		-2.02852	5.90501		-3.847	4.30814
ENSG00000163947.11	2.91152	4.49822		2.31358	4.90937		-1.73927	6.62253		2.01019	9.03687		6.28019	4.06149
ENSG00000205937.11	-0.894707	7.48228		4.89677	5.4213		-2.23211	5.3213		-1.70372	6.33785		2.02593	7.46755
ENSG00000112246.9	3.23944	4.5861		-1.05614	7.21029		-1.53114	6.35484		3.0564	5.54943		-1.59501	6.56534
ENSG00000168487.17	1.14073	6.74296		3.32275	4.49818		-1.75818	5.89416		-2.21784	5.52916		-2.00272	5.65899
ENSG00000100994.11	-0.98386	6.44561		-1.59421	4.86846		4.04419	4.59609		1.92072	6.65012		-1.63318	7.10439
ENSG00000170873.18	1.88743	5.45517		1.60603	6.15452		3.27286	4.81195		1.40673	9.79283		3.00284	4.79385
ENSG00000114738.10	-1.12728	5.53975		2.41163	4.72985		2.664	8.02862		1.92945	6.5775		-1.528	7.55958
ENSG00000172893.15	1.20937	6.46349		1.90091	5.45595		2.02331	6.39655		1.82072	6.92068		-2.43917	5.21892
ENSG00000025770.18	-1.04119	5.57333		2.22528	5.79828		6.50232	4.87522		4.77723	4.30812		2.44386	5.53629
ENSG00000196811.11	4.90064	6.295		-1.17681	6.53125		1.68079	7.25105		7.30414	3.61475		2.10971	6.12898
ENSG00000147010.17	-1.07025	6.53103		1.23631	7.66463		2.38955	9.47985		-3.26162	3.97179		-1.77798	8.48072
ENSG00000180801.13	-1.40212	4.93661		-1.10272	7.52384		-2.04051	5.65899		-3.84098	4.4471		-3.24898	4.4471
ENSG00000172995.16	3.35544	7.82894		1.36509	9.31345		-1.80278	6.30281		4.45071	4.64304		1.97909	6.03838
ENSG00000142230.11	-0.832005	7.91942		-1.0681	6.14301		1.67488	7.62347		7.06271	4.1434		-1.70757	5.97518
ENSG00000132821.11	-2.20236	4.79245		1.1156	7.13011		-1.64793	6.14301		5.35203	5.14641		-1.67638	9.01442
ENSG00000105499.13	1.9229	6.15289		1.06503	9.48747		-2.95272	4.9795		-1.76308	6.56346		-2.07276	5.80169
ENSG00000079616.12	-0.970331	6.28496		1.4899	6.41932		1.9298	6.23633		1.85891	7.81318		4.35165	6.99964
ENSG00000075702.16	-1.53994	4.81688		1.28558	7.47651		3.42598	4.97462		-2.44242	5.37696		3.14891	5.3821
ENSG00000169410.9	-1.2964	5.0329		1.83428	10.2333		1.88685	6.31199		1.40224	7.58548		1.53108	8.86701
ENSG00000105202.8	-1.1577	6.70502		4.31533	4.60537		3.14959	6.18499		1.90356	6.54782		6.13	4.01209
ENSG00000162520.14	1.81868	6.9635		-1.36988	7.62138		2.97307	5.54943		2.66318	5.92871		-1.54103	9.47583
ENSG00000119630.13	-1.16431	6.26174		1.53941	6.77902		5.50999	4.72146		4.35048	4.97175		1.77665	6.48172
ENSG00000275700.4	-1.05882	5.78294		-1.00927	7.52661		2.23939	5.5508		1.54733	9.01282		-4.02474	4.20239
ENSG00000156515.21	-0.919489	6.86539		1.51723	8.60423		-2.43062	5.44198		1.65839	6.8641		5.88952	3.63676
ENSG00000161800.12	-0.912759	6.44021		-1.85929	4.487		-1.78963	6.32696		4.66762	4.44334		-1.80568	6.24962
ENSG00000095637.21	2.58094	6.10955		-2.30458	5.05872		-2.62651	5.01532		-1.71457	9.01442		-2.3484	5.59155
ENSG00000167460.14	-0.682657	9.65496		1.17529	8.35135		-1.54424	5.91094		2.08166	6.15452		6.08273	3.49097
ENSG00000057252.12	-1.1688	5.11628		1.65966	5.90543		-2.05277	5.79367		-4.12688	4.52744		-2.09593	5.60036
ENSG00000155366.16	-1.25482	7.69641		-1.00661	8.1483		5.41216	4.29612		1.71439	6.77358		1.82998	6.29849
ENSG00000106397.11	-1.23506	5.39211		-1.42529	5.4017		1.6694	10.7931		-2.35313	5.13045		-1.53769	10.7575
ENSG00000169554.18	1.46709	7.57572		-1.58549	5.39408		1.69758	7.78694		6.88206	4.14451		-1.98125	7.63749
ENSG00000012171.19	4.35427	3.4901		2.67304	5.8173		7.19852	4.7778		-2.47963	4.8301		-1.66763	6.42065
ENSG00000183496.5	1.61031	5.31988		-1.02351	10.9812		7.1545	4.81127		-2.89516	5.0158		-1.48619	7.18798
ENSG00000130522.5	1.05445	7.47641		-1.28889	5.52252		-2.25867	5.42226		1.974	6.78543		-2.5267	5.07297
ENSG00000128294.15	-1.3252	5.44705		-1.48173	5.27067		-1.47138	8.56355		-2.30953	4.70143		1.54764	7.13236
ENSG00000136950.13	-1.16759	5.69573		-1.28007	5.79367		6.17117	3.76838		-1.88268	7.3822		-1.73327	5.84274
ENSG00000160014.16	-0.811948	7.93941		1.74075	5.80734		-2.55961	5.06399		-2.90778	4.58068		4.41652	5.48112
ENSG00000167508.11	1.25666	6.26016		1.16003	7.1094		-2.52837	5.13788		-2.14956	5.65899		4.3909	4.77618
ENSG00000148841.15	-1.13622	5.40221		1.06387	9.22873		1.80748	7.49023		1.51909	8.82559		7.28835	3.7077
ENSG00000114423.18	1.88623	4.73961		-1.15884	6.23361		-2.26183	5.1618		-2.8766	5.0624		2.31679	5.3262
ENSG00000167566.16	1.24323	6.76783		-1.42092	5.3846		3.27308	5.36449		-1.52794	7.41385		-1.91459	7.22804
ENSG00000136383.6	1.55158	8.47441		-1.12729	10.7677		-3.22536	4.4471		1.94669	6.99544		2.23634	5.84639
ENSG00000140105.17	-1.04935	6.9506		1.28745	8.02576		2.46001	9.28052		-2.81266	5.06399		-3.68352	4.40261
ENSG00000169592.14	-0.942835	5.99337		-3.24253	3.22703		1.83211	7.79286		-2.42201	8.77314		-3.66925	3.80207
ENSG00000156804.7	1.86185	5.63781		1.16677	6.82166		2.38961	4.80063		-4.57682	4.40261		-1.35476	8.88783
ENSG00000101825.7	5.08944	4.85234		-1.05123	7.13933		-3.04871	4.22662		-1.69523	6.20556		4.17317	6.51607
ENSG00000145687.16	1.6005	5.23901		-1.20776	6.0026		4.96677	4.41626		-1.41721	7.15301		-1.56684	6.46911
ENSG00000168743.12	4.64382	7.0157		-1.22861	5.65899		-1.6182	6.27231		2.27858	9.75513		-1.69319	5.98167
ENSG00000159259.7	-1.34158	4.44733		-1.52579	5.02527		2.34432	5.16229		2.12393	7.37196		-3.33287	5.06328
ENSG00000143314.12	-1.11572	5.93735		-1.39838	5.11898		1.89559	7.14911		-2.74183	5.18169		1.47186	9.01282
ENSG00000103227.18	2.24605	4.61628		-1.07197	8.23306		-1.75013	6.89656		-2.11446	6.70313		1.56922	6.19322
ENSG00000136938.8	-1.05382	7.6217		2.51921	4.89913		-1.68973	5.97518		3.37212	5.19867		-1.76219	6.1183
ENSG00000164211.12	1.63763	5.78942		2.907	6.28994		-1.45451	7.4552		-4.3012	4.30814		-2.43216	5.93753
ENSG00000106089.11	-3.03334	3.28638		2.20626	5.2427		-2.44073	5.17952		1.55173	8.35135		6.56051	3.64716
ENSG00000157542.9	-1.06892	6.63069		-1.42045	5.44198		-2.16956	5.569		1.96566	8.24815		2.74082	5.08216
ENSG00000130826.17	-0.985357	6.0713		1.08378	6.7124		-1.51921	6.38908		-2.17287	5.16731		-1.53814	6.62165
ENSG00000107816.17	0.897008	7.32252		-1.59506	5.04188		4.43103	4.77618		-4.09219	4.39691		-2.94911	4.66653
ENSG00000115756.12	-0.931227	5.88475		1.44041	6.57214		-1.86069	6.68127		2.42948	5.61355		2.77394	5.00722
ENSG00000164920.9	3.64287	3.08611		6.20473	4.81127		1.7958	6.20079		2.63804	6.20819		2.46191	5.71632
ENSG00000140332.15	-1.9759	4.96569		1.07188	11.9425		-2.4311	5.16807		1.42413	7.33468		-1.72125	5.72365
ENSG00000169271.2	3.91718	7.41211		-1.71017	4.61079		-2.09596	5.48666		-1.54305	6.79069		2.86055	5.53866
ENSG00000065534.18	1.46048	7.11899		1.6879	6.00584		-2.54898	5.0158		3.08669	5.42554		3.08237	5.37632
ENSG00000094804.9	-0.938881	5.60178		2.86393	5.34716		1.97534	5.75449		-2.79775	4.64852		4.51576	5.20423
ENSG00000104635.13	-1.50645	5.14594		-4.19713	2.78712		1.72737	6.44906		3.3167	4.86968		6.85042	5.11551
ENSG00000087087.18	-0.89729	6.74753		-1.179	6.7797		2.89323	5.17853		2.75354	8.10246		-1.41178	7.12966
ENSG00000167900.11	-1.01104	6.90523		-1.30677	5.31063		2.0628	5.51057		2.00161	6.17118		2.15844	9.42345
ENSG00000164932.12	1.19645	5.47412		1.24917	7.2711		-1.55242	7.11809		1.5057	12.0254		2.08889	5.75321
ENSG00000142669.14	-1.01602	8.1158		-1.22394	6.0353		1.91378	6.27731		5.42931	4.54271		1.64145	6.65574
ENSG00000158042.8	-1.12539	6.34869		-1.31476	5.569		1.95406	5.62318		-1.52469	8.25196		2.6896	4.89989
ENSG00000184898.6	2.09782	4.25581		3.49101	4.97175		2.37941	5.72254		-4.36691	4.41288		2.15179	5.66046
ENSG00000176108.9	-1.13942	5.44418		-1.47954	5.11609		1.77293	5.97342		2.2061	6.00584		-1.84448	5.95362
ENSG00000157227.12	-0.763342	9.04595		2.83698	4.83983		4.2639	4.75362		-1.49875	6.63547		3.05704	4.99992
ENSG00000105971.14	-0.930003	6.05104		1.37701	8.02084		-1.45738	6.89275		1.61773	7.00253		-2.63188	4.45393
ENSG00000080546.13	1.49139	5.63853		-1.13822	5.99327		-1.73929	5.89953		4.13099	5.10959		-2.68628	10.6849
ENSG00000250899.3	2.7991	5.81385		4.81804	4.04464		3.04439	5.55161		-1.63045	6.21085		-2.30746	5.18169
ENSG00000173456.4	-0.950676	5.56418		1.35763	5.68482		2.22169	6.60165		6.26772	4.9218		-1.60861	6.16322
ENSG00000188643.10	-0.946918	8.85039		2.08376	5.58302		-2.41735	5.26192		7.69205	3.4619		2.80952	5.17853
ENSG00000163170.11	-1.45458	4.65862		1.91153	6.32899		1.66548	6.31547		1.74871	6.44906		-1.50772	7.76555
ENSG00000198959.11	-3.4582	3.94286		2.22242	7.1237		-2.05643	5.31214		-1.41401	8.55385		-1.31964	7.59518
ENSG00000115241.10	-0.882083	7.25517		1.42706	8.52328		-2.08898	5.37696		-2.16363	5.52252		2.52482	5.0385
ENSG00000278259.4	-1.21487	4.99955		-1.55184	7.69619		-2.45436	5.07297		4.74761	5.31828		1.7851	6.84829
ENSG00000071127.16	-0.6625	8.7259		1.87921	5.21911		-2.42535	4.99102		1.41947	7.11164		1.70017	6.51384
ENSG00000159216.18	1.06944	7.81299		-1.83336	4.72967		1.80125	6.13607		-1.74455	5.79985		-3.34778	3.93136
ENSG00000173674.10	-1.01186	6.77841		1.08141	7.43735		-2.17338	7.07136		1.85895	6.82051		-1.76472	5.96652
ENSG00000101412.12	-0.837893	5.84204		3.77927	7.12053		-1.89745	5.34766		-2.1665	7.06296		-1.98495	5.57461
ENSG00000225614.2	2.87832	4.43115		2.30704	5.53866		4.52054	4.44334		1.87267	7.14911		-1.71734	5.82896
ENSG00000142552.7	-1.08413	6.17499		2.30268	5.54943		1.50133	9.29945		1.36778	8.29725		1.91334	7.05794
ENSG00000082014.16	1.14603	6.5579		2.42461	5.55161		3.16381	5.06848		1.90888	7.15218		-1.84976	10.2283
ENSG00000154640.14	-0.981663	6.10156		-1.22187	5.71632		-1.97106	6.70313		2.74736	5.79828		-4.08497	3.97444
ENSG00000163655.15	-0.997489	5.78588		4.6386	5.01795		1.53877	6.47456		1.53449	7.96112		-2.57436	5.27351
ENSG00000165029.15	4.78053	3.68256		1.49804	6.33912		1.87561	6.70543		1.55062	6.90713		-2.34534	5.33063
ENSG00000106615.9	-0.970825	5.94776		-0.931917	6.6015		-1.89366	5.35347		2.10046	7.40459		-2.66346	5.8354
ENSG00000069849.10	-0.986769	7.00096		1.46066	5.97988		-2.15762	7.60731		1.4362	9.03235		2.54895	7.01648
ENSG00000076382.16	-0.827389	5.79963		-3.79585	2.83904		-3.55072	4.41288		-3.76649	5.06328		2.17032	5.44818
ENSG00000108039.17	0.936431	7.15977		1.44557	6.78543		-2.78578	4.86037		3.63021	4.90041		-1.35011	8.5864
ENSG00000120896.13	-0.879733	6.16086		1.29238	7.47802		-1.76601	6.37352		-2.10923	8.24		-1.42405	6.8606
ENSG00000108823.15	1.00358	8.01822		-1.38619	6.93102		-1.61264	6.42065		3.72874	5.24868		1.8186	7.50519
ENSG00000183955.12	-0.98128	5.82826		-0.983168	7.07879		-2.85798	4.88458		-2.08155	5.56385		2.1534	6.71463
ENSG00000185340.15	-1.17953	5.39687		-0.988905	6.56534		-1.48418	6.57336		1.79254	8.66716		-2.65936	4.64935
ENSG00000049541.10	-1.14236	5.02604		4.93162	6.65143		1.67405	6.69987		-1.36577	8.88783		-1.56071	8.4688
ENSG00000130635.15	1.08385	8.52377		4.41004	4.35095		3.94809	5.36241		1.77984	7.71077		-1.38648	6.69933
ENSG00000124762.13	0.671509	11.3122		-1.10751	6.32696		-2.50063	4.95744		1.9182	6.7703		-2.02041	5.25169
ENSG00000167767.13	1.09216	7.49031		1.42354	6.70543		-1.68243	6.47823		1.94687	5.70604		-1.66996	6.16655
ENSG00000130725.7	-1.04725	6.79147		1.38338	5.75861		5.04383	4.32879		4.84756	5.38646		1.73698	6.13607
ENSG00000163382.11	-0.995202	5.5644		1.55458	6.77248		-3.18447	4.52744		4.16535	4.71568		-1.66596	5.79627
ENSG00000090273.13	-1.14146	7.32165		-1.10396	6.24527		-1.70275	6.05085		1.66741	7.97617		-1.9124	6.15037
ENSG00000198948.11	2.48593	4.76496		1.08967	6.46402		2.05635	6.38302		-1.58597	6.39271		-2.00756	6.13884
ENSG00000185442.12	1.28804	5.29298		-1.17449	5.59951		1.76206	6.09255		-1.45833	6.49288		1.86729	6.17118
ENSG00000076248.10	-0.99748	5.53593		-1.41609	5.26192		6.63854	4.35749		-1.53186	8.56633		4.08649	4.97175
ENSG00000206538.8	1.57672	6.51414		-1.02482	7.9389		1.52265	7.86874		-2.64778	5.07297		-1.91456	5.48666
ENSG00000120254.15	-1.06919	6.44061		1.45774	8.30355		1.71014	7.37359		2.316	5.97741		-1.68124	5.65423
ENSG00000148175.12	-0.996708	6.24534		-1.26297	5.78905		2.0632	8.0901		-2.30094	5.25169		1.72527	7.79453
ENSG00000106829.18	1.20036	6.07871		1.14247	10.857		2.20163	9.75513		-1.67044	6.16063		2.09748	6.06906
ENSG00000100714.15	-0.879354	6.94033		-1.28411	10.0589		-2.84459	4.5894		-1.63319	6.82311		7.04907	4.80397
ENSG00000111653.19	1.40733	5.17024		-1.04898	5.84869		1.99294	8.02262		-2.76499	4.95744		2.44414	8.51352
ENSG00000173540.12	-1.12346	5.2369		1.17709	7.62347		3.10098	4.69388		2.08418	6.75265		-1.78058	5.79419
ENSG00000075618.17	0.679987	8.24262		4.0592	4.41626		2.69536	5.14656		1.64803	6.17611		-2.36959	4.95744
ENSG00000198176.12	-0.877329	7.19539		-1.36261	5.21892		-2.62969	4.96295		1.42882	7.58955		-2.58057	4.77005
ENSG00000136490.8	-1.23334	4.74107		-1.45951	5.02587		-1.31686	6.47459		-1.60057	6.34583		1.80807	7.028
ENSG00000099260.10	1.23314	6.35741		-1.28922	5.1618		1.96652	6.51379		-3.21908	4.5894		1.68575	6.27638
ENSG00000143320.8	3.7356	3.02427		-1.02551	8.52636		2.06667	5.49202		-1.65556	7.21072		-2.03683	5.7616
ENSG00000164741.14	-1.09602	5.16372		-1.25099	5.8145		1.58427	7.07328		1.90923	6.27731		-1.6159	7.11616
ENSG00000109738.10	2.01627	4.39084		-1.15796	7.92685		1.59403	6.17611		2.53732	8.51352		-1.42793	6.45356
ENSG00000119487.16	-0.833739	7.20487		4.38294	3.56058		-2.2878	5.18169		-3.1497	4.61079		-1.44463	7.07788
ENSG00000088756.12	2.45961	3.79369		-1.50489	5.16245		-1.58785	6.05143		3.94321	4.59609		-1.90203	7.09475
ENSG00000164045.11	-1.59321	4.07167		-2.50875	3.66815		-2.1933	5.19462		1.768	8.69778		1.68189	6.76813
ENSG00000166333.13	-0.840816	7.73442		-1.40756	5.16357		3.81102	4.89196		-1.96256	6.97224		-1.58394	6.32696
ENSG00000111885.6	-1.23624	4.61106		-1.22723	6.47321		-1.76944	7.39216		1.43963	7.21218		-1.51234	6.62253
ENSG00000107798.17	1.01551	5.77164		-0.916127	8.72573		2.77797	4.99082		-2.01071	5.35347		-1.49539	8.25002
ENSG00000183943.5	1.39378	5.73096		2.20741	5.13719		-1.95679	6.2944		1.97833	7.21896		2.49297	5.42605
ENSG00000134809.8	-1.10015	5.51689		4.42713	4.29612		-1.44756	6.69838		1.99044	8.02262		2.20766	6.16652
ENSG00000188766.12	-3.15509	2.99595		2.74192	4.56544		1.97593	6.29505		-1.81709	6.17476		2.35957	4.73673
ENSG00000125817.7	-1.07782	7.20581		-1.72201	5.28291		1.93473	6.25977		-1.27246	6.2109		2.39599	5.56534
ENSG00000111110.11	2.87316	4.4253		-1.29982	5.64003		-3.06979	4.40674		1.73314	8.92738		-1.88183	5.6448
ENSG00000086289.11	1.32062	6.81287		-1.01186	6.76247		3.20458	4.95775		5.31468	4.29612		-2.8135	4.93765
ENSG00000135469.13	1.53143	5.71272		-0.927603	6.91985		2.66013	5.41938		4.44846	4.1525		1.66338	6.82773
ENSG00000239306.4	-0.942296	5.88811		1.45836	6.17118		1.9294	5.60828		2.39644	5.90554		-2.4494	5.18347
ENSG00000198771.10	1.44126	6.00564		1.14375	6.63731		-1.68511	6.00473		1.61231	8.44462		-1.37265	7.52387
ENSG00000196843.15	-1.36996	5.48122		-1.21546	5.48666		5.54332	4.21383		7.3622	3.92107		-1.43241	7.19003
ENSG00000110002.15	2.42681	4.49999		1.68556	6.4283		-1.36698	7.27514		1.48199	6.4788		2.51246	5.58302
ENSG00000133247.13	1.67118	4.58343		-2.01303	4.26135		1.96132	5.61253		-2.95035	4.04404		1.9757	5.84162
ENSG00000169855.19	1.43455	5.43791		-1.52811	4.83719		2.53933	5.81969		-3.07257	4.94032		-1.31157	7.90889
ENSG00000106305.9	-1.03909	6.15524		-1.57359	4.98794		-3.06575	4.72967		-2.10663	7.60731		1.85619	5.11141
ENSG00000124788.17	1.60315	6.02384		1.45305	7.37382		-1.6817	6.1183		-2.45175	5.17952		2.11132	5.50907
ENSG00000135074.15	1.41096	7.6969		-1.40813	8.33285		-4.47787	3.40941		6.49707	3.7132		-1.41134	7.25496
ENSG00000164087.7	-1.23437	4.58963		2.25049	4.70158		2.0749	6.81554		3.20484	5.36449		4.15357	5.95454
ENSG00000213465.7	-1.38823	4.98048		-1.32398	5.49921		2.29082	5.26394		6.26732	3.646		7.41589	4.03365
ENSG00000148229.12	-0.928193	6.62954		1.49295	8.0901		1.68211	7.43008		5.44225	3.76999		2.43299	5.72673
ENSG00000152253.8	-1.30938	4.40699		-1.24025	5.56431		2.3046	5.60228		-1.45422	7.09707		-3.23014	5.36136
ENSG00000130726.11	-0.78209	8.42857		-1.21355	5.5732		7.17674	3.7579		-1.50881	8.65553		1.8271	6.77902
ENSG00000049239.12	-1.37696	5.52666		3.26072	3.87798		-1.69028	6.11726		1.54902	6.53045		-1.76853	5.86102
ENSG00000075624.13	-0.846715	11.7863		-1.36273	7.3216		-2.30815	5.0624		-2.11507	7.50989		-1.87946	5.54345
ENSG00000126947.12	1.15913	6.49301		-1.11355	7.73406		2.11701	5.43608		-1.54927	6.45356		-1.34379	7.06497
ENSG00000108175.16	1.29452	6.39869		4.57389	5.14419		6.63007	4.14451		-1.98386	5.86102		-1.29425	9.55072
ENSG00000168040.4	-1.17071	5.08753		-1.04486	6.4838		1.54797	7.05392		-4.00158	4.39887		2.44967	5.29675
ENSG00000267279.1	-2.62891	3.21786		1.20353	6.46339		1.87701	6.17118		-1.9748	5.70202		6.99166	3.45031
ENSG00000147536.11	-0.949217	5.32165		3.1302	4.50683		-1.70115	6.02644		3.94646	3.64403		1.60402	6.49316
ENSG00000127948.15	1.12595	5.98385		6.12487	3.56228		1.47138	6.90713		-3.10559	5.16059		-1.62776	5.91768
ENSG00000242372.6	-0.963499	6.82336		1.1035	7.83376		1.70161	6.76813		3.84453	4.76213		1.49577	6.45297
ENSG00000000971.15	1.31469	5.90924		4.10561	4.0646		2.23957	4.90496		-1.75318	5.89953		4.82405	3.56422
ENSG00000183963.18	-1.03662	6.40462		3.47097	9.1799		-1.64382	6.08044		3.14776	5.06848		-1.3942	7.29214
ENSG00000172081.13	-1.08659	5.32078		1.29188	10.1719		1.58108	9.1132		2.15121	5.78361		-1.66045	6.28258
ENSG00000002834.17	-0.685314	8.43315		-0.964695	8.06466		-1.60667	7.94866		1.96502	6.25977		2.00889	5.68471
ENSG00000102172.15	-0.781406	7.06665		-1.12507	5.60141		2.05652	5.75321		-1.52568	8.53898		-1.78143	5.97144
ENSG00000130706.12	-0.895407	7.38456		1.68123	4.98321		2.71931	5.82831		-3.76882	3.80207		-1.48934	6.1575
ENSG00000128944.13	-1.10489	5.42686		1.13818	8.84363		1.67716	6.95353		5.3496	4.72146		4.10783	4.2575
ENSG00000048162.20	-1.43613	5.0757		1.02693	8.37085		-1.97011	5.53575		1.28772	7.00771		1.96099	6.55781
ENSG00000108001.13	1.053	6.00104		-1.20254	5.51198		1.80925	5.84525		1.90381	5.43356		1.38938	6.4788
ENSG00000167779.7	1.46925	5.35477		2.10274	5.14656		-1.80042	8.71944		7.0376	4.01915		-3.42395	4.50927
ENSG00000198055.10	-1.29461	4.81259		-1.5901	4.5894		2.56675	5.08175		-3.197	4.487		-1.66477	7.21194
ENSG00000108671.9	-0.870439	7.36264		3.08221	4.89196		1.6823	6.82773		1.63534	6.64968		2.40616	5.17434
ENSG00000131467.10	-0.867071	7.0435		-1.02161	6.85506		-1.38076	7.18798		-1.39761	6.9681		1.63085	5.83922
ENSG00000089006.16	-0.90578	6.45378		-1.05838	6.11172		-3.01814	4.58168		-1.78521	7.62138		3.05725	5.47717
ENSG00000133055.8	1.58293	10.8988		1.09846	7.50497		5.86896	6.30676		-1.52687	9.74938		3.22632	4.21691
ENSG00000128245.14	-0.811729	7.0973		-1.19731	5.73254		-3.00093	4.72832		2.92832	6.00976		-2.81561	4.55595
ENSG00000125977.6	-1.1333	6.47292		-0.945496	8.43245		-2.55183	4.77005		1.59204	6.43187		-3.77312	4.00092
ENSG00000225756.1	3.00109	3.24858		-1.55104	4.7409		1.7666	6.84829		1.54674	7.62347		1.45557	6.3981
ENSG00000169439.11	2.39271	5.59106		1.25132	7.87558		-2.31248	5.02587		2.56724	5.42605		-4.35005	4.11325
ENSG00000131389.16	1.45919	6.96932		1.44104	5.85011		1.74187	5.94358		1.64111	6.35955		-2.25599	5.44133
ENSG00000171302.16	-0.838238	6.05451		-3.56789	3.26652		-1.37052	8.72431		4.7958	4.23482		-1.43721	8.53898
ENSG00000070371.15	1.4522	5.14115		2.8149	4.90041		-2.47425	5.27351		4.08095	4.30306		-1.72468	7.81901
ENSG00000165527.6	-0.941986	6.85485		-1.72218	10.5812		-1.80166	7.22804		-3.03349	4.06131		-2.1373	5.27248
ENSG00000085999.11	-1.33635	4.30835		-0.9938	5.84116		-1.48936	7.14488		3.3668	4.18344		-2.10412	4.92922
ENSG00000166913.12	-0.685375	8.07941		-1.34272	5.18169		-1.28474	7.72561		-1.41832	6.35484		1.22271	9.79283
ENSG00000218336.8	1.58075	6.43552		-2.5707	3.66696		1.74266	6.5775		-1.45833	7.03829		-2.14592	5.11609
ENSG00000100592.15	2.01697	4.82353		-1.3245	7.20352		-1.87596	5.62974		-1.82839	5.96652		6.26904	3.54249
ENSG00000116237.15	-0.781716	7.4513		1.79065	6.02429		-2.12949	5.38397		2.7267	5.57365		1.56636	9.59484
ENSG00000164543.5	-1.62222	4.82339		2.5397	5.19867		-1.46647	8.42838		-1.6801	6.16523		-1.70544	8.71944
ENSG00000182752.9	2.73483	4.50678		1.35107	6.7913		1.61618	6.04194		1.74731	8.02084		-2.57636	5.16059
ENSG00000181649.5	-1.63953	4.35554		-1.2595	8.70714		5.98991	5.11593		-1.39862	8.49463		2.17845	5.71306
ENSG00000131351.14	-1.28005	4.55613		1.66876	5.84639		2.66989	5.57365		1.88453	6.05981		-1.3092	6.74123
ENSG00000113721.13	1.90767	4.96262		1.57537	6.41559		-1.54869	7.21072		-2.76542	4.4214		-2.15211	5.44739
ENSG00000105270.14	1.13412	5.85092		-1.01359	5.92503		-1.32445	6.79069		1.30698	9.0291		1.977	5.39697
ENSG00000100304.12	-1.08029	5.58298		-1.44998	7.1772		1.55799	6.72617		5.87504	5.39241		-5.91077	2.992
ENSG00000245532.7	1.06953	6.39818		-0.979998	6.1575		-2.21245	4.9809		2.51999	5.16389		5.2337	5.01795
ENSG00000134046.11	-0.94967	5.77056		1.36203	6.0127		-1.3321	6.86538		-3.30734	4.58168		3.84012	5.4698
ENSG00000125450.10	-0.862056	5.90614		-1.39667	4.95744		-1.56119	10.2232		1.74371	7.35609		1.83095	7.21896
ENSG00000087269.15	-1.05301	5.81744		-1.19429	5.59272		-1.88894	7.20352		1.31916	8.04632		-1.22244	8.62345
ENSG00000196535.15	1.65788	7.01589		-1.5617	4.66653		1.6672	6.48172		-3.67991	4.20239		-2.47672	4.94032
ENSG00000089685.14	-0.97848	7.0007		1.26608	5.8714		-2.34783	5.02943		1.96646	5.52818		2.71537	4.83654
ENSG00000100726.14	-1.03849	5.5665		-1.19881	5.71901		-1.86125	5.5732		6.67366	4.0703		-1.53321	6.14844
ENSG00000205542.10	1.13157	10.0136		1.30664	7.77545		-1.67455	5.96652		1.34866	8.73489		3.07781	5.19867
ENSG00000198743.6	1.89154	4.82081		1.35133	6.39402		2.99886	5.51333		-1.74488	5.65423		1.91192	7.16824
ENSG00000186185.13	-1.09259	4.8638		-3.13125	3.07943		-2.18022	5.16357		-2.3334	10.5812		-2.0707	5.13788
ENSG00000176749.8	1.451	6.44815		-0.970879	5.89416		1.69177	6.79857		-2.36275	5.27248		-2.09246	4.99102
ENSG00000029993.14	-0.795214	5.92537		-1.46212	4.96295		6.91196	3.39436		-1.92999	5.80169		2.40633	5.16389
ENSG00000175920.16	1.76472	7.20503		1.7389	5.23884		1.92497	6.87171		6.06637	4.06149		1.29216	6.60931
ENSG00000168411.13	-0.975403	5.35074		-1.716	4.30814		3.38035	4.76491		-1.99928	5.54345		3.89686	4.71568
ENSG00000114867.20	-0.846261	8.68601		1.76718	6.43555		1.91105	8.57187		1.94722	6.29505		1.56398	6.84124
ENSG00000134333.13	-0.584178	9.7598		1.41031	8.78062		2.08061	5.35503		-1.6223	6.30281		-1.5808	6.02644
ENSG00000108561.8	-0.885208	6.98478		-1.20908	5.25169		-2.61236	4.66653		-1.59998	6.43244		-3.06512	4.39887
ENSG00000077238.13	-1.4765	5.00586		2.08341	5.434		1.35546	6.66952		-1.5281	10.2232		1.55187	7.02258
ENSG00000073792.15	-0.894565	6.16669		1.01878	6.89981		-1.83887	7.63666		1.63466	6.18901		6.9911	3.7579
ENSG00000101003.9	-1.05609	5.01611		1.0699	8.54251		-1.91524	7.42338		1.46436	6.80328		1.32304	7.22934
ENSG00000154473.17	-0.769675	7.21116		1.49004	5.88123		5.88891	3.5766		-1.97922	7.31703		1.70833	5.66839
ENSG00000164924.17	-0.739391	8.35349		0.963835	8.97082		1.74359	12.9397		1.91931	7.02159		6.53838	3.75893
ENSG00000179862.6	-2.19807	4.0858		-0.892456	6.89275		5.44861	4.04464		-1.30499	9.64491		-1.5624	6.1752
ENSG00000026559.13	-3.01536	3.08501		0.963119	7.79805		-2.53721	4.61079		-3.14619	4.59762		1.93945	6.32692
ENSG00000111145.7	-0.833125	6.45559		-1.57958	4.82616		-2.05076	7.89922		-3.66564	4.78607		-2.65361	5.36426
ENSG00000163531.15	1.10689	5.91409		-1.03671	7.50978		2.00937	5.3118		5.92724	4.01209		1.85698	9.40048
ENSG00000101670.11	2.07368	4.20988		-0.921755	7.6945		-2.84337	5.06328		-2.11211	5.35045		1.36883	6.74516
ENSG00000143753.12	-0.913234	6.42894		5.48178	4.91041		1.65289	8.0169		1.69893	7.84304		-1.20517	8.1483
ENSG00000115641.18	-0.835993	6.80007		1.22118	6.12766		-1.7191	6.26345		1.66316	6.38716		-2.0665	8.77314
ENSG00000185359.12	-0.872375	6.81115		2.84277	4.68492		-1.40959	6.46911		2.57038	5.72402		1.40793	6.39497
ENSG00000137177.19	1.31449	6.3389		-1.37843	7.07136		4.43862	5.1765		-1.82625	8.37986		1.5191	6.64968
ENSG00000133226.16	-0.812309	7.36255		1.53266	6.54162		-1.89606	8.33285		-1.4858	8.25002		-1.45483	6.68796
ENSG00000169180.11	-0.889198	6.46106		-1.09563	6.12997		2.45617	4.85472		-2.84272	4.66653		-1.52696	6.05433
ENSG00000143537.13	-1.08889	5.12562		-0.999027	5.89953		2.79419	5.14277		-1.72453	5.29646		-2.41428	4.7409
ENSG00000072041.16	-2.15585	3.31949		1.5586	6.60165		3.21022	4.62468		4.5869	5.19697		1.51592	8.02576
ENSG00000146592.16	1.33953	4.6754		-1.02868	6.38399		2.21508	6.23712		6.1938	4.87522		-1.21859	8.8832
ENSG00000114948.12	1.78724	4.97957		1.4859	5.59654		-2.69952	4.71394		-1.42785	6.57336		2.16546	5.2247
ENSG00000047648.21	1.76745	5.41924		-2.13054	3.98765		2.09921	5.40771		-1.6917	8.68001		1.97319	9.75513
ENSG00000102359.6	-1.32082	5.70928		1.75207	7.55477		-1.26546	6.7999		1.85667	5.77431		-2.90864	4.63036
ENSG00000145050.15	-0.971912	6.24977		1.28412	6.78766		-2.82227	4.30336		-1.34773	7.21029		3.34278	4.90041
ENSG00000270069.1	-1.90488	3.43855		2.80715	6.61905		-1.38623	7.25496		-2.49571	5.04188		-2.53866	4.487
ENSG00000091651.8	-1.30308	4.52462		2.05395	4.97955		-1.69019	5.95362		6.65096	3.75893		-1.90589	5.80388
ENSG00000130669.17	-1.01364	5.34408		5.79839	5.11551		-2.09749	5.30542		1.37706	6.97482		3.00706	4.85007
ENSG00000174371.16	-1.43957	4.23252		-1.48597	6.71777		1.41761	7.96112		6.41996	3.64716		-1.40144	6.0958
ENSG00000012822.15	1.17582	6.56971		1.86082	6.06791		2.3273	5.5918		1.95545	5.20376		-2.70038	4.39691
ENSG00000162909.17	-0.703546	8.49496		2.90648	4.82943		2.12841	6.82393		-1.57632	6.89656		3.76562	4.51461
ENSG00000101447.14	-0.992371	5.1452		-0.926528	6.27231		1.50153	7.00839		1.78577	6.23633		2.16787	5.72254
ENSG00000058262.9	-0.603025	8.66418		1.9315	5.71009		1.68715	6.65012		1.23509	8.90978		-2.0715	8.74565
ENSG00000119950.20	2.05503	4.70636		-1.95522	4.00092		1.40741	7.05283		1.6112	7.37359		-2.29355	5.03274
ENSG00000149503.12	-1.02585	5.06434		-1.07729	8.4688		1.44267	7.36644		-1.26353	7.00795		2.58378	5.82831
ENSG00000024526.16	-1.13286	4.79288		-2.53514	4.79302		1.79173	5.61485		2.02697	5.9338		1.58905	7.79286
ENSG00000102753.9	-1.01941	6.48835		1.27366	7.92571		4.77724	4.0646		-3.73136	4.50927		-2.01446	6.65708
ENSG00000124126.13	-1.43675	4.30188		-1.02328	5.91768		2.14498	5.97741		4.22239	4.57547		4.79499	3.66092
ENSG00000122140.10	-0.98938	5.46354		2.14557	5.0971		-3.04306	4.34087		2.64782	5.434		1.94711	9.48077
ENSG00000049759.17	1.27068	5.59663		0.933218	7.1462		3.67726	4.76213		3.79477	3.87471		-2.02117	5.16357
ENSG00000139209.15	-1.11155	4.61932		-1.87581	4.25227		4.69688	4.09784		-3.68478	3.56323		-1.1524	9.32054
ENSG00000084774.13	-0.897536	5.64505		-1.3186	5.44739		1.46165	7.23318		2.25976	5.72254		1.16169	10.6599
ENSG00000153187.18	-0.630947	8.88811		1.88174	8.30631		-1.30438	7.44253		1.29711	7.75359		-1.28924	6.21085
ENSG00000230387.2	5.74533	2.26862		2.35928	5.37632		3.34141	5.11784		-1.2469	6.7817		-3.07215	3.56323
ENSG00000107796.13	1.15434	7.54786		1.84745	5.02428		2.15272	5.20649		1.97007	5.77414		1.57884	8.19287
ENSG00000198668.10	0.606695	10.3629		-0.841489	6.48515		-2.43982	4.7409		-2.24144	5.13788		1.4441	6.52807
ENSG00000146674.14	1.92411	6.58746		1.47022	7.06799		1.68374	6.29849		1.33978	7.24117		1.47224	7.29918
ENSG00000110881.11	2.98746	3.63535		-1.35041	5.11215		-1.81754	5.59272		-1.54327	6.05143		-1.92371	5.14148
ENSG00000183762.12	1.73739	5.38048		1.26908	6.31398		-1.80181	5.31063		-4.89629	4.11325		-1.45169	7.85305
ENSG00000130713.15	-1.04257	5.26858		1.62382	5.41807		2.70413	5.03494		1.56537	6.74974		-1.75781	5.91429
ENSG00000183856.10	-0.93294	5.17125		-3.14704	3.23504		-4.06864	3.52607		-1.78247	5.59951		1.33964	7.9893
ENSG00000125871.13	-1.07884	5.26656		1.20395	6.95541		-1.66218	5.59951		2.52823	5.30551		-1.46182	6.24527
ENSG00000120075.5	-1.56235	4.22332		1.51625	5.2727		1.3072	7.41407		3.32813	4.83983		1.62627	6.36799
ENSG00000157551.17	-3.73822	2.48638		1.89194	6.8099		1.67824	6.70394		1.66969	5.97342		4.6373	5.46742
ENSG00000050820.16	-0.889553	7.09377		-1.14636	5.83131		2.22164	5.39539		-3.09134	4.93264		-1.59744	5.35347
ENSG00000165724.5	-1.20641	5.01588		-0.872564	6.69933		1.51067	6.35392		-1.61857	6.05085		-1.87666	7.69619
ENSG00000103152.11	-0.997941	6.26521		2.3875	4.81195		2.42869	5.42605		6.28727	3.54249		-1.38908	6.16479
ENSG00000126453.9	-1.04796	5.11228		1.20992	6.55122		-1.75144	5.52374		-4.06376	4.00092		1.31501	7.0036
ENSG00000170624.13	1.68028	6.80903		-1.36279	5.02943		1.35427	8.84172		1.49352	6.90924		5.92916	3.646
ENSG00000100284.20	1.27151	6.15423		1.51253	6.81554		1.78013	6.5052		1.53583	7.24939		-3.55367	3.40941
ENSG00000184007.18	-0.790734	7.88071		1.89079	4.82564		-2.87642	3.93136		-1.49106	6.62253		-4.15165	3.39652
ENSG00000127586.16	-1.0449	4.9577		-2.21034	3.87205		-1.85708	5.45395		-1.01261	11.5335		3.32665	5.51819
ENSG00000106070.17	1.03142	6.08372		1.61572	6.96922		1.31	8.73489		-2.07666	5.59155		1.81425	5.83946
ENSG00000187741.14	-1.29169	4.41594		-2.92057	3.85528		1.69044	6.00073		-1.43583	6.77577		-1.94158	5.03356
ENSG00000114796.15	2.67883	4.55424		1.71291	5.78948		4.47284	3.63759		3.0596	5.47717		-2.77886	4.41576
ENSG00000166068.12	-1.49178	4.97903		-2.53123	3.43849		-1.86706	7.29835		-1.50106	6.42065		-1.26268	8.25196
ENSG00000005022.5	-0.779402	7.91384		3.06277	4.43118		-1.84132	5.25169		1.56825	9.43942		3.63272	4.55442
ENSG00000076928.17	-0.836752	5.79443		1.48693	6.96009		-1.43406	6.16479		1.3561	6.35113		4.62208	3.93049
ENSG00000196396.9	-0.91549	6.23966		-0.893755	7.01839		1.21969	8.90978		-1.98466	5.45395		5.5234	3.60505
ENSG00000101945.16	-1.30327	4.34103		1.26946	5.82718		6.37481	4.44478		-1.89528	5.50414		-1.97462	6.13969
ENSG00000177963.14	-0.784424	7.14883		-1.21617	7.43369		-1.29467	6.92883		-1.33445	7.09267		2.50769	5.54407
ENSG00000115053.15	-0.782827	9.11397		1.25442	6.11806		5.07578	4.54271		-1.56952	6.47823		1.75165	5.89764
ENSG00000174903.15	-0.771844	7.87348		-1.23293	9.51745		6.07789	3.67446		-1.21868	8.1483		1.36401	6.62889
ENSG00000151117.8	2.96403	3.96052		1.19128	6.01442		1.85355	5.97762		6.15878	4.85235		1.69465	7.47801
ENSG00000143418.19	-0.78031	6.74695		-1.58529	4.72832		-2.26934	4.45393		1.7461	5.74553		2.15014	5.39539
[truncated: 14,973 more rows]

[truncated: 3 more sheets: Supplementary Fig.10, Supplementary Fig.11, Supplementary Fig.15]
